# Supplementary material for: Differentially Expressed miRNA-Gene Targets Related to Intramuscular Fat in Musculus Longissimus Dorsi of Charolais × Holstein F2-Crossbred Bulls
Source: Genes (Basel). 2020 Jun 25;11(6):700. doi: 10.3390/genes11060700 (PMC7348786; doi:10.3390/genes11060700)
Supplement: Supplementary file 1 [file genes-11-00700-s001.zip]

Archive with 2 entries (2 files):
- Mir_et_al-Supplementary Table (S 2).xlsx
- Mir_et_al-Supplementary Table (S1).xls
