# Supplementary material for: Differentially Expressed miRNA-Gene Targets Related to Intramuscular Fat in Musculus Longissimus Dorsi of Charolais × Holstein F2-Crossbred Bulls
Source: Genes (Basel). 2020 Jun 25;11(6):700. doi: 10.3390/genes11060700 (PMC7348786; doi:10.3390/genes11060700)
Supplement: Supplementary file 1 [file genes-11-00700-s001.zip › Mir_et_al-Supplementary Table (S 2).xlsx]

## Sheet: BP
Category	Term	Count	%	PValue	Genes	List Total	Pop Hits	Pop Total	Fold Enrichment	Bonferroni	Benjamini	FDR
GOTERM_BP_FAT	GO:0010033~response to organic substance	150	11.7832	5.54916e-24	THRA, PDGFA, OSMR, SLC9A3, SNCA, PDE3B, IL10, GOT2, CD48, EIF4EBP1, APOA2, MYD88, GRIN2B, APOE, CHRNA7, RARA, DNAJC3, CCNA2, CIITA, BCL10, PLD1, SOCS2, SOCS3, SOCS1, CDO1, CNGA3, PTPRN, TAT, JUNB, GRB10, GLUL, THBD, HNF4A, SERPINF2, PDGFRA, HSPB2, ABAT, NFE2L2, COL1A1, EIF2AK2, CAV2, IL1R1, CAV1, CYP1B1, CCL2, GCLC, MCL1, ALDOB, TAF9B, ACP5, CCL5, SRF, AHSG, IL12RB2, DNAJA1, SRR, IDH1, SCARB1, NK…	1201	721	13528	2.3434	2.40667e-20	2.40667e-20	1.04022e-20
GOTERM_BP_FAT	GO:0042127~regulation of cell proliferation	154	12.0974	7.94739e-22	NOG, PDGFA, OSMR, EDN2, BTC, FGFRL1, TNFSF15, IL13, TNFSF12, PDX1, IL15, PNP, IL10, CXCL10, IL11, PGR, FNTB, MYD88, MYOCD, APOE, TDGF1, CHRNA7, ASPH, CCNA2, CUL1, IL1A, SPN, SYK, RARG, CD3E, IL27, EFNB1, NODAL, CD40, MECOM, HNF4A, PDGFRA, PDGFRB, TGFB1I1, MST1R, EIF2AK2, FGFR2, CAV2, FGFR1, CAV1, CCL2, MVD, STK11, CALR, TIMP2, SOX9, PIN1, TIMP1, IL12RB2, LIF, VDR, TEK, RUNX2, NKX2-5, RUNX3, DNAJA…	1201	787	13528	2.20413	3.44678e-18	1.72339e-18	1.48978e-18
GOTERM_BP_FAT	GO:0055114~oxidation reduction	134	10.5263	9.58242e-22	ALDH8A1, CYP3A4, CYP24A1, CYP3A5, ALDH1L1, ALOXE3, HMGCR, EHHADH, LDHD, SNCA, ADH1B, HIBADH, PDHB, CPOX, AKR7A2, SMOX, ASPH, HADH, NQO1, ALDH6A1, QDPR, F8, CYP26A1, CYP1A2, CDO1, DHRS7C, PPARGC1A, PYCR1, AKR1B10, KDSR, ME2, CYP1B1, GLUD2, CYP2B6, CYP51A1, GLUD1, RRM2B, GCLM, DHODH, IDH2, ALDH4A1, IDH1, GPD2, GPD1, SCD, IDH3B, CYP17A1, DHFR, NXN, TMLHE, ALDH2, CYP2R1, DIO1, CYP8B1, DCXR, CYB5R3, C…	1201	639	13528	2.36208	4.1559e-18	1.3853e-18	1.79628e-18
GOTERM_BP_FAT	GO:0010604~positive regulation of macromolecule metabolic process	159	12.4902	3.81976e-20	MEF2C, THRA, PDGFA, BTRC, SNCA, TBP, TNFSF12, RORA, PDX1, CNOT7, IL10, IL11, APP, APOA2, MYOCD, APOE, TDGF1, CCNA2, CUL1, IL1A, SPN, SYK, CIITA, BCL10, RARG, PCBD2, CD3E, PCBD1, RAN, IL27, NODAL, MED12, MED14, ARNTL, CD40, MECOM, PPARGC1A, JUNB, PIAS4, HNF4A, PDGFRA, TGFB1I1, NFE2L2, CAV1, GCLC, FCER2, CALR, SOX9, SRF, WT1, PIN1, NR1H2, LIF, ECE1, TNKS, AGRN, UBE2D1, RUNX1, RUNX2, DNMT3B, NKX2-5,…	1201	857	13528	2.08981	1.65663e-16	4.14157e-17	7.16035e-17
GOTERM_BP_FAT	GO:0009891~positive regulation of biosynthetic process	135	10.6049	7.30331e-19	MEF2C, THRA, PDGFA, TBP, RORA, PDX1, CNOT7, IL10, IL11, APP, APOA2, MYOCD, APOE, TDGF1, APOA5, CCNA2, IL1A, SPN, SYK, CIITA, BCL10, RARG, PCBD2, CD3E, PCBD1, RAN, IL27, NODAL, MED12, MED14, ARNTL, MECOM, PPARGC1A, JUNB, HNF4A, PDGFRA, TGFB1I1, NFE2L2, FCER2, APOC2, ABCA1, CALR, SOX9, SRF, WT1, LIF, NR1H2, TNKS, AGRN, RUNX1, RUNX2, NKX2-5, NR1H4, NR1H3, ZNF423, FCER1A, SREBF1, TAF1, DVL3, UCN, EPA…	1201	695	13528	2.18796	3.16744e-15	6.33489e-16	1.36905e-15
GOTERM_BP_FAT	GO:0031328~positive regulation of cellular biosynthetic process	132	10.3692	3.74633e-18	MEF2C, THRA, PDGFA, TBP, RORA, PDX1, CNOT7, IL10, IL11, APP, APOA2, MYOCD, APOE, TDGF1, APOA5, CCNA2, IL1A, SPN, SYK, CIITA, BCL10, RARG, PCBD2, CD3E, PCBD1, RAN, IL27, NODAL, MED12, MED14, ARNTL, MECOM, PPARGC1A, JUNB, HNF4A, PDGFRA, TGFB1I1, NFE2L2, APOC2, ABCA1, CALR, SOX9, SRF, WT1, LIF, NR1H2, TNKS, AGRN, RUNX1, RUNX2, NKX2-5, NR1H4, NR1H3, ZNF423, FCER1A, SREBF1, TAF1, DVL3, UCN, EPAS1, TP5…	1201	685	13528	2.17057	1.62478e-14	2.70797e-15	7.02271e-15
GOTERM_BP_FAT	GO:0009611~response to wounding	109	8.56245	3.98567e-17	NOG, S100A8, PDGFA, F13A1, IL13, SGMS1, IL15, CXCL11, C1QC, IL10, CXCL10, IL11, FNTB, APOA2, MYD88, LPA, APOA5, CFD, IL1A, CIITA, IL27, F8, IL25, F9, CD40, CDO1, MECOM, THBD, HNF4A, CD40LG, SERPINF2, PDGFRA, TFPI, DSP, ITGAL, CCL3, CCL2, MST1, CCL5, SRF, CCL4, CCL7, AHSG, IFNA2, SCARB1, PLAT, UCN, IL1RN, EPHA3, NOTCH3, PLAU, MYH10, PPARA, PPARD, NRP1, ELF3, NDST1, TOLLIP, CRP, CXCR2, GPX1, SLC1A2…	1201	530	13528	2.31655	1.72858e-13	2.4694e-14	7.47135e-14
GOTERM_BP_FAT	GO:0010557~positive regulation of macromolecule biosynthetic process	125	9.81932	6.29975e-17	MEF2C, THRA, PDGFA, TBP, RORA, PDX1, CNOT7, IL10, IL11, APP, APOA2, MYOCD, TDGF1, CCNA2, IL1A, SPN, SYK, CIITA, BCL10, RARG, PCBD2, CD3E, PCBD1, RAN, IL27, NODAL, MED12, MED14, ARNTL, MECOM, PPARGC1A, JUNB, HNF4A, PDGFRA, NFE2L2, TGFB1I1, FCER2, CALR, SOX9, SRF, WT1, LIF, NR1H2, TNKS, AGRN, RUNX1, RUNX2, NKX2-5, NR1H4, NR1H3, ZNF423, SREBF1, FCER1A, TAF1, DVL3, UCN, EPAS1, TP53BP1, GRIN1, FOXA1, …	1201	654	13528	2.1529	4.81504e-13	6.01741e-14	2.10942e-13
GOTERM_BP_FAT	GO:0001817~regulation of cytokine production	54	4.24195	1.86633e-15	ELF1, TNFSF15, IL10, APOA2, NOD2, MYD88, HSF1, SAA1, HMOX1, TICAM1, RARA, CHRNA7, LBP, LTB, SPN, AGPAT2, IL1A, SYK, BCL10, CD3E, IL27, CD40, SIGIRR, IFNAR1, CARD11, CD83, INHBA, CD86, CD40LG, ADAM17, GHRL, MAVS, REL, AGT, BCL3, FCER1G, CD4, BCL6, INPP5D, FCER1A, UCN, TNFSF4, CEBPB, TNFRSF13C, IGF2, SOD1, FURIN, ADIPOQ, POLR3D, DDX58, ACE2, IRF1, HSPD1, IRF4	1201	181	13528	3.36051	8.18556e-12	9.09495e-13	3.54161e-12
GOTERM_BP_FAT	GO:0008284~positive regulation of cell proliferation	89	6.99136	4.04133e-15	BMI1, NAMPT, NOG, PPARD, NRP1, OSMR, PDGFA, EDN2, BTC, IL13, TP63, CXCR2, PDX1, TNFSF12, IL15, GLI2, DDR2, PNP, IL11, CXCL10, FLT3LG, FNTB, TNFRSF11A, MYOCD, TICAM1, TDGF1, CHRNA7, IL13RA1, CCNA2, FOSL1, SPN, SYK, CDC7, AVP, ADAM10, CD3E, NODAL, EFNB1, CD40, MYCN, OSM, CARD11, NCK2, CD86, TNFSF13B, PDGFRA, PDGFRB, ADAM17, MST1R, MDM4, ALOX12, FGFR2, CSF3, FGFR1, CCL2, CXCL5, MVD, CTF1, KITLG, KIT…	1201	414	13528	2.42148	1.73341e-11	1.73339e-12	7.49401e-12
GOTERM_BP_FAT	GO:0043067~regulation of programmed cell death	140	10.9976	8.25145e-15	MEF2C, SNCA, BTC, TNFSF15, TNFSF12, SGMS1, ITSN1, IL10, CRADD, BTK, APP, MYD88, ATG5, APOE, TDGF1, GRID2, DNAJC5, NQO1, CUL1, IL1A, SPN, BCL10, RARG, CD3G, SOCS2, CD3E, SOCS3, MADD, DFFA, BCL2A1, PIM1, ACTN1, PIM2, BCL2L10, CD40LG, NMNAT1, HMGB1, FGD1, CDK5R1, CCL2, GCLC, MCL1, TAF9B, AKAP13, RRM2B, CALR, SOX9, GCLM, CD74, IFNA2, VDR, GLO1, NKX2-5, RUNX3, ARHGDIA, HIP1, UCN, VAV3, SPHK2, GRIN1, V…	1201	812	13528	1.94206	3.56313e-11	3.23919e-12	1.53988e-11
GOTERM_BP_FAT	GO:0042981~regulation of apoptosis	139	10.9191	8.33196e-15	MEF2C, SNCA, BTC, TNFSF15, TNFSF12, SGMS1, ITSN1, IL10, CRADD, BTK, APP, MYD88, ATG5, APOE, TDGF1, GRID2, DNAJC5, NQO1, CUL1, IL1A, SPN, BCL10, RARG, CD3G, SOCS2, CD3E, SOCS3, MADD, DFFA, BCL2A1, PIM1, ACTN1, PIM2, BCL2L10, CD40LG, NMNAT1, HMGB1, FGD1, CDK5R1, CCL2, GCLC, MCL1, TAF9B, AKAP13, RRM2B, CALR, SOX9, GCLM, CD74, IFNA2, VDR, GLO1, NKX2-5, RUNX3, ARHGDIA, HIP1, UCN, VAV3, SPHK2, GRIN1, V…	1201	804	13528	1.94737	3.61128e-11	3.00937e-12	1.56097e-11
GOTERM_BP_FAT	GO:0010941~regulation of cell death	140	10.9976	1.12298e-14	MEF2C, SNCA, BTC, TNFSF15, TNFSF12, SGMS1, ITSN1, IL10, CRADD, BTK, APP, MYD88, ATG5, APOE, TDGF1, GRID2, DNAJC5, NQO1, CUL1, IL1A, SPN, BCL10, RARG, CD3G, SOCS2, CD3E, SOCS3, MADD, DFFA, BCL2A1, PIM1, ACTN1, PIM2, BCL2L10, CD40LG, NMNAT1, HMGB1, FGD1, CDK5R1, CCL2, GCLC, MCL1, TAF9B, AKAP13, RRM2B, CALR, SOX9, GCLM, CD74, IFNA2, VDR, GLO1, NKX2-5, RUNX3, ARHGDIA, HIP1, UCN, VAV3, SPHK2, GRIN1, V…	1201	815	13528	1.93491	4.86319e-11	3.7409e-12	2.10165e-11
GOTERM_BP_FAT	GO:0045935~positive regulation of nucleobase, nucleoside, nucleotide and nucleic acid metabolic process	116	9.11233	1.19961e-14	MEF2C, THRA, PDGFA, TBP, TNFSF12, RORA, PDX1, CNOT7, IL10, IL11, APP, MYOCD, APOE, TDGF1, CCNA2, CIITA, BCL10, RARG, PCBD2, PCBD1, RAN, NODAL, MED12, MED14, ARNTL, CD40, MECOM, PPARGC1A, JUNB, HNF4A, PDGFRA, NFE2L2, TGFB1I1, ABCA1, CALR, SOX9, SRF, WT1, LIF, NR1H2, TNKS, AGRN, RUNX1, RUNX2, NKX2-5, NR1H4, NR1H3, ZNF423, SREBF1, DVL3, TAF1, UCN, EPAS1, TP53BP1, GRIN1, FOXA1, DDX5, SREBF2, ATF6, DN…	1201	624	13528	2.09394	5.20024e-11	3.71447e-12	2.2482e-11
GOTERM_BP_FAT	GO:0051173~positive regulation of nitrogen compound metabolic process	118	9.26944	1.99188e-14	MEF2C, THRA, PDGFA, TBP, TNFSF12, RORA, PDX1, CNOT7, IL10, IL11, APP, MYOCD, APOE, TDGF1, CCNA2, CIITA, BCL10, RARG, PCBD2, PCBD1, RAN, NODAL, MED12, MED14, ARNTL, CD40, MECOM, PPARGC1A, JUNB, HNF4A, PDGFRA, NFE2L2, TGFB1I1, ABCA1, CALR, SOX9, SRF, WT1, LIF, NR1H2, TNKS, AGRN, RUNX1, RUNX2, NKX2-5, NR1H4, NR1H3, ZNF423, SREBF1, TAF1, DVL3, UCN, EPAS1, TP53BP1, GRIN1, FOXA1, DDX5, SREBF2, ATF6, DN…	1201	644	13528	2.06389	8.61892e-11	5.74596e-12	3.7248e-11
GOTERM_BP_FAT	GO:0006793~phosphorus metabolic process	157	12.3331	5.3302e-14	EFNA1, TBK1, SNCA, PTPN22, PKMYT1, PRKG2, BTK, APP, MAP3K4, MAP3K9, TDGF1, MAP3K8, CHRNA7, TLK1, MLKL, FRS2, SYK, CSNK1G1, MADD, PICK1, WNK1, PIM1, MYLK2, PTPRT, PIM2, PTPRN, MARK1, MAP4K3, MAP4K4, MAPK6, MAPK4, ROR1, PDGFRA, PDGFRB, MST1R, EIF2AK2, NEK7, FGFR2, CAV2, FGFR1, CDK5R1, CCL2, MVD, STK11, MAPKAPK5, SSH3, HUS1, MAPKAPK3, DUSP10, MAP4K1, ACP5, DUSP11, MAPKAPK2, EPHB3, ACP1, EPHB1, CD74,…	1201	973	13528	1.81751	2.31122e-10	1.44451e-11	9.98979e-11
GOTERM_BP_FAT	GO:0006796~phosphate metabolic process	157	12.3331	5.3302e-14	EFNA1, TBK1, SNCA, PTPN22, PKMYT1, PRKG2, BTK, APP, MAP3K4, MAP3K9, TDGF1, MAP3K8, CHRNA7, TLK1, MLKL, FRS2, SYK, CSNK1G1, MADD, PICK1, WNK1, PIM1, MYLK2, PTPRT, PIM2, PTPRN, MARK1, MAP4K3, MAP4K4, MAPK6, MAPK4, ROR1, PDGFRA, PDGFRB, MST1R, EIF2AK2, NEK7, FGFR2, CAV2, FGFR1, CDK5R1, CCL2, MVD, STK11, MAPKAPK5, SSH3, HUS1, MAPKAPK3, DUSP10, MAP4K1, ACP5, DUSP11, MAPKAPK2, EPHB3, ACP1, EPHB1, CD74,…	1201	973	13528	1.81751	2.31122e-10	1.44451e-11	9.98979e-11
GOTERM_BP_FAT	GO:0007242~intracellular signaling cascade	189	14.8468	8.32658e-14	CYP24A1, THRA, EFNA1, TBK1, EDN2, TNFSF15, ITPKB, PDX1, ITSN1, IL10, BTK, PGR, MAP3K4, APOE, MAP3K9, TDGF1, RAPGEF4, CHRNA7, TLK1, RARA, RAPGEF2, FRS2, CCNA2, PAG1, SYK, BCL10, PLD2, PLD1, RARG, MAGI2, SOCS2, SOCS3, MADD, DFFA, RAN, SOCS1, MED12, WNK1, CYP26A1, SOCS4, MED14, PPARGC1A, MARK1, MAP4K3, MAP4K4, COL1A2, SDCBP, TGFB1I1, GRAP2, RAD17, ARHGDIG, RAB7A, FGFR1, CAV1, CCL2, HUS1, MAPKAPK3, D…	1201	1256	13528	1.69497	3.61128e-10	2.12428e-11	1.56086e-10
GOTERM_BP_FAT	GO:0050865~regulation of cell activation	50	3.92773	1.43202e-13	PDGFA, SNCA, IL13, ITPKB, RORA, IL15, ZEB1, TNFSF12, PAWR, PNP, IL10, APOE, HMOX1, TICAM1, RARA, LBP, IL13RA1, SPN, PAG1, SYK, BCL10, CD3E, EFNB1, IL27, CD40, THY1, CARD11, CD83, NCK2, INHBA, CD86, TNFSF13B, CD226, IL7R, CD74, VCAM1, CD4, BCL6, INPP5D, CD27, FCER1A, PTPRC, IL5, IL7, CTLA4, TNFRSF13C, SOD1, BTLA, HSPD1, IRF4	1201	175	13528	3.21827	6.2114e-10	3.45077e-11	2.68474e-10
GOTERM_BP_FAT	GO:0042325~regulation of phosphorylation	92	7.22702	2.77361e-13	ALS2, HMGCR, EFNA1, PDGFA, EDN2, TNFSF15, PKMYT1, SDC4, IL11, NOD2, APP, MAP3K4, MCM7, CLCF1, APOE, MAP3K9, TDGF1, RAPGEF4, CHRNA7, FRS2, GHR, SYK, IRAK1, BCL10, RBL2, CD3E, SOCS3, MADD, SOCS1, PICK1, PIM1, PKN1, PKIA, THY1, GTF2H1, OSM, TNFRSF10A, NCK2, INHBA, HNF4A, RIPK1, MAP3K10, ERN1, GHRL, PDGFRB, ADAM17, MAP3K13, RAD17, MAP3K11, CAV3, CDK5R1, CAV1, CCK, MAP4K1, KITLG, FKBP1A, KIT, CDC37, C…	1201	466	13528	2.22378	1.2028e-09	6.3305e-11	5.19873e-10
GOTERM_BP_FAT	GO:0002694~regulation of leukocyte activation	48	3.77062	2.88485e-13	SNCA, IL13, ITPKB, PAWR, RORA, IL15, ZEB1, TNFSF12, IL7R, PNP, CD74, IL10, VCAM1, HMOX1, TICAM1, RARA, CD4, BCL6, INPP5D, LBP, IL13RA1, CD27, SPN, PAG1, SYK, FCER1A, BCL10, PTPRC, IL5, IL7, CD3E, IL27, EFNB1, TNFRSF13C, CTLA4, CD40, SOD1, THY1, BTLA, CARD11, INHBA, NCK2, CD83, CD86, TNFSF13B, IRF4, HSPD1, CD226	1201	166	13528	3.25704	1.25095e-09	6.25473e-11	5.4069e-10
GOTERM_BP_FAT	GO:0042592~homeostatic process	128	10.055	3.41489e-13	SLC9A5, GRIK1, SLC9A3, GRIK3, EDN2, SNCA, PDE3B, PDX1, CXCL12, ATP2B2, APOA2, APP, SLC2A4, GRIN2B, APOE, APOA5, GRID2, RGN, CHRNA7, CHRNA1, IL1A, GJD2, MECOM, PPARGC1A, DCLRE1C, HNF4A, PDGFRB, CCL1, CAV3, ALDOA, CCL3, CAV1, CCL2, GCLC, MCL1, APOC2, ACP5, ABCA1, CALR, CCL5, SRF, GCLM, CCL7, ACSBG1, TIMP1, VDR, SCARB1, LPL, EPAS1, GRIN1, FOXA1, TNFRSF13C, ACACA, BPGM, CPS1, ABCG1, EPHA3, KDR, SLC4A…	1201	751	13528	1.91982	1.48111e-09	7.05288e-11	6.40166e-10
GOTERM_BP_FAT	GO:0019220~regulation of phosphate metabolic process	94	7.38413	4.58004e-13	ALS2, HMGCR, EFNA1, PDGFA, EDN2, TNFSF15, PKMYT1, SDC4, IL11, NOD2, APP, MAP3K4, MCM7, CLCF1, APOE, MAP3K9, TDGF1, RAPGEF4, CHRNA7, FRS2, GHR, SYK, IRAK1, BCL10, RBL2, CD3E, SOCS3, MADD, SOCS1, PICK1, PIM1, PKN1, PKIA, THY1, GTF2H1, OSM, TNFRSF10A, NCK2, INHBA, HNF4A, RIPK1, MAP3K10, ERN1, GHRL, PDGFRB, ADAM17, MAP3K13, RAD17, MAP3K11, CAV3, CDK5R1, CAV1, CCK, MAP4K1, KITLG, FKBP1A, KIT, CDC37, C…	1201	485	13528	2.18312	1.9862e-09	9.0282e-11	8.5848e-10
GOTERM_BP_FAT	GO:0051174~regulation of phosphorus metabolic process	94	7.38413	4.58004e-13	ALS2, HMGCR, EFNA1, PDGFA, EDN2, TNFSF15, PKMYT1, SDC4, IL11, NOD2, APP, MAP3K4, MCM7, CLCF1, APOE, MAP3K9, TDGF1, RAPGEF4, CHRNA7, FRS2, GHR, SYK, IRAK1, BCL10, RBL2, CD3E, SOCS3, MADD, SOCS1, PICK1, PIM1, PKN1, PKIA, THY1, GTF2H1, OSM, TNFRSF10A, NCK2, INHBA, HNF4A, RIPK1, MAP3K10, ERN1, GHRL, PDGFRB, ADAM17, MAP3K13, RAD17, MAP3K11, CAV3, CDK5R1, CAV1, CCK, MAP4K1, KITLG, FKBP1A, KIT, CDC37, C…	1201	485	13528	2.18312	1.9862e-09	9.0282e-11	8.5848e-10
GOTERM_BP_FAT	GO:0006952~defense response	110	8.64101	8.87906e-13	ALS2, S100A8, TBK1, S100A7, SNCA, IL13, SGMS1, IL15, CXCL11, C1QC, IL10, CXCL10, TAPBP, CD48, APOA2, MYD88, GRIN2B, IFNE, CFD, IL1A, SPN, CIITA, BCL10, PLD1, NCF2, IL27, F8, IL25, CD40, CDO1, MECOM, CD40LG, SERPINF2, DEFA1, MST1R, MAVS, ITGAL, IL1R1, CCL3, CCL2, IL32, CCL5, CCL4, CCL7, CD74, AHSG, IFNA2, IFNA8, IL1RAPL1, TYROBP, UCN, IL1RN, EPHA3, VDAC1, DDX58, PENK, ELF3, NDST1, TOLLIP, CRP, CXC…	1201	615	13528	2.01469	3.85107e-09	1.67438e-10	1.66452e-09
GOTERM_BP_FAT	GO:0006955~immune response	119	9.348	1.18411e-12	TBK1, S100A7, SNCA, TNFSF15, IL13, TNFSF12, IL15, CXCL11, CXCL12, PNP, C1QC, IL10, TAPBP, CXCL10, MYD88, CFD, IL1A, SPN, PAG1, CIITA, BCL10, NCF2, IL27, TNFRSF17, BCAP31, DCLRE1C, CD40LG, DEFA1, MAVS, CCL1, ITGAL, ORAI1, IL1R1, CCL3, CCL2, ACP5, IL32, CCL5, CCL4, CCL7, CD74, LIF, FCER1G, IL1RAPL1, ARHGDIB, IL1F10, IL1RN, TNFRSF13C, DDX58, TRAF3IP2, BTLA, TNFSF10, TNFSF11, CD209, CD79B, HSPD1, CD7…	1201	690	13528	1.94262	5.13572e-09	2.13988e-10	2.21978e-09
GOTERM_BP_FAT	GO:0010627~regulation of protein kinase cascade	60	4.71328	1.35406e-12	PPARD, TBK1, LEPR, ITSN1, IL11, GPX1, NOD2, MYD88, GRIN2B, CLCF1, MAP3K9, HMOX1, TICAM1, CAT, LTB, LTA, SYK, GHR, BCL10, SOCS1, PKN1, MYLK2, CD40, PIM2, OSM, CARD11, HNF4A, RIPK1, MAP3K10, MAP3K11, MAVS, CAV3, CAV1, MAP4K1, FKBP1A, TIMP2, LIF, MAP3K3, REL, SQSTM1, MAP3K2, AGT, MAP3K1, TGM2, CD27, FCER1A, PTPRC, IL5, NF2, IGF2, RICTOR, ADIPOQ, TP73, TRADD, LEP, TRAF3IP2, TNFSF10, NEDD4, HGS, NCOR1	1201	249	13528	2.7142	5.87242e-09	2.34897e-10	2.5382e-09
GOTERM_BP_FAT	GO:0010628~positive regulation of gene expression	105	8.24823	1.64334e-12	MEF2C, THRA, TBP, RORA, PDX1, CNOT7, IL10, IL11, APP, MYOCD, TDGF1, CCNA2, CIITA, BCL10, RARG, PCBD2, RAN, PCBD1, NODAL, MED12, MED14, ARNTL, MECOM, PPARGC1A, JUNB, HNF4A, NFE2L2, TGFB1I1, SOX9, SRF, WT1, LIF, NR1H2, AGRN, RUNX1, DNMT3B, RUNX2, NKX2-5, NR1H4, NR1H3, ZNF423, SREBF1, DVL3, TAF1, EPAS1, TP53BP1, GRIN1, FOXA1, DDX5, SREBF2, ATF6, DYRK1B, EBF1, DNMT1, MAFA, PPARA, ELF1, GRIP1, SPI1, T…	1201	581	13528	2.03565	7.12722e-09	2.74124e-10	3.08056e-09
GOTERM_BP_FAT	GO:0006954~inflammatory response	70	5.49882	4.42469e-12	ELF3, S100A8, NDST1, TOLLIP, CRP, IL13, CXCR2, SGMS1, IL15, CXCL11, C1QC, IL10, CXCL10, APOA2, MYD88, SAA1, HMOX1, IL1RAP, TICAM1, MGLL, LBP, CFD, IL1A, CIITA, NFKBIZ, IL27, F8, IL25, SAA4, CD40, CDO1, MECOM, SIGIRR, CHST1, CD40LG, SERPINF2, ITGAL, MBL2, CCL3, CCL2, C3, C6, CXCL3, CXCL9, CXCL6, CCL5, CCL4, CCL7, AHSG, IFNA2, CCL21, IL10RB, KRT1, C2, NFATC3, UCN, CEBPB, TNFSF4, IL5, IL1RN, IGF2, T…	1201	325	13528	2.42608	1.91898e-08	7.10735e-10	8.29431e-09
GOTERM_BP_FAT	GO:0006575~cellular amino acid derivative metabolic process	46	3.61351	4.8952e-12	ENPP6, GCLC, SRM, SNCA, GGT1, GCLM, GCH1, AFMID, GSS, ATP2B2, GPX1, APOA2, SLC1A3, HDC, GPX4, IDH1, ETNK1, GLO1, PCYT1A, SMOX, AMD1, DNMT3B, GHR, CPT1B, DDC, ACADM, EPAS1, GSTT1, LRTOMT, ICMT, PADI4, CDO1, CPS1, DBH, SOD1, SOD2, GGT6, SULT1B1, TMLHE, PHGDH, FABP3, ABAT, GAMT, TPH1, SMS, ALDH9A1	1201	166	13528	3.12133	2.12305e-08	7.58231e-10	9.17632e-09
GOTERM_BP_FAT	GO:0045893~positive regulation of transcription, DNA-dependent	90	7.06991	7.211e-12	MEF2C, PPARA, ELF1, THRA, GRIP1, SPI1, TP63, PDX1, ZEB1, RORA, CNOT7, GLI2, IL10, IL11, APP, MYOCD, TDGF1, SOX15, NR2F2, FOSL1, CIITA, TBL1XR1, BCL10, RARG, PCBD2, RAN, NODAL, MED12, MED14, ARNTL, MECOM, PPARGC1A, HMGA1, JUNB, GTF2H1, NRIP1, OSM, INHBA, NCOA1, NCOA2, HNF4A, NCOA4, NFE2L2, TGFB1I1, CLOCK, GLIS1, SOX9, SRF, WT1, LIF, NR1H2, HAND1, REL, HAND2, SQSTM1, MAP3K1, PTH, NFAT5, POU2F1, BCL…	1201	477	13528	2.12527	3.12741e-08	1.07842e-09	1.35174e-08
GOTERM_BP_FAT	GO:0045941~positive regulation of transcription	101	7.93401	8.14407e-12	MEF2C, PPARA, ELF1, THRA, GRIP1, SPI1, TP63, TBP, ZEB1, PDX1, RORA, CNOT7, GLI2, IL10, IL11, APP, MYOCD, TDGF1, SOX15, NR2F2, FOSL1, CCNA2, CIITA, IRAK1, BCL10, TBL1XR1, RARG, PCBD2, PCBD1, RAN, NODAL, MED12, MED14, ARNTL, MECOM, PPARGC1A, HMGA1, JUNB, NRIP1, GTF2H1, OSM, INHBA, NCOA1, CD86, NCOA2, HNF4A, NCOA4, TGFB1I1, NFE2L2, CLOCK, GLIS1, SOX9, SRF, WT1, NR1H2, LIF, HAND1, REL, HAND2, SQSTM1,…	1201	564	13528	2.01713	3.53207e-08	1.17736e-09	1.52665e-08
GOTERM_BP_FAT	GO:0048534~hemopoietic or lymphoid organ development	60	4.71328	9.33992e-12	BMI1, CD8A, PTPN22, ITPKB, IL15, IL10, IL11, FLT3LG, TNFRSF11A, CXCR5, CLCF1, LTB, SPN, LTA, SYK, CD3E, IL25, DLL1, DCLRE1C, CARD11, DHRS2, PGM3, INHBA, CRKL, CD40LG, ADAM17, ADD2, CSF3, ONECUT1, PML, RAG1, KITLG, KIT, IL7R, CD74, TIMP1, VCAM1, PPP3CB, BCL3, BCL6, CD4, RUNX1, NKX2-5, THPO, CEBPA, PTPRC, EPAS1, IL7, BPGM, SOD1, KDR, SOD2, TNFSF11, CCNB2, ID2, SP3, IRF8, IRF1, CD79A, IRF4	1201	260	13528	2.59937	4.05075e-08	1.30669e-09	1.75083e-08
GOTERM_BP_FAT	GO:0051254~positive regulation of RNA metabolic process	90	7.06991	1.1611e-11	MEF2C, PPARA, ELF1, THRA, GRIP1, SPI1, TP63, PDX1, ZEB1, RORA, CNOT7, GLI2, IL10, IL11, APP, MYOCD, TDGF1, SOX15, NR2F2, FOSL1, CIITA, TBL1XR1, BCL10, RARG, PCBD2, RAN, NODAL, MED12, MED14, ARNTL, MECOM, PPARGC1A, HMGA1, JUNB, GTF2H1, NRIP1, OSM, INHBA, NCOA1, NCOA2, HNF4A, NCOA4, NFE2L2, TGFB1I1, CLOCK, GLIS1, SOX9, SRF, WT1, LIF, NR1H2, HAND1, REL, HAND2, SQSTM1, MAP3K1, PTH, NFAT5, POU2F1, BCL…	1201	481	13528	2.1076	5.03571e-08	1.57366e-09	2.17655e-08
GOTERM_BP_FAT	GO:0002696~positive regulation of leukocyte activation	35	2.74941	1.27435e-11	IL13, ITPKB, IL15, TNFSF12, IL7R, PNP, CD74, VCAM1, TICAM1, RARA, CD4, BCL6, INPP5D, LBP, IL13RA1, CD27, SPN, SYK, FCER1A, BCL10, PTPRC, IL5, IL7, CD3E, EFNB1, TNFRSF13C, CD40, THY1, CARD11, NCK2, CD83, CD86, TNFSF13B, HSPD1, CD226	1201	106	13528	3.71923	5.52684e-08	1.6748e-09	2.38883e-08
GOTERM_BP_FAT	GO:0008202~steroid metabolic process	51	4.00628	1.29281e-11	CYP3A4, CYB5R3, CYP3A5, CYP24A1, PPARD, LDLR, HMGCR, CYP11B1, LEPR, LSS, APOA2, APOE, CAT, DHCR24, ACAA2, CYP11A1, NR0B2, DHRS2, G6PC, CYP27A1, SULT1B1, AKR1B10, AKR1D1, CYP1B1, MVD, CYP51A1, HSD3B7, ABCA1, NR3C1, DHCR7, SCARB1, NR1H4, SREBF1, MBTPS2, TNFSF4, ABCG1, SREBF2, LEP, CYP17A1, BAAT, YWHAH, NR1I2, PRLR, HMGCS2, CRH, UGT2B4, CYP2R1, NR5A2, IDI1, SCP2, VLDLR	1201	202	13528	2.84387	5.60692e-08	1.64909e-09	2.42344e-08
GOTERM_BP_FAT	GO:0002520~immune system development	62	4.87038	1.35504e-11	BMI1, CD8A, PTPN22, ITPKB, IL15, IL10, IL11, FLT3LG, TNFRSF11A, CXCR5, CLCF1, LTB, SPN, LTA, SYK, CD3E, LIG1, IL25, DLL1, DCLRE1C, CARD11, DHRS2, PGM3, INHBA, CRKL, CD40LG, ADAM17, ADD2, CSF3, ONECUT1, PML, RAG1, KITLG, KIT, IL7R, CD74, TIMP1, VCAM1, PPP3CB, BCL3, BCL6, CD4, RUNX1, NKX2-5, THPO, CEBPA, PTPRC, EPAS1, IL7, BPGM, SOD1, KDR, SOD2, TNFSF11, CCNB2, ID2, SP3, IRF8, IRF1, CD79A, HSPD1, I…	1201	276	13528	2.53031	5.8768e-08	1.67909e-09	2.54009e-08
GOTERM_BP_FAT	GO:0051249~regulation of lymphocyte activation	42	3.29929	2.05373e-11	IL13, ITPKB, PAWR, IL15, ZEB1, TNFSF12, IL7R, PNP, CD74, IL10, VCAM1, TICAM1, RARA, CD4, BCL6, INPP5D, IL13RA1, CD27, SPN, PAG1, SYK, BCL10, PTPRC, IL5, IL7, CD3E, IL27, EFNB1, TNFRSF13C, CTLA4, CD40, SOD1, THY1, BTLA, CARD11, INHBA, NCK2, CD83, CD86, TNFSF13B, IRF4, HSPD1	1201	148	13528	3.19653	8.90705e-08	2.47418e-09	3.84984e-08
GOTERM_BP_FAT	GO:0002684~positive regulation of immune system process	56	4.39906	2.24915e-11	EDN2, CRP, IL13, PTPN22, ITPKB, IL15, TNFSF12, C1QC, PNP, CXCL12, NOD2, MYD88, TICAM1, RARA, LBP, CFD, IL13RA1, SPN, SYK, BCL10, IRAK1, ADAM10, CD3E, EFNB1, CD40, THY1, CARD11, CD83, NCK2, CD86, TNFSF13B, ADAM17, CD226, MBL2, C3, FCER2, C6, IL7R, CD74, VCAM1, TAP2, KRT1, FCER1G, CD4, BCL6, C2, INPP5D, CD27, FCER1A, PTPRC, IL5, IL7, TNFRSF13C, POLR3D, CD79A, HSPD1	1201	238	13528	2.65034	9.75454e-08	2.63636e-09	4.21615e-08
GOTERM_BP_FAT	GO:0019318~hexose metabolic process	49	3.84918	2.27842e-11	PPARD, OGDHL, PDX1, SLC35A2, KCNJ11, HIBADH, PDHB, PGAM4, PPP1R1A, DHTKD1, LDHAL6A, HKDC1, PFKM, PPARGC1A, CHST1, PGM3, G6PC, PGM1, GHRL, ALDOA, SORD, PFKFB4, ONECUT1, ALDOB, HK2, GALM, AKR1A1, ENO2, GALE, AGL, ENO1, GPD2, GPD1, GMDS, EPM2A, IGF2, BPGM, CPS1, ADIPOQ, PCK1, KHK, LEP, GBE1, PYGM, GFPT1, GPT, PGK1, CACNA1A, DCXR	1201	192	13528	2.87465	9.88147e-08	2.60039e-09	4.27101e-08
GOTERM_BP_FAT	GO:0001775~cell activation	63	4.94894	2.56208e-11	PLCZ1, CD8A, PDGFA, TOLLIP, EDN2, IL21R, SNCA, PTPN22, CXCR2, ITPKB, IL15, CXCL12, IL10, IL11, FLT3LG, CD48, SHB, CXCR5, CLCF1, SAA1, TICAM1, LBP, LTB, SPN, LTA, SYK, CD3G, ADAM10, CD3E, CD40, WAS, IFNAR1, DCLRE1C, CARD11, DHRS2, NCK2, CD86, CD40LG, PDGFRA, ADAM17, ITGAL, ONECUT1, RAG1, FKBP1A, IL7R, CD74, VCAM1, AGT, PPP3CB, BCL3, BCL6, CD4, PTPRC, TNFSF4, IL7, IGF2, SLAMF1, PRLR, SP3, IRF1, CD7…	1201	287	13528	2.47257	1.11118e-07	2.84917e-09	4.80277e-08
GOTERM_BP_FAT	GO:0048878~chemical homeostasis	93	7.30558	2.75156e-11	PPARD, LDLR, SLC9A5, GRIK1, CYP11B1, FOXA3, SLC9A3, EDN2, GRIK3, SNCA, PDE3B, HP, PDX1, KCNJ11, CXCL12, ATP2B2, APOA2, APP, SLC2A4, GRIN2B, SAA1, APOE, HMOX1, APOA5, GRID2, RGN, CHRNA7, CHRNA1, GJD2, AVP, ACO1, OTC, PFKM, PPARGC1A, G6PC, HNF4A, CLDN1, GHRL, CCL1, CAV3, CAV1, CCL3, GCLC, CCL2, CCK, NR3C2, APOC2, EGLN1, FKBP1A, ABCA1, CALR, CCL5, GCLM, CCL7, ACSBG1, VDR, AGT, PTH, TGM2, PPP3CB, SCA…	1201	512	13528	2.04599	1.19335e-07	2.98337e-09	5.15794e-08
GOTERM_BP_FAT	GO:0051186~cofactor metabolic process	49	3.84918	4.10884e-11	NAMPT, ALAD, ALDH1L1, HMGCR, COX10, GGT1, PNP, HIBADH, PDHB, AFMID, GSS, MTHFD2, GPX1, HMOX1, CPOX, GPX4, HMGCL, FECH, SUCLG2, ACO1, GSTT1, CYP1A2, COQ3, HNF4A, NMNAT1, COASY, GCLC, ALDOB, NFS1, PDSS1, GCLM, PIPOX, GCH1, ADH4, IDH2, IDH1, GLO1, LIAS, GPD1, MOCS3, ACACA, IDH3B, SOD1, SOD2, GGT6, BAAT, SDHC, QPRT, DCXR	1201	195	13528	2.83043	1.78201e-07	4.34636e-09	7.70226e-08
GOTERM_BP_FAT	GO:0007243~protein kinase cascade	74	5.81304	4.1743e-11	NDST1, EFNA1, TBK1, TNFSF15, ITPKB, IL10, BTK, MAP3K4, CLCF1, MAP3K9, HMOX1, TDGF1, TICAM1, CHRNA7, RAPGEF2, FRS2, SYK, GHR, SRPK2, IRAK1, BCL10, SOCS2, MADD, SOCS3, SOCS1, WNK1, TIFA, PKN1, MARK1, IFNAR1, OSM, MAP4K3, TNFRSF10A, SH2D3C, MAP4K4, DOK1, CRKL, DOK5, RIPK1, MAP3K10, GHRL, MAP3K13, MAP3K12, MAP3K11, FGFR1, CAV1, CCL2, MKNK2, DUSP10, MAP4K1, MAPKAPK2, KIT, CD74, STAT4, MAP3K3, MAP3K2, …	1201	370	13528	2.25279	1.8104e-07	4.31047e-09	7.82497e-08
GOTERM_BP_FAT	GO:0045321~leukocyte activation	56	4.39906	4.47491e-11	CD8A, TOLLIP, EDN2, IL21R, SNCA, PTPN22, ITPKB, CXCR2, IL15, CXCL12, IL10, IL11, FLT3LG, CD48, SHB, CXCR5, CLCF1, TICAM1, LBP, SPN, SYK, CD3G, ADAM10, CD3E, CD40, WAS, IFNAR1, DCLRE1C, CARD11, DHRS2, NCK2, CD86, CD40LG, ADAM17, ITGAL, ONECUT1, RAG1, FKBP1A, IL7R, CD74, VCAM1, PPP3CB, BCL3, BCL6, CD4, PTPRC, TNFSF4, IL7, IGF2, SLAMF1, PRLR, SP3, IRF1, CD79A, HSPD1, IRF4	1201	242	13528	2.60653	1.94077e-07	4.51341e-09	8.38847e-08
GOTERM_BP_FAT	GO:0005996~monosaccharide metabolic process	53	4.16339	4.6618e-11	PPARD, GNPDA1, OGDHL, PDX1, SLC35A2, KCNJ11, HIBADH, PDHB, PGAM4, PPP1R1A, DHTKD1, LDHAL6A, HKDC1, PFKM, PPARGC1A, CHST1, PGM3, G6PC, PGM1, GHRL, ALDOA, SORD, PFKFB4, ONECUT1, GNE, ALDOB, HK2, GALM, AKR1A1, ENO2, GALE, AGL, ENO1, GPD2, GPD1, UAP1, GMDS, EPM2A, IGF2, BPGM, CPS1, ADIPOQ, PCK1, CSGALNACT1, KHK, LEP, GBE1, PYGM, GFPT1, GPT, PGK1, CACNA1A, DCXR	1201	222	13528	2.68914	2.02182e-07	4.59506e-09	8.73881e-08
GOTERM_BP_FAT	GO:0050867~positive regulation of cell activation	35	2.74941	5.33618e-11	IL13, ITPKB, IL15, TNFSF12, IL7R, PNP, CD74, VCAM1, TICAM1, RARA, CD4, BCL6, INPP5D, LBP, IL13RA1, CD27, SPN, SYK, FCER1A, BCL10, PTPRC, IL5, IL7, CD3E, EFNB1, TNFRSF13C, CD40, THY1, CARD11, NCK2, CD83, CD86, TNFSF13B, HSPD1, CD226	1201	111	13528	3.55169	2.3143e-07	5.14289e-09	1.0003e-07
GOTERM_BP_FAT	GO:0032101~regulation of response to external stimulus	43	3.37785	6.23068e-11	PPARA, CAV1, CCK, OSMR, C3, PDGFA, EDN2, CCL5, GREM1, CXCL12, IL10, AHSG, GPX2, GPX1, APOE, SAA1, GPX4, AGT, TGM2, GRID2, KRT1, FCER1G, CHRNA7, BCL6, LBP, SPN, FCER1A, ADAM10, GRIN1, IGF2, TRIM24, ADIPOQ, PLG, KDR, ANXA2, LEP, OSM, SERPINF2, ACE2, GHRL, ADAM17, CMA1, PLAU	1201	159	13528	3.04622	2.70225e-07	5.87445e-09	1.16798e-07
GOTERM_BP_FAT	GO:0006732~coenzyme metabolic process	42	3.29929	6.45932e-11	COASY, NAMPT, ALDH1L1, GCLC, HMGCR, ALDOB, NFS1, GGT1, PDSS1, PNP, GCLM, PDHB, PIPOX, HIBADH, GCH1, AFMID, GSS, GPX1, MTHFD2, GPX4, IDH2, IDH1, GLO1, LIAS, HMGCL, GPD1, MOCS3, ACO1, SUCLG2, ACACA, IDH3B, GSTT1, SOD1, SOD2, COQ3, GGT6, BAAT, HNF4A, SDHC, QPRT, DCXR, NMNAT1	1201	153	13528	3.09206	2.8014e-07	5.96043e-09	1.21083e-07
GOTERM_BP_FAT	GO:0007169~transmembrane receptor protein tyrosine kinase signaling pathway	53	4.16339	6.6436e-11	NRP1, NDST1, CD8A, PDGFA, EFNA1, DDR2, EIF4EBP1, TDGF1, ANGPT1, TIE1, FRS2, GHR, SOCS2, CD3E, PICK1, PTPRT, NCK2, DOK1, GRB10, DOK5, ROR1, PDGFRA, ADAM17, PDGFRB, MST1R, FGFR2, FGFR1, CCL2, KIT, EPHB3, PXN, EPHB1, ADCYAP1, EPHB2, TEK, CD4, AGRN, CSF1R, PLAT, CNKSR1, FLT1, PTPN2, MET, IGF2, EPHA1, EPHA2, EPHA3, KDR, EPHA4, PRLR, PTPN1, GRB7, CACNA1A	1201	224	13528	2.66513	2.88133e-07	6.00277e-09	1.24538e-07
GOTERM_BP_FAT	GO:0019216~regulation of lipid metabolic process	35	2.74941	7.02007e-11	PPARA, CAV1, STK11, PDGFA, IGFBP7, ABHD5, SNCA, APOC2, PDE3B, NR3C1, STUB1, NR1H2, APOA2, APOE, AGT, DHCR7, APOA5, NR1H3, CPT1B, AVP, VAV3, RBL2, STRADA, IGF2, PNPLA2, ACACB, VAV2, SOD1, ABCG4, ADIPOQ, PPARGC1A, ABCG1, LEP, HNF4A, FABP1	1201	112	13528	3.51998	3.0446e-07	6.21347e-09	1.31595e-07
GOTERM_BP_FAT	GO:0006468~protein amino acid phosphorylation	111	8.71956	7.25903e-11	TBK1, EFNA1, PKMYT1, PRKG2, BTK, APP, MAP3K4, MAP3K9, TDGF1, MAP3K8, TLK1, MLKL, CHRNA7, FRS2, SYK, CSNK1G1, MADD, PICK1, WNK1, PIM1, MYLK2, PIM2, MARK1, MAP4K3, MAP4K4, MAPK6, MAPK4, PDGFRA, ROR1, PDGFRB, MST1R, EIF2AK2, NEK7, FGFR2, CAV2, FGFR1, CDK5R1, CCL2, STK11, MAPKAPK5, HUS1, MAPKAPK3, MAP4K1, MAPKAPK2, EPHB3, EPHB1, CD74, EPHB2, IL12RB2, VRK2, TEK, TNKS, CSF1R, FCER1A, TAF1, RYK, MET, BM…	1201	667	13528	1.87451	3.14824e-07	6.29648e-09	1.36074e-07
GOTERM_BP_FAT	GO:0009719~response to endogenous stimulus	78	6.12726	7.84698e-11	PPARA, THRA, LDLR, PDGFA, SLC9A3, LEPR, IGFBP7, PDE3B, IL10, EIF4EBP1, APOA2, SLC1A2, HMOX1, GPX4, RARA, ANGPT1, FOSL1, CCNA2, GHR, PLD1, CYP11A1, ACTA1, SOCS2, SOCS3, SOCS1, ADIPOR2, CDO1, CNGA3, PTPRN, TAT, LPIN1, JUNB, GRB10, SDC1, CAPN10, PDGFRA, GHRL, ADAM17, COL1A1, ALPL, CAV2, CAV1, GCLC, CCL2, ALDOB, CCL5, SRF, AHSG, ENO2, IDH1, PPP3CA, NKX2-5, BCKDHA, UCN, PTPN2, IL1RN, BCKDHB, GRIN1, GG…	1201	405	13528	2.16935	3.40323e-07	6.67301e-09	1.47096e-07
GOTERM_BP_FAT	GO:0044057~regulation of system process	65	5.10605	8.18241e-11	CYP2J2, THRA, GRIK1, EDN2, GRIK3, BTC, SNCA, SDC4, KCNJ12, IL10, ATP2B2, APOA2, DES, SLC1A3, MYOCD, GRIN2B, APOE, HMOX1, DLG4, LTB, LTA, AVP, MYLK2, MYH6, INHBA, GHRL, DBN1, CAV3, RAB3A, CAV1, CCL2, CCK, PPP1R12B, KIT, SRF, MYL9, EPHB2, ECE1, ARG2, AGT, PPP3CB, PPP3CA, NKX2-5, PLAT, UCN, SLC8A1, FLT1, EPAS1, GRIN1, IGF2, GRIA4, DBH, CPS1, SOD1, TNNI1, LEP, YWHAH, ATP2A2, PLN, CRH, ACE2, CACNA1G, …	1201	309	13528	2.36944	3.54871e-07	6.82444e-09	1.53384e-07
GOTERM_BP_FAT	GO:0051251~positive regulation of lymphocyte activation	32	2.51375	1.13357e-10	IL13, ITPKB, TNFSF12, IL15, IL7R, PNP, CD74, VCAM1, TICAM1, RARA, CD4, BCL6, INPP5D, IL13RA1, CD27, SPN, SYK, PTPRC, BCL10, IL5, CD3E, IL7, EFNB1, TNFRSF13C, CD40, THY1, CARD11, NCK2, CD83, CD86, TNFSF13B, HSPD1	1201	97	13528	3.71594	4.91628e-07	9.276e-09	2.12493e-07
GOTERM_BP_FAT	GO:0009064~glutamine family amino acid metabolic process	23	1.80676	1.19493e-10	ALDH18A1, GCLC, ASS1, GLUD2, GLUD1, OTC, GGH, CPS1, GCLM, PPAT, FAH, GOT2, GLS2, PYCR1, GAD2, GLUL, SLC1A3, ARG2, GFPT1, PHGDH, ALDH4A1, ASRGL1, GAD1	1201	52	13528	4.98213	5.18241e-07	9.59706e-09	2.23996e-07
GOTERM_BP_FAT	GO:0007167~enzyme linked receptor protein signaling pathway	69	5.42027	1.39191e-10	NOG, NRP1, NDST1, CD8A, PDGFA, EFNA1, DDR2, EIF4EBP1, TDGF1, ANGPT1, TIE1, FRS2, SYK, GHR, IRAK1, SOCS2, CD3E, PICK1, PTPRT, DOK1, NCK2, GRB10, DOK5, COL1A2, ROR1, PDGFRA, ADAM17, PDGFRB, MST1R, TGFB1I1, FGFR2, FGFR1, CCL2, CTF1, PML, FKBP1A, KIT, EPHB3, STUB1, EPHB1, PXN, EPHB2, ADCYAP1, LIF, MAP3K1, TEK, CD4, AGRN, UBE2D1, CSF1R, PLAT, CNKSR1, FLT1, PTPN2, MET, IGF2, GUCY2C, EPHA1, EPHA2, KDR, …	1201	342	13528	2.27255	6.03671e-07	1.09758e-08	2.60921e-07
GOTERM_BP_FAT	GO:0007267~cell-cell signaling	102	8.01257	1.41961e-10	ALS2, GRIK1, PDGFA, EFNA1, SNCA, IL13, PDX1, IL15, CXCL11, IL10, CXCL10, IL11, PGR, APP, GRIN2B, APOE, GRID2, RAPGEF4, CHRNA1, NQO1, FRS2, SYK, GJD2, EFNB1, EFNB2, MYLK2, LRTOMT, GRB10, AKAP5, SDCBP, ABAT, GRAP2, CAV2, CCL3, GREM1, CCL5, CCL4, CCL7, EPHB1, ADCYAP1, IFNA2, GAD2, TEK, AGRN, GAD1, PLAT, FCER1A, GRIN1, HOMER1, VDAC1, TNFSF10, MAFA, CACNA1C, SST, CACNA1A, NAMPT, NRP1, TOLLIP, TP63, GL…	1201	600	13528	1.91487	6.15683e-07	1.09943e-08	2.66113e-07
GOTERM_BP_FAT	GO:0006357~regulation of transcription from RNA polymerase II promoter	117	9.19089	1.76512e-10	MEF2C, THRA, RORA, PDX1, CNOT7, MED20, IL11, APP, MYOCD, TDGF1, CIITA, RARG, NODAL, YY1, GABPA, MED12, MED14, ARNTL, NR0B2, MECOM, PPARGC1A, PKIA, JUNB, HNF4A, PIAS4, HMGB1, ONECUT1, TAF9B, CALR, SOX9, SRF, WT1, LIF, NR1H2, VDR, PFN1, AGRN, RUNX1, RUNX2, NKX2-5, NR1H4, NR1H3, SREBF1, DNMT3A, TAF1, TAF4, EPAS1, KLF9, GRIN1, FOXA1, SREBF2, CDKN1C, ATF6, NRF1, NEDD4, DNMT1, MAFA, NCOR1, NCOR2, PPARA…	1201	727	13528	1.81277	7.65533e-07	1.34304e-08	3.30882e-07
GOTERM_BP_FAT	GO:0051240~positive regulation of multicellular organismal process	55	4.3205	1.94279e-10	GRIK1, EDN2, SNCA, BTC, NOD2, MYD88, SLC1A3, MYOCD, HSF1, SAA1, HMOX1, TICAM1, RARA, LBP, LTB, AGPAT2, LTA, IL1A, GHR, BCL10, AVP, MYLK2, CD40, IFNAR1, CARD11, CD83, SERPINF2, CD40LG, GHRL, ADAM17, MAVS, CAV1, CCL2, CCL5, SRF, AHSG, AGT, BCL3, FCER1G, NKX2-5, UCN, IGF2, GRIA4, SOD1, CPS1, DBH, PLG, POLR3D, TRADD, DDX58, TNFSF11, LIPG, CRH, HSPD1, ALOX5	1201	244	13528	2.539	8.42588e-07	1.45274e-08	3.64187e-07
GOTERM_BP_FAT	GO:0009725~response to hormone stimulus	72	5.65593	1.96363e-10	PPARA, THRA, LDLR, PDGFA, SLC9A3, IGFBP7, LEPR, PDE3B, IL10, EIF4EBP1, APOA2, HMOX1, GPX4, RARA, ANGPT1, FOSL1, CCNA2, GHR, PLD1, CYP11A1, ACTA1, SOCS2, SOCS3, SOCS1, ADIPOR2, CDO1, CNGA3, PTPRN, TAT, LPIN1, JUNB, GRB10, SDC1, CAPN10, PDGFRA, GHRL, COL1A1, ALPL, CAV2, CAV1, GCLC, CCL2, ALDOB, CCL5, SRF, AHSG, ENO2, IDH1, NKX2-5, BCKDHA, UCN, PTPN2, IL1RN, BCKDHB, GGH, IGF2, CPS1, EIF2B1, ADIPOQ, …	1201	367	13528	2.20982	8.51625e-07	1.44343e-08	3.68093e-07
GOTERM_BP_FAT	GO:0006006~glucose metabolic process	41	3.22074	2.49632e-10	ALDOA, PPARD, SORD, ONECUT1, ALDOB, OGDHL, HK2, PDX1, KCNJ11, HIBADH, PDHB, AKR1A1, PGAM4, PPP1R1A, ENO2, DHTKD1, AGL, ENO1, GPD2, GPD1, LDHAL6A, HKDC1, EPM2A, IGF2, BPGM, PFKM, CPS1, ADIPOQ, PPARGC1A, PCK1, LEP, PGM3, G6PC, GBE1, PYGM, PGM1, GHRL, GPT, PGK1, CACNA1A, DCXR	1201	153	13528	3.01844	1.08265e-06	1.80442e-08	4.67948e-07
GOTERM_BP_FAT	GO:0046649~lymphocyte activation	48	3.77062	2.97267e-10	ITGAL, CD8A, ONECUT1, IL21R, RAG1, PTPN22, ITPKB, FKBP1A, IL15, IL7R, CXCL12, CD74, IL10, IL11, FLT3LG, VCAM1, CD48, SHB, CXCR5, CLCF1, PPP3CB, BCL3, CD4, BCL6, SPN, SYK, PTPRC, TNFSF4, CD3G, IL7, CD3E, IGF2, CD40, SLAMF1, WAS, IFNAR1, DCLRE1C, CARD11, NCK2, CD86, PRLR, CD40LG, SP3, IRF1, ADAM17, CD79A, IRF4, HSPD1	1201	199	13528	2.71693	1.28925e-06	2.11352e-08	5.57243e-07
GOTERM_BP_FAT	GO:0045944~positive regulation of transcription from RNA polymerase II promoter	72	5.65593	3.24128e-10	MEF2C, PPARA, ELF1, THRA, TP63, PDX1, ZEB1, RORA, CNOT7, GLI2, IL11, APP, MYOCD, TDGF1, SOX15, FOSL1, CIITA, TBL1XR1, RARG, NODAL, MED12, MED14, ARNTL, MECOM, PPARGC1A, JUNB, GTF2H1, NRIP1, OSM, INHBA, NCOA1, NCOA2, HNF4A, CLOCK, GLIS1, SOX9, SRF, WT1, NR1H2, LIF, HAND1, HAND2, SQSTM1, MAP3K1, PTH, POU2F1, NFAT5, BCL3, AGRN, RUNX1, NFATC2, NFATC3, RUNX2, NKX2-5, NR1H4, NR1H3, MAF, CEBPA, SREBF1, …	1201	371	13528	2.186	1.40574e-06	2.26733e-08	6.07595e-07
GOTERM_BP_FAT	GO:0002697~regulation of immune effector process	32	2.51375	3.55848e-10	MAVS, C3, FCER2, PML, IL13, IL15, TNFSF12, IL7R, IL10, NOD2, APOA2, HMOX1, TAP2, PPP3CB, FCER1G, BCL6, LBP, IL13RA1, SPN, SYK, FCER1A, PTPRC, BCL10, TNFSF4, IL27, IGF2, CD40, DDX58, AP2A2, CD40LG, HSPD1, CD226	1201	101	13528	3.56878	1.54331e-06	2.4497e-08	6.67056e-07
GOTERM_BP_FAT	GO:0046394~carboxylic acid biosynthetic process	41	3.22074	3.81443e-10	BCAT1, ALDH18A1, ALOXE3, ASS1, GLUD2, HSD3B7, GLUD1, EDN2, ABHD5, CD74, ELOVL1, GOT2, SLC1A3, AKR1A1, ALOX5AP, SRR, FASN, ALDH4A1, LIAS, HPGDS, AGPAT2, SYK, FCER1A, MRI1, LPL, PLD1, SCD, OTC, ACACA, FADS2, ACACB, CDO1, FADS6, ADI1, PYCR1, GLUL, DHFR, PTGDS, PHGDH, ALOX5, AKR1D1, ALOX12	1201	155	13528	2.9795	1.65432e-06	2.58487e-08	7.15035e-07
GOTERM_BP_FAT	GO:0016053~organic acid biosynthetic process	41	3.22074	3.81443e-10	BCAT1, ALDH18A1, ALOXE3, ASS1, GLUD2, HSD3B7, GLUD1, EDN2, ABHD5, CD74, ELOVL1, GOT2, SLC1A3, AKR1A1, ALOX5AP, SRR, FASN, ALDH4A1, LIAS, HPGDS, AGPAT2, SYK, FCER1A, MRI1, LPL, PLD1, SCD, OTC, ACACA, FADS2, ACACB, CDO1, FADS6, ADI1, PYCR1, GLUL, DHFR, PTGDS, PHGDH, ALOX5, AKR1D1, ALOX12	1201	155	13528	2.9795	1.65432e-06	2.58487e-08	7.15035e-07
GOTERM_BP_FAT	GO:0010647~positive regulation of cell communication	66	5.1846	4.70828e-10	ALS2, PPARD, CD8A, GRIK1, TBK1, LEPR, SNCA, TP63, ITPKB, ITSN1, IL11, GPX1, NOD2, MYD88, SLC1A3, CLCF1, HMOX1, TICAM1, CAT, LBP, LTB, AGPAT2, LTA, SYK, GHR, BCL10, CD3E, CD40, PIM2, OSM, CARD11, RIPK1, GHRL, ADAM17, TGFB1I1, CD226, MAVS, CAV2, CAV1, CCL2, FKBP1A, KIT, LIF, ECE1, MAP3K3, REL, AGT, PTH, TGM2, CD4, CD27, FCER1A, PTPRC, IL5, FLT1, IGF2, RICTOR, GRIA4, FURIN, ADIPOQ, TRADD, LEP, CDKN1…	1201	329	13528	2.25964	2.04198e-06	3.14151e-08	8.82593e-07
GOTERM_BP_FAT	GO:0006928~cell motion	85	6.67714	4.7971e-10	NRP2, CTHRC1, PPARD, NRP1, HMGCR, WASF1, EDN2, WASF2, IL13, CXCR2, TNFSF12, GLI2, CXCL12, IL10, ACTG1, ACTR2, GPX1, APP, CXCR5, SAA1, SEMA3F, MSN, CAP1, NR2F2, TOP2B, SYK, NODAL, EFNB1, VASP, ELMO1, NCK2, TNS1, CD34, BTG1, PDGFRB, SDCBP, ADAM17, MST1R, WASL, ALOX12, CAV2, ITGAL, CDK5R1, CCL3, CCL2, SORD, CCK, TNFRSF12A, CXCL3, KITLG, ARF6, ARPC5, KIT, EPHB3, CCL5, SRF, CCL4, EPHB1, EPHB2, VCAM1, …	1201	475	13528	2.01565	2.0805e-06	3.15227e-08	8.99243e-07
GOTERM_BP_FAT	GO:0030097~hemopoiesis	53	4.16339	4.98989e-10	BMI1, CD8A, PTPN22, ITPKB, IL15, IL10, IL11, FLT3LG, CLCF1, SPN, SYK, CD3E, IL25, DLL1, DCLRE1C, CARD11, DHRS2, PGM3, INHBA, CD40LG, ADAM17, ADD2, CSF3, ONECUT1, PML, RAG1, KITLG, KIT, IL7R, CD74, TIMP1, VCAM1, PPP3CB, BCL3, CD4, BCL6, RUNX1, NKX2-5, THPO, CEBPA, PTPRC, EPAS1, IL7, BPGM, SOD2, KDR, TNFSF11, ID2, SP3, IRF8, IRF1, IRF4, CD79A	1201	236	13528	2.52962	2.16411e-06	3.23003e-08	9.35383e-07
GOTERM_BP_FAT	GO:0009309~amine biosynthetic process	28	2.19953	6.19701e-10	BCAT1, ALDH18A1, ASS1, SRM, GLUD2, GLUD1, SNCA, GCH1, GOT2, SLC1A3, HDC, SRR, ETNK1, ALDH4A1, AMD1, MRI1, DDC, OTC, DBH, CDO1, ADI1, PYCR1, GLUL, DHFR, TMLHE, PHGDH, TPH1, SMS	1201	81	13528	3.89371	2.68764e-06	3.95242e-08	1.16166e-06
GOTERM_BP_FAT	GO:0009967~positive regulation of signal transduction	61	4.79183	6.82335e-10	ALS2, PPARD, CD8A, TBK1, LEPR, TP63, ITPKB, ITSN1, IL11, GPX1, NOD2, MYD88, CLCF1, HMOX1, TICAM1, CAT, LBP, LTB, AGPAT2, LTA, SYK, GHR, BCL10, CD3E, CD40, PIM2, OSM, CARD11, RIPK1, GHRL, ADAM17, TGFB1I1, CD226, MAVS, CAV2, CAV1, FKBP1A, KIT, LIF, ECE1, MAP3K3, REL, AGT, PTH, TGM2, CD4, CD27, FCER1A, PTPRC, IL5, FLT1, IGF2, RICTOR, FURIN, ADIPOQ, TRADD, LEP, CDKN1C, TRAF3IP2, TNFSF10, NEDD4	1201	295	13528	2.32916	2.95928e-06	4.28882e-08	1.27907e-06
GOTERM_BP_FAT	GO:0044093~positive regulation of molecular function	98	7.69835	8.47852e-10	ALS2, EFNA1, BTRC, EDN2, TNFSF15, CXCR2, SDC4, IL10, NOD2, MAP3K4, MYD88, APOE, MAP3K9, APOA5, TICAM1, TDGF1, RGN, CHRNA7, CAT, CAP1, FRS2, CUL1, GHR, SYK, IRAK1, BCL10, MADD, PICK1, PIM1, STIM1, PKN1, THY1, BCL2L10, TNFRSF10A, CARD11, AMH, RIPK1, MAP3K10, ERN1, GHRL, ADAM17, MAP3K13, ADD2, MAP3K11, CAV1, CCK, FCER2, C6, ALDOB, ABHD5, PML, APOC2, MAP4K1, KITLG, FKBP1A, KIT, GCLM, CD74, PIN1, ADCY…	1201	586	13528	1.88373	3.67713e-06	5.25305e-08	1.58935e-06
GOTERM_BP_FAT	GO:0048545~response to steroid hormone stimulus	46	3.61351	9.25104e-10	ALPL, CAV2, CAV1, CCL2, LDLR, PDGFA, SLC9A3, IGFBP7, LEPR, ALDOB, CCL5, IL10, APOA2, HMOX1, GPX4, ENO2, IDH1, RARA, ANGPT1, FOSL1, NKX2-5, CCNA2, GHR, BCKDHA, UCN, CYP11A1, SOCS2, ACTA1, SOCS3, BCKDHB, IL1RN, SOCS1, CDO1, CPS1, PTPRN, CNGA3, TAT, ADIPOQ, JUNB, SDC1, DUSP1, PDGFRA, ALDH2, GHRL, COL1A1, SST	1201	192	13528	2.69865	4.01217e-06	5.65095e-08	1.73416e-06
GOTERM_BP_FAT	GO:0016477~cell migration	58	4.55617	1.00473e-09	NRP2, CTHRC1, PPARD, NRP1, HMGCR, EDN2, WASF2, CXCR2, TNFSF12, CXCL12, IL10, GPX1, SAA1, SEMA3F, CAP1, MSN, NR2F2, TOP2B, SYK, EFNB1, NODAL, NCK2, TNS1, CD34, BTG1, SDCBP, ADAM17, PDGFRB, CAV2, CDK5R1, CCK, CCL2, TNFRSF12A, CXCL3, KITLG, KIT, CCL5, SRF, VCAM1, SCARB1, SCNN1G, SELPLG, PLAT, FLT1, VAV3, VHL, MET, ISL1, VAV2, DBH, YWHAE, NTN1, KDR, LAMA1, ULK1, LAMA5, PLAU, MYH10	1201	276	13528	2.36706	4.35751e-06	6.0521e-08	1.88342e-06
GOTERM_BP_FAT	GO:0009991~response to extracellular stimulus	50	3.92773	1.07412e-09	ALPL, CYP24A1, PPARA, CAV1, CCK, CCL2, PDGFA, FOXA3, IGFBP7, LEPR, ALDOB, AQP2, VDR, SLC1A2, ATG5, MYOCD, HMOX1, RARA, ANGPT1, TIE1, FOSL1, LTA, GHR, SREBF1, BCKDHA, SUOX, SLC8A1, RARG, CYP11A1, ACTA1, SOCS3, BCKDHB, ADIPOR2, CPS1, SOD1, SIRT1, ADIPOQ, PPARGC1A, SOD2, LEP, G6PC, TFRC, HMGCS2, DUSP1, LIPG, GHRL, ALOX5, COL1A1, SST, VLDLR	1201	220	13528	2.55999	4.65844e-06	6.38143e-08	2.01349e-06
GOTERM_BP_FAT	GO:0050730~regulation of peptidyl-tyrosine phosphorylation	25	1.96386	1.4836e-09	FCER1A, PTPRC, CAV1, CCK, IL5, NF2, CD3E, PDGFA, SOCS1, KITLG, IGF2, RICTOR, ADIPOQ, IL11, OSM, LIF, NOD2, HNF4A, CLCF1, AGT, TDGF1, PDGFRB, CD4, SYK, GHR	1201	68	13528	4.14116	6.43436e-06	8.69511e-08	2.78109e-06
GOTERM_BP_FAT	GO:0002521~leukocyte differentiation	36	2.82797	1.75375e-09	CSF3, CD8A, ONECUT1, RAG1, PTPN22, ITPKB, IL15, KIT, IL7R, CD74, IL10, IL11, FLT3LG, VCAM1, CLCF1, PPP3CB, BCL3, CD4, BCL6, SPN, SYK, CEBPA, PTPRC, IL7, CD3E, IL25, DCLRE1C, CARD11, DHRS2, TNFSF11, CD40LG, SP3, IRF1, ADAM17, CD79A, IRF4	1201	131	13528	3.09544	7.60596e-06	1.01413e-07	3.28749e-06
GOTERM_BP_FAT	GO:0016310~phosphorylation	122	9.58366	2.07105e-09	TBK1, EFNA1, SNCA, PKMYT1, PRKG2, BTK, APP, MAP3K4, MAP3K9, TDGF1, MAP3K8, TLK1, MLKL, CHRNA7, FRS2, SYK, CSNK1G1, MADD, PICK1, WNK1, PIM1, MYLK2, PIM2, MARK1, MAP4K3, MAP4K4, MAPK6, MAPK4, PDGFRA, ROR1, PDGFRB, MST1R, EIF2AK2, NEK7, FGFR2, CAV2, FGFR1, CDK5R1, CCL2, MVD, STK11, MAPKAPK5, HUS1, MAPKAPK3, MAP4K1, MAPKAPK2, EPHB3, EPHB1, CD74, EPHB2, IL12RB2, VRK2, TEK, TNKS, CSF1R, FCER1A, TAF1, R…	1201	800	13528	1.71775	8.98209e-06	1.18186e-07	3.88229e-06
GOTERM_BP_FAT	GO:0032268~regulation of cellular protein metabolic process	83	6.52003	2.2572e-09	PDGFA, BTRC, EIF5, SNCA, PAX5, IL10, IL11, EIF4EBP1, APP, NOD2, ATG5, CLCF1, APOE, MAP3K9, SERPINA5, TDGF1, RAPGEF4, EIF1, CUL1, SYK, GHR, BCL10, CD3E, ACO1, SOCS3, SOCS1, PKN1, PPARGC1A, OSM, NCK2, HNF4A, PIAS4, RIPK1, MAP3K10, ADAM17, PDGFRB, MAP3K11, ATG10, CAV1, GCLC, CCK, HSD3B7, MKNK2, PML, MAP4K1, KITLG, FKBP1A, CALR, STUB1, PIN1, TIMP1, LIF, NR1H2, EIF3B, MAP3K2, AGT, MAP3K1, BCL3, CD4, U…	1201	474	13528	1.97238	9.78942e-06	1.27136e-07	4.23124e-06
GOTERM_BP_FAT	GO:0006979~response to oxidative stress	41	3.22074	2.31091e-09	ALS2, MBL2, GCLC, S100A7, SNCA, PML, RRM2B, CCL5, GCLM, PXN, GSS, GPX2, GPX1, APOE, HMOX1, GPX4, KRT1, IDH1, TPO, CYGB, CAT, GPX7, NQO1, FOSL1, NDUFS2, DHCR24, UCN, SLC8A1, EPAS1, CYP11A1, SOD1, TAT, PARK7, SOD2, PYCR1, DHRS2, SDC1, DUSP1, PRDX6, TXNRD2, COL1A1	1201	164	13528	2.81599	1.00224e-05	1.28493e-07	4.33193e-06
GOTERM_BP_FAT	GO:0043549~regulation of kinase activity	68	5.34171	2.40233e-09	ALS2, EFNA1, HMGCR, EDN2, TNFSF15, PKMYT1, SDC4, APP, MAP3K4, APOE, MAP3K9, TDGF1, CHRNA7, FRS2, SYK, GHR, IRAK1, RBL2, MADD, PICK1, PIM1, PKN1, PKIA, THY1, GTF2H1, TNFRSF10A, NCK2, RIPK1, MAP3K10, ERN1, GHRL, ADAM17, MAP3K13, MAP3K11, CAV3, CDK5R1, CAV1, CCK, MAP4K1, KITLG, KIT, CDC37, CD74, DGKB, MAP3K2, MAP3K1, CD4, FCER1A, PTPRC, FLT1, VAV3, NF2, SPHK2, MET, STRADA, IGF2, SOD1, VAV2, TP73, CD…	1201	357	13528	2.14551	1.04188e-05	1.31885e-07	4.5033e-06
GOTERM_BP_FAT	GO:0030522~intracellular receptor-mediated signaling pathway	26	2.04242	2.66912e-09	CYP24A1, RARG, FLT1, KLF9, GRIP1, RAN, MED12, PML, CYP26A1, MED14, NR3C1, CALR, PPARGC1A, NRIP1, PGR, NR1H2, VDR, NCOA1, YWHAH, NCOA2, NCOA4, NEDD4, DNAJA1, RARA, TGFB1I1, CARM1	1201	75	13528	3.90483	1.15759e-05	1.44699e-07	5.00341e-06
GOTERM_BP_FAT	GO:0006638~neutral lipid metabolic process	21	1.64965	2.75494e-09	CAV3, LPL, CAV1, CDIPT, ABHD5, SNCA, APOC2, PNPLA2, CPS1, PNPLA3, SIRT1, PCK1, NR1H2, GPX1, APOA2, G6PC, DGAT1, APOE, APOA5, CAT, NR1H3	1201	50	13528	4.73086	1.19481e-05	1.47508e-07	5.16428e-06
GOTERM_BP_FAT	GO:0002237~response to molecule of bacterial origin	28	2.19953	2.78825e-09	CCL2, SNCA, ADH5, CCL5, IL10, GCH1, IL12RB2, NOD2, MYD88, HSF1, TAP2, TICAM1, SRR, SCARB1, LBP, NR1H4, LTA, THPO, IRAK1, BCL10, SOCS3, SOCS1, CPS1, EPHA3, THBD, ADAM17, IRF3, VLDLR	1201	86	13528	3.66733	1.20926e-05	1.47471e-07	5.22673e-06
GOTERM_BP_FAT	GO:0008203~cholesterol metabolic process	29	2.27808	3.12613e-09	CYB5R3, PPARD, MVD, LDLR, HMGCR, CYP51A1, LEPR, LSS, ABCA1, APOA2, APOE, DHCR7, SCARB1, CAT, DHCR24, SREBF1, ACAA2, TNFSF4, MBTPS2, CYP11A1, NR0B2, ABCG1, SREBF2, LEP, HMGCS2, CYP27A1, IDI1, AKR1D1, VLDLR	1201	92	13528	3.55059	1.35579e-05	1.6335e-07	5.86011e-06
GOTERM_BP_FAT	GO:0043065~positive regulation of apoptosis	77	6.0487	3.35203e-09	TP63, PAWR, TNFSF12, ITSN1, CRADD, IL10, BTK, GPX1, APP, APOE, HMOX1, TICAM1, NQO1, LTB, FOSL1, LTA, CUL1, SPN, BCL10, RARG, CD3E, DFFA, AIFM1, TNFRSF10A, TNFRSF9, INHBA, CAPN10, RIPK1, MAP3K10, ERN1, MAP3K11, FGD1, CDK5R1, CCK, C6, PML, AKAP13, RRM2B, NR3C1, GCH1, VDR, IFNA2, SQSTM1, MAP3K1, AGT, PTH, TGM2, BCL3, BCL6, INPP5D, RUNX3, CD27, HIP1, PTPRC, CEBPB, VAV3, TBX5, GRIN1, YWHAB, SOD1, VAV2…	1201	430	13528	2.01703	1.45376e-05	1.73068e-07	6.28356e-06
GOTERM_BP_FAT	GO:0045834~positive regulation of lipid metabolic process	20	1.57109	3.61811e-09	PPARA, AVP, VAV3, ABHD5, APOC2, IGF2, PNPLA2, VAV2, ABCG4, PPARGC1A, ADIPOQ, ABCG1, NR1H2, APOA2, HNF4A, APOE, AGT, APOA5, FABP1, NR1H3	1201	46	13528	4.89737	1.56916e-05	1.84608e-07	6.78234e-06
GOTERM_BP_FAT	GO:0043068~positive regulation of programmed cell death	77	6.0487	4.61026e-09	TP63, PAWR, TNFSF12, ITSN1, CRADD, IL10, BTK, GPX1, APP, APOE, HMOX1, TICAM1, NQO1, LTB, FOSL1, LTA, CUL1, SPN, BCL10, RARG, CD3E, DFFA, AIFM1, TNFRSF10A, TNFRSF9, INHBA, CAPN10, RIPK1, MAP3K10, ERN1, MAP3K11, FGD1, CDK5R1, CCK, C6, PML, AKAP13, RRM2B, NR3C1, GCH1, VDR, IFNA2, SQSTM1, MAP3K1, AGT, PTH, TGM2, BCL3, BCL6, INPP5D, RUNX3, CD27, HIP1, PTPRC, CEBPB, VAV3, TBX5, GRIN1, YWHAB, SOD1, VAV2…	1201	433	13528	2.00306	1.99945e-05	2.32496e-07	8.64219e-06
GOTERM_BP_FAT	GO:0050863~regulation of T cell activation	33	2.5923	4.63572e-09	ITPKB, ZEB1, IL15, PAWR, IL7R, PNP, IL10, CD74, VCAM1, RARA, CD4, BCL6, PAG1, SPN, SYK, PTPRC, BCL10, CD3E, IL7, IL27, EFNB1, TNFRSF13C, CTLA4, SOD1, THY1, BTLA, CARD11, NCK2, CD83, CD86, TNFSF13B, IRF4, HSPD1	1201	117	13528	3.17701	2.01049e-05	2.31093e-07	8.68991e-06
GOTERM_BP_FAT	GO:0032496~response to lipopolysaccharide	26	2.04242	4.9495e-09	CCL2, SNCA, ADH5, CCL5, IL10, GCH1, IL12RB2, NOD2, MYD88, HSF1, TICAM1, SRR, SCARB1, LBP, NR1H4, LTA, THPO, IRAK1, SOCS3, SOCS1, CPS1, EPHA3, THBD, ADAM17, IRF3, VLDLR	1201	77	13528	3.80341	2.14658e-05	2.43932e-07	9.27812e-06
GOTERM_BP_FAT	GO:0031399~regulation of protein modification process	59	4.63472	4.96767e-09	PDGFA, BTRC, SNCA, PAX5, IL11, NOD2, ATG5, CLCF1, MAP3K9, TDGF1, RAPGEF4, CUL1, SYK, GHR, BCL10, CD3E, SOCS3, SOCS1, PKN1, PPARGC1A, OSM, PIAS4, HNF4A, RIPK1, MAP3K10, ADAM17, PDGFRB, MAP3K11, ATG10, CAV1, GCLC, CCK, PML, KITLG, MAP4K1, FKBP1A, STUB1, PIN1, LIF, MAP3K2, MAP3K1, AGT, CD4, UBE2D1, DNMT3B, FCER1A, PTPRC, IL5, NF2, YWHAB, IGF2, RICTOR, YWHAE, ADIPOQ, TP73, PLK1, DNMT1, SMURF1, IGFBP3	1201	295	13528	2.25279	2.15446e-05	2.42076e-07	9.31217e-06
GOTERM_BP_FAT	GO:0044271~nitrogen compound biosynthetic process	63	4.94894	4.9777e-09	NAMPT, ALAD, COX10, SNCA, RORA, PNP, GOT2, ATP2B2, SLC1A3, HDC, CPOX, NQO1, MRI1, DDC, FECH, PCBD2, PCBD1, OTC, QDPR, PADI4, CDO1, PYCR1, GLUL, RFK, ADK, TPH1, SMS, NPPA, PRPS2, NMNAT1, BCAT1, ALDOA, ALDH18A1, SRM, ASS1, GLUD2, GLUD1, NFS1, RRM2B, PPAT, GCH1, TYMS, ARG2, DHODH, SRR, ALDH4A1, ETNK1, AMD1, PAPSS1, CEBPA, MOCS3, SPHK2, GUCY2C, CPS1, DBH, APRT, GART, ADI1, DHFR, ATP2A2, TMLHE, PHGDH,…	1201	325	13528	2.18347	2.1588e-05	2.3987e-07	9.33097e-06
GOTERM_BP_FAT	GO:0009890~negative regulation of biosynthetic process	94	7.38413	5.42617e-09	MEF2C, PPARA, COPS2, PPARD, THRA, PDGFA, SPI1, PAX5, TP63, PDX1, PAWR, ZEB1, GLI2, IL10, EIF4EBP1, CDC45, SIN3B, APOE, SOX15, NR2F2, CIITA, TBL1XR1, RARG, NODAL, GABPA, UBE2I, FOSB, NR0B2, RBBP7, PKIA, NRIP2, SIGIRR, NRIP1, INHBA, NCOA2, PIAS4, MAP3K10, GHRL, MDM4, RAD17, HMGB1, CAV1, GCLC, HUS1, GLIS1, TAF9B, PML, CALR, SOX9, WT1, NR1H2, VDR, SUMO1, HAND1, POU2F1, BCL3, BCL6, INPP5D, DNMT3B, NKX…	1201	573	13528	1.84784	2.3533e-05	2.58608e-07	1.01717e-05
GOTERM_BP_FAT	GO:0048585~negative regulation of response to stimulus	30	2.35664	5.66519e-09	PPARA, CCK, IL7R, GREM1, IL10, AHSG, GPX2, GPX1, APOE, SAA1, GRID2, PPP3CB, CHRNA7, BCL6, INPP5D, SPN, PTPRC, SOCS3, GRIN1, SOCS1, CTLA4, IGF2, SIRT1, ADIPOQ, LEP, GRB10, CRH, GHRL, PTPN1, NCOR1	1201	100	13528	3.37918	2.45696e-05	2.67064e-07	1.06197e-05
GOTERM_BP_FAT	GO:0010942~positive regulation of cell death	77	6.0487	5.68089e-09	TP63, PAWR, TNFSF12, ITSN1, CRADD, IL10, BTK, GPX1, APP, APOE, HMOX1, TICAM1, NQO1, LTB, FOSL1, LTA, CUL1, SPN, BCL10, RARG, CD3E, DFFA, AIFM1, TNFRSF10A, TNFRSF9, INHBA, CAPN10, RIPK1, MAP3K10, ERN1, MAP3K11, FGD1, CDK5R1, CCK, C6, PML, AKAP13, RRM2B, NR3C1, GCH1, VDR, IFNA2, SQSTM1, MAP3K1, AGT, PTH, TGM2, BCL3, BCL6, INPP5D, RUNX3, CD27, HIP1, PTPRC, CEBPB, VAV3, TBX5, GRIN1, YWHAB, SOD1, VAV2…	1201	435	13528	1.99385	2.46377e-05	2.64925e-07	1.06491e-05
GOTERM_BP_FAT	GO:0031667~response to nutrient levels	45	3.53496	6.95567e-09	ALPL, CYP24A1, PPARA, CAV1, CCK, CCL2, PDGFA, FOXA3, IGFBP7, LEPR, ALDOB, VDR, ATG5, HMOX1, RARA, ANGPT1, TIE1, LTA, GHR, SREBF1, BCKDHA, SUOX, SLC8A1, RARG, CYP11A1, SOCS3, BCKDHB, ADIPOR2, CPS1, SOD1, SIRT1, ADIPOQ, PPARGC1A, SOD2, LEP, G6PC, TFRC, HMGCS2, DUSP1, LIPG, GHRL, COL1A1, ALOX5, SST, VLDLR	1201	197	13528	2.57298	3.01663e-05	3.20923e-07	1.30388e-05
GOTERM_BP_FAT	GO:0006641~triglyceride metabolic process	19	1.49254	7.23448e-09	CAV3, LPL, CAV1, ABHD5, APOC2, PNPLA2, CPS1, PNPLA3, SIRT1, PCK1, NR1H2, GPX1, APOA2, G6PC, DGAT1, APOE, APOA5, CAT, NR1H3	1201	43	13528	4.97709	3.13755e-05	3.30273e-07	1.35614e-05
GOTERM_BP_FAT	GO:0043069~negative regulation of programmed cell death	67	5.26316	7.48377e-09	MEF2C, BTC, SNCA, TP63, SGMS1, ITSN1, IL10, GPX1, MYD88, BAG1, ATG5, CLCF1, APOE, HMOX1, TDGF1, DNAJC5, CAT, IL1A, DHCR24, IRAK1, BCL10, SOCS2, DFFA, SOCS3, BCL2A1, PIM1, PIM2, BCL2L10, DHRS2, TNFSF13B, CD40LG, GHRL, ADAM17, ALOX12, HMGB1, GCLC, CCL2, MCL1, TAF9B, RAG1, KIT, GCLM, CD74, SQSTM1, AGT, TGM2, BCL3, BCL6, GLO1, NKX2-5, ARHGDIA, CD27, CEBPB, SPHK2, IL7, VHL, GRIN1, IGF2, PDE3A, ANXA5, …	1201	359	13528	2.10219	3.24566e-05	3.38095e-07	1.40287e-05
GOTERM_BP_FAT	GO:0000165~MAPKKK cascade	43	3.37785	7.75655e-09	FGFR1, CAV1, NDST1, EFNA1, DUSP10, MAP4K1, ITPKB, MAPKAPK2, CD74, MAP3K4, MAP3K3, MAP3K2, MAP3K9, MAP3K1, TDGF1, CHRNA7, RAPGEF2, FRS2, GHR, SYK, FCER1A, PTPRC, FLT1, MADD, MET, PKN1, IGF2, SOD1, MAP4K3, SH2D3C, DUSP4, CRKL, DOK5, RGS4, RIPK1, MAP3K10, GHRL, DUSP9, DUSP8, MAP3K13, MAP3K12, DUSP6, MAP3K11	1201	184	13528	2.63234	3.36396e-05	3.46806e-07	1.45401e-05
GOTERM_BP_FAT	GO:0031327~negative regulation of cellular biosynthetic process	92	7.22702	8.07721e-09	MEF2C, PPARA, COPS2, PPARD, THRA, PDGFA, SPI1, PAX5, TP63, PDX1, PAWR, ZEB1, GLI2, IL10, EIF4EBP1, CDC45, SIN3B, SOX15, NR2F2, CIITA, TBL1XR1, RARG, NODAL, GABPA, UBE2I, FOSB, NR0B2, RBBP7, PKIA, NRIP2, SIGIRR, NRIP1, INHBA, NCOA2, PIAS4, MAP3K10, GHRL, MDM4, RAD17, HMGB1, CAV1, GCLC, HUS1, GLIS1, TAF9B, PML, CALR, SOX9, WT1, NR1H2, VDR, SUMO1, HAND1, POU2F1, BCL3, BCL6, INPP5D, DNMT3B, NKX2-5, R…	1201	561	13528	1.84721	3.50302e-05	3.57458e-07	1.51412e-05
GOTERM_BP_FAT	GO:0060548~negative regulation of cell death	67	5.26316	8.31221e-09	MEF2C, BTC, SNCA, TP63, SGMS1, ITSN1, IL10, GPX1, MYD88, BAG1, ATG5, CLCF1, APOE, HMOX1, TDGF1, DNAJC5, CAT, IL1A, DHCR24, IRAK1, BCL10, SOCS2, DFFA, SOCS3, BCL2A1, PIM1, PIM2, BCL2L10, DHRS2, TNFSF13B, CD40LG, GHRL, ADAM17, ALOX12, HMGB1, GCLC, CCL2, MCL1, TAF9B, RAG1, KIT, GCLM, CD74, SQSTM1, AGT, TGM2, BCL3, BCL6, GLO1, NKX2-5, ARHGDIA, CD27, CEBPB, SPHK2, IL7, VHL, GRIN1, IGF2, PDE3A, ANXA5, …	1201	360	13528	2.09635	3.60494e-05	3.64142e-07	1.55817e-05
GOTERM_BP_FAT	GO:0045859~regulation of protein kinase activity	65	5.10605	8.82601e-09	ALS2, EFNA1, HMGCR, EDN2, TNFSF15, PKMYT1, SDC4, APP, MAP3K4, APOE, MAP3K9, TDGF1, CHRNA7, FRS2, SYK, GHR, IRAK1, MADD, PICK1, PIM1, PKN1, PKIA, THY1, GTF2H1, TNFRSF10A, NCK2, RIPK1, MAP3K10, ERN1, GHRL, ADAM17, MAP3K13, MAP3K11, CAV3, CDK5R1, CAV1, CCK, MAP4K1, KITLG, KIT, CDC37, CD74, DGKB, MAP3K2, MAP3K1, CD4, FCER1A, PTPRC, FLT1, NF2, SPHK2, MET, STRADA, IGF2, SOD1, TP73, CDKN1C, PRLR, RGS4, …	1201	345	13528	2.12219	3.82777e-05	3.82784e-07	1.65448e-05
GOTERM_BP_FAT	GO:0048870~cell motility	60	4.71328	8.86291e-09	NRP2, CTHRC1, PPARD, NRP1, HMGCR, EDN2, WASF2, CXCR2, TNFSF12, CXCL12, IL10, GPX1, SAA1, SEMA3F, CAP1, MSN, NR2F2, TOP2B, SYK, EFNB1, NODAL, NCK2, TNS1, CD34, BTG1, SDCBP, ADAM17, PDGFRB, CAV2, CDK5R1, CCL2, SORD, CCK, TNFRSF12A, CXCL3, KITLG, KIT, CCL5, SRF, VCAM1, DNAJA1, SCARB1, SCNN1G, SELPLG, PLAT, FLT1, VAV3, VHL, MET, ISL1, VAV2, DBH, YWHAE, NTN1, KDR, LAMA1, ULK1, LAMA5, PLAU, MYH10	1201	307	13528	2.20142	3.84377e-05	3.80578e-07	1.6614e-05
GOTERM_BP_FAT	GO:0051674~localization of cell	60	4.71328	8.86291e-09	NRP2, CTHRC1, PPARD, NRP1, HMGCR, EDN2, WASF2, CXCR2, TNFSF12, CXCL12, IL10, GPX1, SAA1, SEMA3F, CAP1, MSN, NR2F2, TOP2B, SYK, EFNB1, NODAL, NCK2, TNS1, CD34, BTG1, SDCBP, ADAM17, PDGFRB, CAV2, CDK5R1, CCL2, SORD, CCK, TNFRSF12A, CXCL3, KITLG, KIT, CCL5, SRF, VCAM1, DNAJA1, SCARB1, SCNN1G, SELPLG, PLAT, FLT1, VAV3, VHL, MET, ISL1, VAV2, DBH, YWHAE, NTN1, KDR, LAMA1, ULK1, LAMA5, PLAU, MYH10	1201	307	13528	2.20142	3.84377e-05	3.80578e-07	1.6614e-05
GOTERM_BP_FAT	GO:0018904~organic ether metabolic process	21	1.64965	9.1277e-09	CAV3, LPL, CAV1, CDIPT, ABHD5, APOC2, PNPLA2, CYP1A2, CPS1, PNPLA3, SIRT1, PCK1, NR1H2, GPX1, APOA2, G6PC, DGAT1, APOE, APOA5, CAT, NR1H3	1201	53	13528	4.46307	3.95861e-05	3.88106e-07	1.71104e-05
GOTERM_BP_FAT	GO:0042035~regulation of cytokine biosynthetic process	25	1.96386	1.02698e-08	IL10, APOA2, REL, HMOX1, TICAM1, BCL3, CD4, INPP5D, LTB, SPN, IL1A, SYK, FCER1A, BCL10, CEBPB, CD3E, IL27, TNFRSF13C, SIGIRR, INHBA, CARD11, CD86, IRF1, GHRL, IRF4	1201	74	13528	3.80539	4.4539e-05	4.32427e-07	1.92513e-05
GOTERM_BP_FAT	GO:0043066~negative regulation of apoptosis	66	5.1846	1.03066e-08	MEF2C, BTC, SNCA, TP63, SGMS1, ITSN1, IL10, GPX1, MYD88, BAG1, ATG5, CLCF1, APOE, HMOX1, TDGF1, DNAJC5, CAT, IL1A, DHCR24, IRAK1, BCL10, SOCS2, DFFA, SOCS3, BCL2A1, PIM1, PIM2, BCL2L10, DHRS2, TNFSF13B, CD40LG, GHRL, ADAM17, ALOX12, HMGB1, GCLC, CCL2, MCL1, TAF9B, RAG1, GCLM, CD74, SQSTM1, AGT, TGM2, BCL3, BCL6, GLO1, NKX2-5, ARHGDIA, CD27, CEBPB, SPHK2, IL7, VHL, GRIN1, IGF2, PDE3A, ANXA5, SOD1,…	1201	354	13528	2.10006	4.46989e-05	4.29807e-07	1.93204e-05
GOTERM_BP_FAT	GO:0009968~negative regulation of signal transduction	48	3.77062	1.12794e-08	CAV3, NOG, ELF1, CAV1, ONECUT1, PDE3B, PAWR, CALR, GREM1, AHSG, PIN1, NOD2, RGS12, AGT, BCL6, INPP5D, HHIP, RUNX2, PLD2, PTPRC, SOCS2, NF2, CD3E, SOCS3, SOCS1, PAK1IP1, CYP26A1, SOCS4, FRZB, RGS16, SIRT1, ADIPOQ, SIGIRR, DDIT4, THY1, GRB10, HNF4A, RGS4, HGS, DGKZ, GRK4, TGFB1I1, SMURF1, PTPN1, CHRD, NCOR1, IGFBP3, IGFBP5	1201	221	13528	2.44647	4.89176e-05	4.65893e-07	2.11439e-05
GOTERM_BP_FAT	GO:0006639~acylglycerol metabolic process	20	1.57109	1.2676e-08	CAV3, LPL, CAV1, CDIPT, ABHD5, APOC2, PNPLA2, CPS1, PNPLA3, SIRT1, PCK1, NR1H2, GPX1, APOA2, G6PC, DGAT1, APOE, APOA5, CAT, NR1H3	1201	49	13528	4.59753	5.49743e-05	5.18639e-07	2.37619e-05
GOTERM_BP_FAT	GO:0042398~cellular amino acid derivative biosynthetic process	21	1.64965	1.32974e-08	DDC, GCLC, SRM, SNCA, GGT1, PADI4, CDO1, CPS1, DBH, GCLM, GCH1, GSS, GGT6, SLC1A3, HDC, TMLHE, ETNK1, GAMT, TPH1, AMD1, SMS	1201	54	13528	4.38042	5.76692e-05	5.3898e-07	2.49267e-05
GOTERM_BP_FAT	GO:0051338~regulation of transferase activity	68	5.34171	1.35105e-08	ALS2, EFNA1, HMGCR, EDN2, TNFSF15, PKMYT1, SDC4, APP, MAP3K4, APOE, MAP3K9, TDGF1, CHRNA7, FRS2, SYK, GHR, IRAK1, RBL2, MADD, PICK1, PIM1, PKN1, PKIA, THY1, GTF2H1, TNFRSF10A, NCK2, RIPK1, MAP3K10, ERN1, GHRL, ADAM17, MAP3K13, MAP3K11, CAV3, CDK5R1, CAV1, CCK, MAP4K1, KITLG, KIT, CDC37, CD74, DGKB, MAP3K2, MAP3K1, CD4, FCER1A, PTPRC, FLT1, VAV3, NF2, SPHK2, MET, STRADA, IGF2, SOD1, VAV2, TP73, CD…	1201	372	13528	2.059	5.85935e-05	5.42548e-07	2.53263e-05
GOTERM_BP_FAT	GO:0051050~positive regulation of transport	48	3.77062	1.52136e-08	ORAI1, CAV1, CALY, GRIK1, C3, EDN2, GLUD1, BTC, SNCA, TNFSF15, NCS1, IL13, CALR, IL10, AHSG, NR1H2, ATP2B2, SLC1A2, NOD2, GRIN2B, SAA1, APOE, APOA5, NKX2-5, LTB, LTA, IL1A, CD27, HIP1, SYK, NR1H3, FCER1A, AVP, TNFSF4, RAB8B, STIM1, IGF2, PFKM, HOMER1, ADIPOQ, THY1, INHBA, CAPN10, NEDD4, LIPG, CRH, GHRL, CALM1	1201	223	13528	2.42453	6.59794e-05	6.05335e-07	2.85188e-05
GOTERM_BP_FAT	GO:0002822~regulation of adaptive immune response based on somatic recombination of immune receptors built from immunoglobulin superfamily domains	21	1.64965	1.91673e-08	FCER1A, PTPRC, C3, IL27, FCER2, TNFRSF13C, TNFSF12, CD40, IL7R, IL10, NOD2, CD86, TNFSF13B, TAP2, PPP3CB, FCER1G, RARA, BCL6, HSPD1, CD226, SPN	1201	55	13528	4.30078	8.3125e-05	7.55713e-07	3.59301e-05
GOTERM_BP_FAT	GO:0030888~regulation of B cell proliferation	15	1.17832	2.11869e-08	PTPRC, IL5, IL7, TNFRSF13C, IL13, CD40, PAWR, IL10, BTLA, CARD11, TNFSF13B, TICAM1, BCL6, INPP5D, IL13RA1	1201	28	13528	6.03426	9.18835e-05	8.27817e-07	3.97161e-05
GOTERM_BP_FAT	GO:0008610~lipid biosynthetic process	61	4.79183	2.45292e-08	ALDH8A1, CYB5R3, CDIPT, ALOXE3, CYP11B1, ALG1, HMGCR, EDN2, LSS, SGMS1, ACSS2, ELOVL1, APOA2, AGPAT2, PTDSS2, SYK, DHCR24, ACAA2, PLD1, CYP11A1, CDS1, PNPLA3, DGAT1, PTGDS, PLA2G6, AKR1D1, ALOX12, PGS1, MVD, CYP51A1, HSD3B7, GNE, ABHD5, PDSS1, CD74, ISYNA1, CEPT1, ALOX5AP, DHCR7, FASN, ETNK1, PCYT1A, SCARB1, HPGDS, FCER1A, CPT1B, LPL, SPHK2, SCD, ACACA, FADS2, ACACB, FADS6, PCK1, CYP17A1, PRLR, H…	1201	323	13528	2.12725	0.000106377	9.49849e-07	4.59813e-05
GOTERM_BP_FAT	GO:0010648~negative regulation of cell communication	51	4.00628	2.45515e-08	NOG, ELF1, GRIK1, GRIK3, PDE3B, PAWR, NOD2, HHIP, PLD2, AVP, SOCS2, SOCS3, CD3E, SOCS1, CYP26A1, SOCS4, SIGIRR, DDIT4, THY1, GRB10, HNF4A, TGFB1I1, CAV3, CAV1, ONECUT1, GREM1, CALR, PIN1, AHSG, RGS12, AGT, BCL6, INPP5D, RUNX2, PTPRC, NF2, PAK1IP1, FRZB, RGS16, SIRT1, ADIPOQ, RGS4, DGKZ, HGS, GRK4, SMURF1, PTPN1, IGFBP3, NCOR1, CHRD, IGFBP5	1201	248	13528	2.31638	0.000106474	9.42297e-07	4.6023e-05
GOTERM_BP_FAT	GO:0051241~negative regulation of multicellular organismal process	39	3.06363	2.59726e-08	CAV3, NOG, CAV1, GRIK1, PDGFA, GRIK3, APOC2, SOX9, IL10, AHSG, NOD2, HSF1, APOE, HMOX1, ARG2, KRT1, RARA, CHRNA7, BCL6, INPP5D, LBP, CIITA, AVP, TBX5, IGF2, ANXA5, SOD1, FURIN, ADIPOQ, PLG, ANXA2, INHBA, CD83, ATP2A2, PLN, CRH, GHRL, ADAM17, PLAU	1201	164	13528	2.67862	0.000112637	9.88099e-07	4.86871e-05
GOTERM_BP_FAT	GO:0002819~regulation of adaptive immune response	21	1.64965	2.73497e-08	FCER1A, PTPRC, C3, IL27, FCER2, TNFRSF13C, TNFSF12, CD40, IL7R, IL10, NOD2, CD86, TNFSF13B, TAP2, PPP3CB, FCER1G, RARA, BCL6, HSPD1, CD226, SPN	1201	56	13528	4.22398	0.000118609	1.03144e-06	5.12685e-05
GOTERM_BP_FAT	GO:0006662~glycerol ether metabolic process	20	1.57109	2.74251e-08	CAV3, LPL, CAV1, CDIPT, ABHD5, APOC2, PNPLA2, CPS1, PNPLA3, SIRT1, PCK1, NR1H2, GPX1, APOA2, G6PC, DGAT1, APOE, APOA5, CAT, NR1H3	1201	51	13528	4.41723	0.000118936	1.02537e-06	5.14099e-05
GOTERM_BP_FAT	GO:0016125~sterol metabolic process	29	2.27808	3.06938e-08	CYB5R3, PPARD, MVD, LDLR, HMGCR, CYP51A1, LEPR, LSS, ABCA1, APOA2, APOE, DHCR7, SCARB1, CAT, DHCR24, SREBF1, ACAA2, TNFSF4, MBTPS2, CYP11A1, NR0B2, ABCG1, SREBF2, LEP, HMGCS2, CYP27A1, IDI1, AKR1D1, VLDLR	1201	101	13528	3.2342	0.00013311	1.13777e-06	5.75372e-05
GOTERM_BP_FAT	GO:0042110~T cell activation	33	2.5923	3.26968e-08	ITGAL, CD8A, RAG1, PTPN22, ITPKB, FKBP1A, IL15, IL7R, CXCL12, CD74, CD48, PPP3CB, BCL3, CD4, SPN, SYK, PTPRC, CD3G, TNFSF4, IL7, CD3E, IGF2, WAS, IFNAR1, CARD11, NCK2, CD86, PRLR, SP3, IRF1, ADAM17, IRF4, HSPD1	1201	126	13528	2.95008	0.000141796	1.20175e-06	6.1292e-05
GOTERM_BP_FAT	GO:0001944~vasculature development	51	4.00628	3.68594e-08	NRP2, NRP1, S100A7, PDGFA, LEPR, WASF2, ANPEP, TNFSF12, GJA5, CXCL12, SHB, GPX1, ARHGAP22, ATG5, MYOCD, APOE, HMOX1, TDGF1, ANGPT1, NR2F2, ANGPT2, NODAL, EFNB2, ARHGAP24, JUNB, THY1, CRKL, COL1A2, COL1A1, CAV1, TNFRSF12A, SRF, CDH5, WT1, HAND1, HAND2, AGT, DHCR7, TGM2, PLCD3, NKX2-5, PLAT, FLT1, SPHK2, EPAS1, VHL, DBH, ANXA2, KDR, LAMA5, PLAU	1201	251	13528	2.28869	0.000159846	1.34335e-06	6.9095e-05
GOTERM_BP_FAT	GO:0001932~regulation of protein amino acid phosphorylation	40	3.14218	3.80161e-08	CAV1, CCK, PDGFA, KITLG, MAP4K1, FKBP1A, IL11, PIN1, LIF, NOD2, CLCF1, MAP3K2, MAP3K9, MAP3K1, AGT, TDGF1, CD4, RAPGEF4, GHR, SYK, FCER1A, PTPRC, IL5, NF2, CD3E, SOCS3, SOCS1, PKN1, IGF2, RICTOR, ADIPOQ, TP73, OSM, HNF4A, RIPK1, MAP3K10, ADAM17, PDGFRB, IGFBP3, MAP3K11	1201	173	13528	2.60438	0.000164862	1.37396e-06	7.12632e-05
GOTERM_BP_FAT	GO:0010558~negative regulation of macromolecule biosynthetic process	88	6.9128	4.4484e-08	MEF2C, COPS2, PPARA, PPARD, THRA, SPI1, PAX5, TP63, PDX1, PAWR, ZEB1, GLI2, IL10, EIF4EBP1, CDC45, SIN3B, SOX15, NR2F2, CIITA, TBL1XR1, RARG, NODAL, GABPA, UBE2I, FOSB, NR0B2, RBBP7, PKIA, NRIP2, SIGIRR, NRIP1, INHBA, NCOA2, PIAS4, MAP3K10, GHRL, MDM4, RAD17, HMGB1, GCLC, HUS1, GLIS1, TAF9B, PML, CALR, SOX9, WT1, NR1H2, VDR, SUMO1, HAND1, POU2F1, BCL3, BCL6, INPP5D, DNMT3B, NKX2-5, RUNX2, NR1H4, …	1201	547	13528	1.81212	0.000192909	1.59444e-06	8.33878e-05
GOTERM_BP_FAT	GO:0006790~sulfur metabolic process	31	2.43519	4.55065e-08	GCLC, NDST1, NFS1, GGT1, GCLM, GSS, GPX1, MTHFR, GPX4, CHST14, IDH1, GLO1, LIAS, PAPSS1, PAPSS2, DNMT3B, GHR, MRI1, GSTT1, ICMT, CDO1, SOD1, CHST1, SOD2, CSGALNACT1, ADI1, GGT6, PHGDH, EXT2, SMS, CACNA1A	1201	115	13528	3.03637	0.000197342	1.61772e-06	8.53043e-05
GOTERM_BP_FAT	GO:0030098~lymphocyte differentiation	29	2.27808	4.88143e-08	ONECUT1, CD8A, RAG1, PTPN22, ITPKB, IL15, IL7R, IL10, CD74, IL11, FLT3LG, VCAM1, CLCF1, PPP3CB, BCL3, CD4, BCL6, SPN, SYK, PTPRC, CD3E, IL7, DCLRE1C, CARD11, CD40LG, SP3, IRF1, ADAM17, CD79A	1201	103	13528	3.1714	0.000211685	1.7212e-06	9.1505e-05
GOTERM_BP_FAT	GO:0042108~positive regulation of cytokine biosynthetic process	19	1.49254	5.65448e-08	FCER1A, BCL10, CD3E, IL27, TNFRSF13C, CARD11, APOA2, CD86, REL, HMOX1, TICAM1, IRF1, BCL3, CD4, IRF4, LTB, IL1A, SPN, SYK	1201	48	13528	4.45865	0.000245205	1.9777e-06	0.000105996
GOTERM_BP_FAT	GO:0046486~glycerolipid metabolic process	38	2.98507	5.9025e-08	CAV3, CAV1, CDIPT, ABHD5, GPLD1, PIP5K1B, APOC2, PIP5K1C, PIP5K1A, NR1H2, GPX1, APOA2, APOE, PLCH2, APOA5, ETNK1, PLA1A, PCYT1A, CAT, AGPAT2, PTDSS2, NR1H3, CPT1B, GPD1, LPL, PLD1, PNPLA2, CPS1, SIRT1, PNPLA3, PCK1, G6PC, DGAT1, FABP3, PLA2G6, PIP4K2A, PIP4K2C, PIP4K2B	1201	162	13528	2.64216	0.000255959	2.04793e-06	0.000110646
GOTERM_BP_FAT	GO:0006631~fatty acid metabolic process	43	3.37785	7.29847e-08	PPARA, PPARD, CYP2J2, ALOXE3, EDN2, EHHADH, ABHD5, SNCA, ECHS1, ADH7, CD74, ACSBG1, ELOVL1, ALOX5AP, ACOT11, FASN, BDH2, HADH, HPGDS, GHR, SYK, FCER1A, CPT1B, LPL, ACAA2, ACADM, SCD, ADIPOR2, ACACA, FADS2, ACACB, ACADL, FADS6, ADIPOQ, PPARGC1A, LEP, CYP4A11, BAAT, PTGDS, FABP3, ALOX5, CYP4F2, SLC27A3, ALOX12	1201	198	13528	2.44621	0.000316484	2.51218e-06	0.000136814
GOTERM_BP_FAT	GO:0050727~regulation of inflammatory response	24	1.88531	8.89656e-08	FCER1A, OSMR, C3, IGF2, CCL5, ADIPOQ, IL10, AHSG, GPX2, OSM, GPX1, SAA1, APOE, AGT, GPX4, TGM2, ACE2, FCER1G, GHRL, CHRNA7, CMA1, BCL6, LBP, SPN	1201	76	13528	3.55704	0.000385769	3.03813e-06	0.000166771
GOTERM_BP_FAT	GO:0001568~blood vessel development	49	3.84918	1.17543e-07	NRP2, CAV1, NRP1, S100A7, PDGFA, TNFRSF12A, LEPR, WASF2, ANPEP, TNFSF12, SRF, CXCL12, GJA5, CDH5, WT1, ARHGAP22, SHB, GPX1, ATG5, HAND1, MYOCD, HAND2, APOE, HMOX1, DHCR7, AGT, TDGF1, TGM2, PLCD3, ANGPT1, NR2F2, ANGPT2, NKX2-5, PLAT, FLT1, SPHK2, EPAS1, VHL, DBH, ARHGAP24, JUNB, KDR, THY1, ANXA2, CRKL, LAMA5, COL1A2, COL1A1, PLAU	1201	245	13528	2.25279	0.000509656	3.98269e-06	0.000220341
GOTERM_BP_FAT	GO:0050670~regulation of lymphocyte proliferation	25	1.96386	1.2302e-07	PTPRC, IL5, IL7, CD3E, EFNB1, IL27, TNFRSF13C, CTLA4, IL13, CD40, IL15, PAWR, PNP, IL10, BTLA, VCAM1, CARD11, NCK2, TNFSF13B, TICAM1, BCL6, INPP5D, IL13RA1, SPN, SYK	1201	83	13528	3.39276	0.000533397	4.13596e-06	0.000230608
GOTERM_BP_FAT	GO:0033674~positive regulation of kinase activity	47	3.69207	1.30448e-07	ALS2, CCK, EFNA1, EDN2, TNFSF15, KITLG, MAP4K1, KIT, SDC4, CD74, MAP3K4, DGKB, MAP3K2, MAP3K9, MAP3K1, TDGF1, CHRNA7, CD4, FRS2, GHR, SYK, FCER1A, IRAK1, PTPRC, FLT1, VAV3, SPHK2, MADD, MET, PICK1, PIM1, STRADA, PKN1, IGF2, VAV2, SOD1, TNFRSF10A, PRLR, RIPK1, MAP3K10, ERN1, GHRL, DGKZ, ADAM17, MAP3K13, MAP3K11, VLDLR	1201	231	13528	2.2918	0.000565593	4.35194e-06	0.000244532
GOTERM_BP_FAT	GO:0010740~positive regulation of protein kinase cascade	38	2.98507	1.35684e-07	MAVS, PPARD, TBK1, LEPR, FKBP1A, ITSN1, IL11, LIF, GPX1, NOD2, MYD88, MAP3K3, REL, CLCF1, HMOX1, AGT, TICAM1, TGM2, CAT, LTB, CD27, LTA, GHR, BCL10, PTPRC, IL5, IGF2, PIM2, CD40, ADIPOQ, TRADD, LEP, OSM, TRAF3IP2, CARD11, TNFSF10, NEDD4, RIPK1	1201	167	13528	2.56305	0.000588287	4.49205e-06	0.000254346
GOTERM_BP_FAT	GO:0051130~positive regulation of cellular component organization	40	3.14218	1.37418e-07	CAV3, CAV2, CAV1, CCK, CALY, C3, TNFRSF12A, SNCA, BTC, PML, APOC2, ARF6, KIT, CALR, SRF, AHSG, SUMO1, CDC42EP2, CDC42EP1, MAP3K1, NUMB, APOA5, TNKS, DNMT3B, NKX2-5, LTB, LTA, ARHGDIA, IL1A, HIP1, TAF1, NF2, IGF2, RICTOR, NTN1, PPARGC1A, NCK2, GHRL, DNMT1, TGFB1I1	1201	181	13528	2.48927	0.000595804	4.515e-06	0.000257597
GOTERM_BP_FAT	GO:0007610~behavior	77	6.0487	1.50553e-07	ALS2, NRP2, GRIK1, PDGFA, HMGCR, LEPR, EDN2, SNCA, CXCR2, FER, CXCL11, CXCL12, IL10, CXCL10, ATP2B2, SLC1A2, APP, SLC1A3, GRIN2B, PPP1R1B, SAA1, SEMA3F, DLG4, CHRNA7, FOSL1, SPN, SYK, PLD1, AVP, CYP11A1, FOSB, OSM, PTGDS, GHRL, PDGFRB, ABAT, DEFA1, CCL1, CCL3, CCL2, CCK, CXCL5, CXCL3, CXCL9, KIT, CXCL6, CCL5, CCL4, CCL7, EPHB2, PDE1B, CCL21, AGT, IL1RAPL1, HPGDS, UCN, GRIN1, EPM2A, MET, DBH, SOD1…	1201	469	13528	1.8493	0.000652735	4.90938e-06	0.00028222
GOTERM_BP_FAT	GO:0051101~regulation of DNA binding	31	2.43519	1.55513e-07	THRA, EGLN1, IL10, SUMO1, NOD2, MYD88, HMOX1, AGT, TICAM1, BCL3, TNKS, CAT, NR2F2, APEX1, IRAK1, BCL10, TNFSF4, IL5, PIM1, RUNX1T1, SIRT1, SIGIRR, CARD11, AMH, HNF4A, ID2, RIPK1, ID3, IRF4, MAP3K13, CALM1	1201	121	13528	2.8858	0.000674232	5.03327e-06	0.000291517
GOTERM_BP_FAT	GO:0070663~regulation of leukocyte proliferation	25	1.96386	1.57923e-07	PTPRC, IL5, IL7, CD3E, EFNB1, IL27, TNFRSF13C, CTLA4, IL13, CD40, IL15, PAWR, PNP, IL10, BTLA, VCAM1, CARD11, NCK2, TNFSF13B, TICAM1, BCL6, INPP5D, IL13RA1, SPN, SYK	1201	84	13528	3.35237	0.000684679	5.07342e-06	0.000296036
GOTERM_BP_FAT	GO:0032944~regulation of mononuclear cell proliferation	25	1.96386	1.57923e-07	PTPRC, IL5, IL7, CD3E, EFNB1, IL27, TNFRSF13C, CTLA4, IL13, CD40, IL15, PAWR, PNP, IL10, BTLA, VCAM1, CARD11, NCK2, TNFSF13B, TICAM1, BCL6, INPP5D, IL13RA1, SPN, SYK	1201	84	13528	3.35237	0.000684679	5.07342e-06	0.000296036
GOTERM_BP_FAT	GO:0043085~positive regulation of catalytic activity	83	6.52003	1.60677e-07	ALS2, EFNA1, BTRC, EDN2, TNFSF15, CXCR2, SDC4, MAP3K4, APOE, MAP3K9, APOA5, TDGF1, RGN, CHRNA7, CAP1, FRS2, CUL1, GHR, SYK, IRAK1, MADD, PICK1, PIM1, PKN1, THY1, BCL2L10, TNFRSF10A, RIPK1, MAP3K10, ERN1, GHRL, ADAM17, MAP3K13, MAP3K11, CAV1, CCK, FCER2, C6, ALDOB, ABHD5, PML, APOC2, MAP4K1, KITLG, KIT, GCLM, CD74, PIN1, ADCYAP1, GCH1, NR1H2, VDR, DGKB, MAP3K2, AGT, MAP3K1, PTH, TGM2, SCARB1, CD4,…	1201	520	13528	1.7979	0.000696612	5.12392e-06	0.000301197
GOTERM_BP_FAT	GO:0050864~regulation of B cell activation	19	1.49254	1.66788e-07	PTPRC, IL5, IL7, TNFRSF13C, IL13, TNFSF12, CD40, PAWR, IL10, BTLA, CARD11, INHBA, TNFSF13B, TICAM1, BCL6, INPP5D, IL13RA1, CD27, SYK	1201	51	13528	4.19637	0.000723097	5.27998e-06	0.000312652
GOTERM_BP_FAT	GO:0001816~cytokine production	18	1.41398	1.69673e-07	MAF, BCL10, TNFSF4, ABCA1, PAWR, DBH, IFNAR1, IL12RB2, NOD2, MYD88, REL, NFAT5, IRF3, CMA1, CD4, HSPD1, NFATC2, CD226	1201	46	13528	4.40763	0.000735603	5.3324e-06	0.000318062
GOTERM_BP_FAT	GO:0019748~secondary metabolic process	24	1.88531	1.95724e-07	ALDH8A1, GPD1, NAMPT, CYP1B1, RBP1, ALDOB, ADH5, CYP26A1, IDH3B, ADH7, CYP1A2, PNP, HIBADH, AFMID, DCT, DHRS3, LRAT, ADH4, DDT, IDH1, QPRT, IDI1, DCXR, NMNAT1	1201	79	13528	3.42196	0.000848496	6.10686e-06	0.000366895
GOTERM_BP_FAT	GO:0034097~response to cytokine stimulus	24	1.88531	1.95724e-07	CIITA, IRAK1, IL1R1, ADAM10, MCL1, OSMR, SOCS3, SNCA, SOCS1, PML, ACP5, CCL5, SRF, ADIPOQ, JUNB, GCH1, EPHA3, IL12RB2, MYD88, RIPK1, PDGFRA, PPP3CB, FOSL1, GHR	1201	79	13528	3.42196	0.000848496	6.10686e-06	0.000366895
GOTERM_BP_FAT	GO:0010035~response to inorganic substance	43	3.37785	2.02158e-07	CAV1, GCLC, S100A7, PDGFA, ALDOB, SNCA, PXN, GSS, ACTG1, GPX1, SLC1A3, APOE, HMOX1, CPOX, GPX4, TPO, CAT, FOSL1, SLC8A1, CYP11A1, GGH, STIM1, CNGA3, SOD1, TAT, CAPN3, PARK7, SOD3, SREBF2, SOD2, GART, KHK, SDC1, DUSP1, TFRC, NEDD4, PRDX6, PDGFRA, CACNA1G, ABAT, TXNRD2, COL1A1, CALM1	1201	205	13528	2.36268	0.000876374	6.26254e-06	0.000378955
GOTERM_BP_FAT	GO:0010565~regulation of cellular ketone metabolic process	20	1.57109	2.15045e-07	CPT1B, PPARA, CAV1, AVP, STK11, SNCA, STRADA, APOC2, IGF2, NR3C1, ACACB, PPARGC1A, ADIPOQ, NR1H2, LEP, HNF4A, AGT, APOA5, FABP1, NR1H3	1201	57	13528	3.95226	0.000932214	6.61451e-06	0.000403112
GOTERM_BP_FAT	GO:0050731~positive regulation of peptidyl-tyrosine phosphorylation	18	1.41398	2.43998e-07	FCER1A, CCK, IL5, CD3E, KITLG, IGF2, RICTOR, ADIPOQ, IL11, LIF, OSM, NOD2, CLCF1, AGT, TDGF1, CD4, SYK, GHR	1201	47	13528	4.31385	0.00105766	7.45221e-06	0.000457386
GOTERM_BP_FAT	GO:0045619~regulation of lymphocyte differentiation	21	1.64965	2.56735e-07	PTPRC, IL7, IL27, CTLA4, ITPKB, ZEB1, IL15, SOD1, IL7R, PNP, CD74, CD83, CARD11, INHBA, CD86, RARA, BCL6, IRF4, INPP5D, CD27, SYK	1201	63	13528	3.75465	0.00111284	7.78642e-06	0.000481264
GOTERM_BP_FAT	GO:0006091~generation of precursor metabolites and energy	57	4.47761	2.65541e-07	PPARD, GNPDA1, COX10, LEPR, CYC1, OGDHL, SNCA, PDX1, PDHB, SLC1A3, PGAM4, PPP1R1A, CAT, DHTKD1, NDUFS2, AVP, FECH, LDHAL6A, SUCLG2, ACO1, HKDC1, RUNX1T1, CYB5A, PFKM, CYP1A2, PPARGC1A, G6PC, PGM1, TXNRD1, ALDOA, ALDOB, HK2, ENO2, IDH2, IDH1, NFATC3, AGL, GLRX, ENO1, CEBPA, EPM2A, FADS2, IDH3B, BPGM, ISL1, CPS1, ADIPOQ, PCK1, SOD2, LEP, NRF1, CYBB, GBE1, PYGM, GFPT1, SDHC, PGK1	1201	313	13528	2.05126	0.00115099	7.99756e-06	0.000497771
GOTERM_BP_FAT	GO:0016054~organic acid catabolic process	29	2.27808	2.72338e-07	BCAT1, PPARD, GLUD2, GLUD1, EHHADH, AMT, ECHS1, AFMID, AUH, FAH, GOT2, GAD2, AKR1A1, ASRGL1, ALDH4A1, BDH2, ACAD8, GAD1, BCKDHA, CPT1B, ALDH6A1, ACADM, BCKDHB, DBH, CDO1, TAT, ADIPOQ, LEP, AKR1D1	1201	111	13528	2.94283	0.00118043	8.1457e-06	0.000510512
GOTERM_BP_FAT	GO:0046395~carboxylic acid catabolic process	29	2.27808	2.72338e-07	BCAT1, PPARD, GLUD2, GLUD1, EHHADH, AMT, ECHS1, AFMID, AUH, FAH, GOT2, GAD2, AKR1A1, ASRGL1, ALDH4A1, BDH2, ACAD8, GAD1, BCKDHA, CPT1B, ALDH6A1, ACADM, BCKDHB, DBH, CDO1, TAT, ADIPOQ, LEP, AKR1D1	1201	111	13528	2.94283	0.00118043	8.1457e-06	0.000510512
GOTERM_BP_FAT	GO:0050871~positive regulation of B cell activation	15	1.17832	2.82796e-07	PTPRC, IL5, IL7, TNFRSF13C, IL13, TNFSF12, CD40, CARD11, TNFSF13B, TICAM1, BCL6, INPP5D, IL13RA1, CD27, SYK	1201	33	13528	5.11998	0.00122573	8.40055e-06	0.000530115
GOTERM_BP_FAT	GO:0010817~regulation of hormone levels	35	2.74941	2.89129e-07	ALDH8A1, CYP1B1, RBP1, CYP11B1, PDX1, NR3C1, ECE1, ADH4, AGT, TPO, SCARB1, RAPGEF4, SHBG, CYP11A1, FOXA1, CYP26A1, FURIN, LEP, DHRS2, DHRS3, CYP17A1, YWHAH, DGAT1, LRAT, SULT1B1, CRH, ACE2, GHRL, UGT2B4, MAFA, DIO1, CACNA1C, AKR1D1, ALDH9A1, CACNA1A	1201	151	13528	2.61085	0.00125317	8.53025e-06	0.000541987
GOTERM_BP_FAT	GO:0008015~blood circulation	40	3.14218	2.91964e-07	CYB5R3, CAV2, PPARA, CAV1, GCLC, CYP11B1, EDN2, MYL1, ADH5, KCNJ12, GCLM, CXCL12, AQP2, GCH1, CXCL10, GPX1, MTHFR, LPA, ECE1, ATG5, APOE, HMOX1, AGT, AVP, UCN, ACTA2, MYLK2, MYH6, NPR3, SOD1, ADIPOQ, SOD2, PLN, PDE5A, COL1A2, ACE2, CACNA1G, ABAT, CACNA1C, NPPA	1201	186	13528	2.42235	0.00126545	8.55571e-06	0.000547302
GOTERM_BP_FAT	GO:0003013~circulatory system process	40	3.14218	2.91964e-07	CYB5R3, CAV2, PPARA, CAV1, GCLC, CYP11B1, EDN2, MYL1, ADH5, KCNJ12, GCLM, CXCL12, AQP2, GCH1, CXCL10, GPX1, MTHFR, LPA, ECE1, ATG5, APOE, HMOX1, AGT, AVP, UCN, ACTA2, MYLK2, MYH6, NPR3, SOD1, ADIPOQ, SOD2, PLN, PDE5A, COL1A2, ACE2, CACNA1G, ABAT, CACNA1C, NPPA	1201	186	13528	2.42235	0.00126545	8.55571e-06	0.000547302
GOTERM_BP_FAT	GO:0045860~positive regulation of protein kinase activity	45	3.53496	3.19846e-07	ALS2, CCK, EFNA1, EDN2, TNFSF15, KITLG, MAP4K1, KIT, SDC4, CD74, MAP3K4, DGKB, MAP3K2, MAP3K9, MAP3K1, TDGF1, CHRNA7, CD4, FRS2, GHR, SYK, FCER1A, IRAK1, PTPRC, FLT1, SPHK2, MADD, MET, PICK1, PIM1, STRADA, PKN1, IGF2, SOD1, TNFRSF10A, PRLR, RIPK1, MAP3K10, ERN1, GHRL, DGKZ, ADAM17, MAP3K13, MAP3K11, VLDLR	1201	223	13528	2.27299	0.00138621	9.30983e-06	0.000599567
GOTERM_BP_FAT	GO:0008283~cell proliferation	72	5.65593	3.2085e-07	COPS2, PPARD, OSMR, PDGFA, TP63, ZEB1, IL15, GLI2, FES, CXCL12, IL10, SHB, GPX1, MCM7, HMOX1, HHIP, BHLHE41, FRS2, IL1A, CUL1, SYK, NANOG, PIM1, TNFRSF17, PIM2, CD40, RBBP7, OSM, GLUL, CD86, TNFSF13B, CD40LG, TXNRD1, MDM4, MAP3K11, BCAT1, CDK5R1, CTF1, KITLG, FKBP1A, KIT, IL7R, CD74, STAT4, AGT, NUMB, SCARB1, RUNX3, CSF1R, THPO, PTPRC, TNFSF4, NF2, SPHK2, FSCN1, MET, TNFSF9, FURIN, APPL2, TNFSF8,…	1201	436	13528	1.8601	0.00139056	9.2768e-06	0.00060145
GOTERM_BP_FAT	GO:0051046~regulation of secretion	42	3.29929	3.66503e-07	RAB3A, GRIK1, GLUD1, EDN2, SNCA, BTC, NCS1, TNFSF15, IL13, PDE3B, KCNJ11, IL10, IL11, LIF, NOD2, APOA2, GRIN2B, SAA1, HMOX1, AGT, RAPGEF4, TRPV6, NSF, IL1A, SYK, FCER1A, AVP, RAB8B, TNFSF4, IGF2, PFKM, CD40, ADIPOQ, LEP, OSM, GCG, INHBA, CAPN10, CD40LG, CRH, GHRL, CACNA1A	1201	202	13528	2.34201	0.00158826	1.05266e-05	0.000687028
GOTERM_BP_FAT	GO:0050870~positive regulation of T cell activation	23	1.80676	4.01467e-07	PTPRC, BCL10, IL7, CD3E, EFNB1, TNFRSF13C, ITPKB, IL15, IL7R, PNP, CD74, THY1, VCAM1, CD83, CARD11, NCK2, CD86, TNFSF13B, RARA, CD4, HSPD1, SPN, SYK	1201	76	13528	3.40883	0.00173965	1.14549e-05	0.000752569
GOTERM_BP_FAT	GO:0051098~regulation of binding	35	2.74941	4.02122e-07	NOG, THRA, EGLN1, FKBP1A, IL10, SUMO1, NOD2, MYD88, HMOX1, AGT, TICAM1, BCL3, TNKS, CAT, NR2F2, APEX1, IRAK1, BCL10, IL5, TNFSF4, PCBD1, PIM1, RUNX1T1, SIRT1, SIGIRR, CARD11, AMH, HNF4A, ID2, RIPK1, ID3, IRF4, MAP3K13, ADD2, CALM1	1201	153	13528	2.57672	0.00174248	1.13987e-05	0.000753797
GOTERM_BP_FAT	GO:0051347~positive regulation of transferase activity	47	3.69207	4.17311e-07	ALS2, CCK, EFNA1, EDN2, TNFSF15, KITLG, MAP4K1, KIT, SDC4, CD74, MAP3K4, DGKB, MAP3K2, MAP3K9, MAP3K1, TDGF1, CHRNA7, CD4, FRS2, GHR, SYK, FCER1A, IRAK1, PTPRC, FLT1, VAV3, SPHK2, MADD, MET, PICK1, PIM1, STRADA, PKN1, IGF2, VAV2, SOD1, TNFRSF10A, PRLR, RIPK1, MAP3K10, ERN1, GHRL, DGKZ, ADAM17, MAP3K13, MAP3K11, VLDLR	1201	240	13528	2.20586	0.00180824	1.17524e-05	0.000782271
GOTERM_BP_FAT	GO:0060341~regulation of cellular localization	48	3.77062	4.41121e-07	RAB3A, EDN2, GLUD1, SNCA, TNFSF15, NCS1, IL13, PDE3B, KCNJ11, IL10, IL11, LIF, NOD2, APOA2, GRIN2B, SAA1, HMOX1, AGT, BCL3, RAPGEF4, TRPV6, NSF, CD27, IL1A, SYK, FCER1A, AVP, TNFSF4, RAB8B, MYLK2, IGF2, PFKM, CD40, SIRT1, PKIA, ADIPOQ, LEP, OSM, GCG, INHBA, CAPN10, HNF4A, NEDD4, CD40LG, CRH, GHRL, CACNA1A, CALM1	1201	248	13528	2.18012	0.00191131	1.23428e-05	0.000826902
GOTERM_BP_FAT	GO:0019217~regulation of fatty acid metabolic process	18	1.41398	4.87457e-07	CPT1B, PPARA, CAV1, AVP, STK11, SNCA, STRADA, APOC2, IGF2, ACACB, PPARGC1A, ADIPOQ, NR1H2, HNF4A, AGT, APOA5, FABP1, NR1H3	1201	49	13528	4.13778	0.00211187	1.35519e-05	0.000913762
GOTERM_BP_FAT	GO:0032583~regulation of gene-specific transcription	32	2.51375	5.10731e-07	MEF2C, PPARA, THRA, TAF9B, SPI1, SRF, IL10, NR1H2, VDR, MYOCD, HAND1, MAP3K1, NR2F2, NKX2-5, NR1H3, CEBPA, CIITA, TAF1, TBL1XR1, IL5, TNFSF4, TBX5, IGF2, SIRT1, PPARGC1A, ATF6, CDKN1C, HNF4A, IRF4, NR5A2, NCOR1, NCOR2	1201	134	13528	2.6899	0.00221259	1.41084e-05	0.000957389
GOTERM_BP_FAT	GO:0016481~negative regulation of transcription	74	5.81304	5.58222e-07	MEF2C, COPS2, PPARA, PPARD, THRA, SPI1, TP63, PAX5, PDX1, PAWR, ZEB1, GLI2, SIN3B, SOX15, NR2F2, CIITA, TBL1XR1, RARG, NODAL, GABPA, UBE2I, FOSB, NR0B2, RBBP7, PKIA, NRIP2, NRIP1, NCOA2, PIAS4, MAP3K10, MDM4, HMGB1, GCLC, GLIS1, TAF9B, PML, CALR, SOX9, WT1, NR1H2, VDR, SUMO1, HAND1, POU2F1, BCL3, BCL6, DNMT3B, RUNX2, NKX2-5, NR1H4, ZNF423, ENO1, CEBPA, DNMT3A, TNFSF4, VHL, FOXA1, YWHAB, SIRT6, TR…	1201	459	13528	1.81597	0.00241808	1.53227e-05	0.00104641
GOTERM_BP_FAT	GO:0006897~endocytosis	44	3.4564	5.6923e-07	RAB7A, MBL2, RAB3A, CAV1, CALY, LDLR, AP1B1, AP1G1, SLC9A3, WASF2, CRP, SNCA, SYNJ1, ABCA1, ITSN2, ITSN1, AHSG, AP1S3, APP, APOE, FCGR1A, DLG4, FCER1G, SCARB1, CAP1, LBP, HIP1, GHR, SH3GL3, DNM3, PLD2, M6PR, ELMO1, AP2A2, TFRC, ULK1, NEDD4, CD209, GRK4, CLTCL1, EPN1, SH3GL1, VLDLR, EPN2	1201	220	13528	2.25279	0.00246571	1.55266e-05	0.00106705
GOTERM_BP_FAT	GO:0010324~membrane invagination	44	3.4564	5.6923e-07	RAB7A, MBL2, RAB3A, CAV1, CALY, LDLR, AP1B1, AP1G1, SLC9A3, WASF2, CRP, SNCA, SYNJ1, ABCA1, ITSN2, ITSN1, AHSG, AP1S3, APP, APOE, FCGR1A, DLG4, FCER1G, SCARB1, CAP1, LBP, HIP1, GHR, SH3GL3, DNM3, PLD2, M6PR, ELMO1, AP2A2, TFRC, ULK1, NEDD4, CD209, GRK4, CLTCL1, EPN1, SH3GL1, VLDLR, EPN2	1201	220	13528	2.25279	0.00246571	1.55266e-05	0.00106705
GOTERM_BP_FAT	GO:0051172~negative regulation of nitrogen compound metabolic process	81	6.36292	5.91428e-07	MEF2C, COPS2, PPARA, PPARD, THRA, SPI1, PAX5, TP63, PDX1, PAWR, ZEB1, GLI2, IL10, CDC45, SIN3B, SOX15, NR2F2, CIITA, TBL1XR1, RARG, NODAL, GABPA, UBE2I, FOSB, NR0B2, RBBP7, PKIA, NRIP2, NRIP1, NCOA2, PIAS4, MAP3K10, MDM4, RAD17, HMGB1, CAV1, GCLC, HUS1, GLIS1, TAF9B, PML, CALR, SOX9, WT1, NR1H2, VDR, SUMO1, HAND1, POU2F1, BCL3, BCL6, DNMT3B, ERCC4, NKX2-5, RUNX2, NR1H4, ZNF423, ENO1, CEBPA, DNMT3…	1201	519	13528	1.75796	0.00256174	1.60313e-05	0.00110866
GOTERM_BP_FAT	GO:0000122~negative regulation of transcription from RNA polymerase II promoter	50	3.92773	6.09343e-07	MEF2C, PPARA, PPARD, SPI1, TP63, PAX5, ZEB1, PAWR, PDX1, GLI2, SOX15, NR2F2, CIITA, TBL1XR1, RARG, NODAL, GABPA, NR0B2, FOSB, RBBP7, PKIA, NRIP2, NRIP1, NCOA2, PIAS4, MDM4, HMGB1, TAF9B, GLIS1, CALR, WT1, VDR, HAND1, BCL6, NKX2-5, NR1H4, ENO1, CEBPA, DNMT3A, VHL, FOXA1, CDKN1C, ID2, NEDD4, DR1, IRF8, DNMT1, ID3, NCOR1, NCOR2	1201	266	13528	2.11728	0.00263923	1.64143e-05	0.00114224
GOTERM_BP_FAT	GO:0050671~positive regulation of lymphocyte proliferation	19	1.49254	6.11e-07	PTPRC, IL5, CD3E, IL7, EFNB1, TNFRSF13C, IL13, CD40, IL15, PNP, VCAM1, CARD11, NCK2, TNFSF13B, TICAM1, BCL6, IL13RA1, SPN, SYK	1201	55	13528	3.89118	0.0026464	1.63573e-05	0.00114535
GOTERM_BP_FAT	GO:0043523~regulation of neuron apoptosis	25	1.96386	6.43396e-07	CDK5R1, GCLC, SNCA, NR3C1, ITSN1, GCLM, GPX1, AGT, GRID2, DNAJC5, NQO1, LTB, LTA, GHR, DHCR24, UCN, GRIN1, SOD1, FURIN, TP73, SOD2, CRH, CACNA1A, MAP3K11, NMNAT1	1201	90	13528	3.12887	0.00278652	1.71189e-05	0.00120607
GOTERM_BP_FAT	GO:0043408~regulation of MAPKKK cascade	28	2.19953	6.5532e-07	CAV3, CAV1, LEPR, MAP4K1, TIMP2, IL11, LIF, NOD2, GRIN2B, MAP3K2, MAP3K9, MAP3K1, AGT, CD27, SYK, FCER1A, PTPRC, NF2, MYLK2, PKN1, IGF2, TP73, LEP, OSM, RIPK1, MAP3K10, NCOR1, MAP3K11	1201	109	13528	2.89349	0.00283809	1.73299e-05	0.00122843
GOTERM_BP_FAT	GO:0045597~positive regulation of cell differentiation	45	3.53496	6.91169e-07	PPARD, TNFRSF12A, BTC, KITLG, ITPKB, KIT, CCL5, IL7R, GLI2, SRF, PNP, CD74, EPHB2, LIF, AGT, NUMB, RARA, INPP5D, RUNX1, RUNX2, DNMT3B, NKX2-5, CD27, ARHGDIA, SYK, PTPRC, LPL, IL5, IL7, VHL, SOCS3, TBX5, FOXA1, IGF2, NTN1, JUNB, LEP, INHBA, CD83, CD86, TNFSF11, ID2, BTG1, TGFB1I1, IGFBP3	1201	229	13528	2.21344	0.00299311	1.81671e-05	0.00129563
GOTERM_BP_FAT	GO:0046890~regulation of lipid biosynthetic process	17	1.33543	7.2162e-07	AVP, PDGFA, IGFBP7, APOC2, IGF2, NR3C1, SOD1, ABCG4, ABCG1, NR1H2, LEP, HNF4A, APOE, DHCR7, AGT, APOA5, NR1H3	1201	45	13528	4.25527	0.00312477	1.88532e-05	0.00135271
GOTERM_BP_FAT	GO:0009617~response to bacterium	40	3.14218	7.90584e-07	MAVS, CCL2, S100A7, SNCA, ADH5, CCL5, IL10, GCH1, IL12RB2, GPX2, GPX1, NOD2, MYD88, HSF1, TAP2, TICAM1, SRR, BCL3, SCARB1, LBP, SPN, NR1H4, LTA, THPO, BCL10, IRAK1, PLD1, SOCS3, SOCS1, CPS1, MECOM, EPHA3, PPM1D, THBD, ADAM17, DEFA1, IRF3, WASL, CTSG, VLDLR	1201	193	13528	2.3345	0.00342289	2.05313e-05	0.00148198
GOTERM_BP_FAT	GO:0051270~regulation of cell motion	40	3.14218	7.90584e-07	NRP1, ONECUT1, PDGFA, EDN2, KIT, GREM1, CXCL12, CXCL10, APOE, HMOX1, AGT, MAP3K1, SEMA3F, TDGF1, TEK, BCL6, SCARB1, TIE1, PLD1, ADAM10, FLT1, NF2, TBX5, MYLK2, ACTN1, IGF2, FURIN, NTN1, PLG, KDR, THY1, LAMA1, LAMA5, PDGFRA, ADAM17, PDGFRB, SST, CHRD, IGFBP3, IGFBP5	1201	193	13528	2.3345	0.00342289	2.05313e-05	0.00148198
GOTERM_BP_FAT	GO:0010605~negative regulation of macromolecule metabolic process	105	8.24823	8.08373e-07	MEF2C, THRA, SNCA, PDX1, IL10, EIF4EBP1, SIN3B, ATG5, CIITA, RARG, NODAL, GABPA, SOCS1, NR0B2, PKIA, HNF4A, PIAS4, RAD17, HMGB1, CAV1, GCLC, HUS1, TAF9B, SOX9, CALR, WT1, TIMP1, NR1H2, VDR, UBE2D1, DNMT3B, RUNX2, NKX2-5, NR1H4, ZNF423, DNMT3A, PAIP2, FOXA1, FURIN, CDKN1C, NR1I2, NEDD4, DNMT1, SMURF2, NCOR1, NCOR2, ADAR, PPARA, COPS2, PPARD, SPI1, PAX5, TP63, PAWR, ZEB1, GLI2, CDC45, SERPINA5, SOX…	1201	734	13528	1.61133	0.00349978	2.08683e-05	0.00151533
GOTERM_BP_FAT	GO:0032946~positive regulation of mononuclear cell proliferation	19	1.49254	8.2641e-07	PTPRC, IL5, CD3E, IL7, EFNB1, TNFRSF13C, IL13, CD40, IL15, PNP, VCAM1, CARD11, NCK2, TNFSF13B, TICAM1, BCL6, IL13RA1, SPN, SYK	1201	56	13528	3.8217	0.00357772	2.12077e-05	0.00154914
GOTERM_BP_FAT	GO:0070665~positive regulation of leukocyte proliferation	19	1.49254	8.2641e-07	PTPRC, IL5, CD3E, IL7, EFNB1, TNFRSF13C, IL13, CD40, IL15, PNP, VCAM1, CARD11, NCK2, TNFSF13B, TICAM1, BCL6, IL13RA1, SPN, SYK	1201	56	13528	3.8217	0.00357772	2.12077e-05	0.00154914
GOTERM_BP_FAT	GO:0031960~response to corticosteroid stimulus	24	1.88531	8.28464e-07	ALPL, BCKDHA, CAV1, UCN, CCL2, IGFBP7, SLC9A3, BCKDHB, ALDOB, IL1RN, CDO1, CNGA3, CPS1, CCL5, TAT, ADIPOQ, JUNB, IL10, APOA2, SDC1, DUSP1, COL1A1, FOSL1, GHR	1201	85	13528	3.18041	0.0035866	2.11354e-05	0.00155299
GOTERM_BP_FAT	GO:0046777~protein amino acid autophosphorylation	24	1.88531	8.28464e-07	TAF1, IRAK1, CAV2, MET, PIM1, TRIM24, KIT, FER, VRK2, MAP3K3, ULK1, MAP3K9, RIPK1, MAP3K1, DYRK1A, PDGFRA, MAP3K10, ERN1, PDGFRB, EIF2AK2, MAP3K13, MAP3K12, SYK, MAP3K11	1201	85	13528	3.18041	0.0035866	2.11354e-05	0.00155299
GOTERM_BP_FAT	GO:0044275~cellular carbohydrate catabolic process	24	1.88531	8.28464e-07	ALDOA, GPD1, GNPDA1, SORD, LDHAL6A, HKDC1, OGDHL, ALDOB, HK2, BPGM, PFKM, CPS1, HIBADH, PDHB, G6PC, PYGM, PGAM4, MGAM, PGM1, ENO2, GALE, PGK1, DHTKD1, ENO1	1201	85	13528	3.18041	0.0035866	2.11354e-05	0.00155299
GOTERM_BP_FAT	GO:0045892~negative regulation of transcription, DNA-dependent	61	4.79183	8.31062e-07	MEF2C, PPARA, PPARD, SPI1, TP63, PAX5, PDX1, PAWR, ZEB1, GLI2, SIN3B, SOX15, NR2F2, CIITA, TBL1XR1, RARG, NODAL, GABPA, UBE2I, FOSB, NR0B2, RBBP7, PKIA, NRIP2, NRIP1, NCOA2, PIAS4, MDM4, HMGB1, TAF9B, GLIS1, SOX9, CALR, WT1, VDR, HAND1, POU2F1, BCL6, NKX2-5, DNMT3B, NR1H4, ENO1, CEBPA, DNMT3A, TNFSF4, VHL, FOXA1, SIRT6, TRIM24, SIRT1, SIRT2, SIRT3, CDKN1C, ID2, NEDD4, DR1, IRF8, DNMT1, ID3, NCOR1…	1201	356	13528	1.93006	0.00359783	2.10777e-05	0.00155786
GOTERM_BP_FAT	GO:0045580~regulation of T cell differentiation	18	1.41398	9.33591e-07	PTPRC, IL7, IL27, CTLA4, ITPKB, ZEB1, IL15, SOD1, IL7R, PNP, CD74, CD83, CARD11, CD86, RARA, BCL6, IRF4, SYK	1201	51	13528	3.97551	0.0040408	2.35403e-05	0.00175005
GOTERM_BP_FAT	GO:0019725~cellular homeostasis	74	5.81304	1.00324e-06	PPARD, GRIK1, FOXA3, EDN2, GRIK3, SNCA, HP, KCNJ11, CXCL12, ATP2B2, GPX1, APP, GRIN2B, SAA1, APOE, GRID2, RGN, CHRNA7, CHRNA1, GJD2, AVP, ACO1, AIFM1, PFKM, PPARGC1A, PRDX6, CLDN1, GHRL, TXNRD2, TXNRD1, CCL1, CAV3, ALDOA, CAV1, CCL3, GCLC, CCL2, CCK, MCL1, NR3C2, FKBP1A, CCL5, CALR, SRF, GCLM, CCL7, ACSBG1, VDR, AGT, PTH, TGM2, PPP3CB, PPP3CA, APEX1, GLRX, PTPRC, SLC8A1, SLC12A2, GRIN1, SOD1, CCL…	1201	466	13528	1.7887	0.00434159	2.51502e-05	0.00188061
GOTERM_BP_FAT	GO:0016042~lipid catabolic process	37	2.90652	1.00333e-06	PLCZ1, ENPP6, CYP24A1, PPARD, EHHADH, APOC2, ECHS1, DDHD2, DAGLA, APOA2, APOE, PLIN1, PLA2G12A, PLCH2, APOA5, ASPG, PLCD3, PLA1A, SCARB1, BDH2, CPT1B, LPL, PLD2, PLD1, ACADM, PLD6, PNPLA2, CPS1, ADIPOQ, PNPLA3, LEP, YWHAH, PRDX6, LIPG, UGT2B4, PLA2G6, AKR1D1	1201	173	13528	2.40905	0.00434199	2.5008e-05	0.00188078
GOTERM_BP_FAT	GO:0050801~ion homeostasis	67	5.26316	1.16447e-06	PPARD, GRIK1, SLC9A5, SLC9A3, EDN2, GRIK3, SNCA, HP, KCNJ11, CXCL12, ATP2B2, APP, GRIN2B, SAA1, APOE, HMOX1, GRID2, RGN, CHRNA7, CHRNA1, GJD2, AVP, ACO1, OTC, CLDN1, GHRL, CAV3, CCL1, CAV1, CCL3, GCLC, CCL2, CCK, NR3C2, FKBP1A, CCL5, CALR, GCLM, CCL7, ACSBG1, VDR, AGT, PTH, PPP3CB, TGM2, PPP3CA, PTPRC, SLC8A1, GRIN1, TRIM24, SOD1, CPS1, CCL15, ADIPOQ, PARK7, KDR, SOD2, SLC4A10, PYGM, TFRC, ATP2A2…	1201	409	13528	1.84519	0.00503757	2.88585e-05	0.00218284
GOTERM_BP_FAT	GO:0009628~response to abiotic stimulus	62	4.87038	1.19334e-06	HMGCR, IGFBP7, AQP2, ATP2B2, GPX1, SLC1A2, APP, SLC1A3, GRIN2B, HSF1, SLC2A1, ACOT11, NR2F6, CAT, FOSL1, LTB, LTA, AVP, FECH, BRCC3, ACTA1, SOCS3, PKN1, TOPBP1, JUNB, OSM, DCLRE1C, PPM1D, THBD, HSPB2, COL1A1, CLOCK, RAB3A, CAV1, GCLC, CCL2, HUS1, PML, KIT, PDE1B, MAP3K1, AGT, BCL3, HSPA4, PCYT1A, DNMT3B, ERCC4, PTPRC, NOX3, SLC12A2, GRIN1, SOD1, DBH, EIF2B1, SOD2, TNFSF11, DUSP1, NEDD4, SMC1A, CA…	1201	368	13528	1.89773	0.00516217	2.9406e-05	0.00223697
GOTERM_BP_FAT	GO:0048514~blood vessel morphogenesis	42	3.29929	1.21606e-06	NRP2, CAV1, NRP1, S100A7, PDGFA, TNFRSF12A, LEPR, WASF2, ANPEP, TNFSF12, SRF, CXCL12, WT1, ARHGAP22, SHB, GPX1, ATG5, HAND1, MYOCD, HAND2, APOE, HMOX1, AGT, TDGF1, TGM2, PLCD3, ANGPT1, NR2F2, ANGPT2, NKX2-5, PLAT, FLT1, EPAS1, VHL, DBH, ARHGAP24, JUNB, KDR, ANXA2, THY1, LAMA5, PLAU	1201	211	13528	2.24211	0.00526015	2.97964e-05	0.00227954
GOTERM_BP_FAT	GO:0042445~hormone metabolic process	27	2.12097	1.28647e-06	ALDH8A1, CYP1B1, RBP1, CYP11B1, NR3C1, ECE1, ADH4, AGT, TPO, SCARB1, CYP11A1, FOXA1, CYP26A1, FURIN, LEP, DHRS2, CYP17A1, DHRS3, YWHAH, LRAT, SULT1B1, CRH, UGT2B4, DIO1, AKR1D1, ALDH9A1, CACNA1A	1201	106	13528	2.86912	0.00556388	3.13445e-05	0.00241153
GOTERM_BP_FAT	GO:0045934~negative regulation of nucleobase, nucleoside, nucleotide and nucleic acid metabolic process	79	6.20581	1.31125e-06	MEF2C, COPS2, PPARA, PPARD, THRA, SPI1, PAX5, TP63, PDX1, PAWR, ZEB1, GLI2, CDC45, SIN3B, SOX15, NR2F2, CIITA, TBL1XR1, RARG, NODAL, GABPA, UBE2I, FOSB, NR0B2, RBBP7, PKIA, NRIP2, NRIP1, NCOA2, PIAS4, MAP3K10, MDM4, RAD17, HMGB1, GCLC, HUS1, GLIS1, TAF9B, PML, CALR, SOX9, WT1, NR1H2, VDR, SUMO1, HAND1, POU2F1, BCL3, BCL6, DNMT3B, NKX2-5, RUNX2, ERCC4, NR1H4, ZNF423, ENO1, CEBPA, DNMT3A, TNFSF4, N…	1201	512	13528	1.73799	0.00567074	3.17698e-05	0.00245798
GOTERM_BP_FAT	GO:0008285~negative regulation of cell proliferation	61	4.79183	1.33091e-06	NOG, PPARD, IGFBP7, FGFRL1, TNFSF15, PDX1, PAWR, IL15, ZEB1, IL10, FNTB, HSF1, APOE, HMOX1, ASPH, FOSL1, LTB, SPN, CUL1, IL1A, LTA, DHCR24, RBBP4, RARG, OSM, DHRS2, NCK2, TNFRSF9, PPM1D, HNF4A, BTG1, GHRL, TGFB1I1, MDM4, EIF2AK2, CAV2, CAV1, STK11, PML, TIMP2, CDH5, VDR, AGT, BCL6, INPP5D, RUNX3, CEBPA, NF2, VHL, TBX5, CTLA4, TRIM24, PLG, SOD2, BTLA, CDKN1C, FABP3, HGS, IGFBP3, SST, IGFBP5	1201	361	13528	1.90333	0.00575553	3.2067e-05	0.00249483
GOTERM_BP_FAT	GO:0046164~alcohol catabolic process	23	1.80676	1.33399e-06	ALDOA, GPD1, SORD, GNPDA1, LDHAL6A, HKDC1, OGDHL, ALDOB, HK2, LRTOMT, BPGM, PFKM, DBH, HIBADH, PDHB, ADH4, PGAM4, PGM1, ENO2, GALE, PGK1, DHTKD1, ENO1	1201	81	13528	3.1984	0.00576879	3.19636e-05	0.0025006
GOTERM_BP_FAT	GO:0006766~vitamin metabolic process	22	1.7282	1.34321e-06	ALDH8A1, CYP3A4, NAMPT, CYP24A1, PPARD, ACADM, GCLC, RBP1, CYP11A1, RBP2, CYP26A1, PNP, DHRS3, LRAT, AKR1A1, RFK, ADH4, TMLHE, CYP2R1, QPRT, ALDH9A1, NMNAT1	1201	75	13528	3.30409	0.00580858	3.20078e-05	0.00251789
GOTERM_BP_FAT	GO:0051253~negative regulation of RNA metabolic process	61	4.79183	1.464e-06	MEF2C, PPARA, PPARD, SPI1, TP63, PAX5, PDX1, PAWR, ZEB1, GLI2, SIN3B, SOX15, NR2F2, CIITA, TBL1XR1, RARG, NODAL, GABPA, UBE2I, FOSB, NR0B2, RBBP7, PKIA, NRIP2, NRIP1, NCOA2, PIAS4, MDM4, HMGB1, TAF9B, GLIS1, SOX9, CALR, WT1, VDR, HAND1, POU2F1, BCL6, NKX2-5, DNMT3B, NR1H4, ENO1, CEBPA, DNMT3A, TNFSF4, VHL, FOXA1, SIRT6, TRIM24, SIRT1, SIRT2, SIRT3, CDKN1C, ID2, NEDD4, DR1, IRF8, DNMT1, ID3, NCOR1…	1201	362	13528	1.89807	0.00632925	3.46954e-05	0.00274431
GOTERM_BP_FAT	GO:0030518~steroid hormone receptor signaling pathway	19	1.49254	1.47539e-06	KLF9, GRIP1, RAN, MED12, MED14, NR3C1, CALR, PPARGC1A, NRIP1, PGR, NCOA1, YWHAH, NCOA2, NCOA4, NEDD4, DNAJA1, RARA, TGFB1I1, CARM1	1201	58	13528	3.68991	0.00637833	3.47753e-05	0.00276566
GOTERM_BP_FAT	GO:0048584~positive regulation of response to stimulus	45	3.53496	1.6207e-06	MBL2, OSMR, C3, FCER2, EDN2, C6, CRP, PTPN22, IL15, CCL5, C1QC, CXCL12, NOD2, MYD88, AGT, TAP2, TICAM1, TGM2, KRT1, FCER1G, LBP, C2, CFD, CD27, SYK, FCER1A, BCL10, IRAK1, PTPRC, ADAM10, BRCC3, CD3E, TNFRSF13C, IGF2, KDR, THY1, POLR3D, OSM, TNFSF13B, CRH, GHRL, ADAM17, CD79A, HSPD1, CD226	1201	236	13528	2.14779	0.00700432	3.79937e-05	0.00303804
GOTERM_BP_FAT	GO:0042060~wound healing	39	3.06363	1.62836e-06	PPARA, NOG, PPARD, PDGFA, F13A1, MST1, SRF, IL11, FNTB, GPX1, LPA, SAA1, HMOX1, MAP3K1, APOA5, SOX15, SCARB1, SCNN1G, PAPSS2, PLAT, F8, F9, IGF2, CD40, ANXA5, WAS, PLG, NOTCH3, SDC1, THBD, HNF4A, CD40LG, PDGFRA, TFPI, ADAM17, DSP, SERPIND1, PLAU, MYH10	1201	191	13528	2.29997	0.00703731	3.7968e-05	0.0030524
GOTERM_BP_FAT	GO:0043405~regulation of MAP kinase activity	32	2.51375	1.64822e-06	CAV3, CAV1, HMGCR, EFNA1, KITLG, MAP4K1, KIT, CD74, APOE, MAP3K2, MAP3K9, MAP3K1, TDGF1, CHRNA7, FRS2, GHR, SYK, FCER1A, PTPRC, MADD, MET, PKN1, SOD1, TP73, RGS4, RIPK1, MAP3K10, GHRL, DUSP9, DUSP8, DUSP6, MAP3K11	1201	141	13528	2.55636	0.00712286	3.82257e-05	0.00308964
GOTERM_BP_FAT	GO:0019221~cytokine-mediated signaling pathway	21	1.64965	1.68628e-06	CEBPA, CSF3, IRAK1, IL1R1, CCL2, IL5, LEPR, EDN2, SOCS1, FKBP1A, KIT, PTPRN, ADIPOQ, TRADD, LEP, STAT4, CLCF1, RIPK1, TGM2, CSF2RB, IL1A	1201	70	13528	3.37918	0.00728671	3.89002e-05	0.00316097
GOTERM_BP_FAT	GO:0051899~membrane depolarization	16	1.25687	2.11997e-06	CAV1, CCK, GCLC, GRIK1, SNCA, GRIN1, ADIPOQ, GCLM, PARK7, GRIN2B, PPP3CB, GRID2, CACNA1G, GHRL, PPP3CA, CACNA1A	1201	43	13528	4.19124	0.00915219	4.86461e-05	0.00397393
GOTERM_BP_FAT	GO:0060627~regulation of vesicle-mediated transport	25	1.96386	2.27093e-06	FCER1A, RAB3A, CAV1, CALY, RAB5B, C3, SNCA, NCS1, APOC2, ARF6, CALR, ADIPOQ, AHSG, NR1H2, HMOX1, APOA5, RAPGEF4, SCARB1, TRPV6, NSF, CACNA1A, HIP1, NR1H3, SYK, EPN2	1201	96	13528	2.93332	0.00980071	5.18358e-05	0.00425691
GOTERM_BP_FAT	GO:0051094~positive regulation of developmental process	50	3.92773	2.29817e-06	PPARD, BTC, ITPKB, TNFSF12, GLI2, PNP, RARA, CHRNA7, IL1A, SYK, SOCS3, JUNB, CD83, INHBA, CD86, BTG1, GHRL, TGFB1I1, TNFRSF12A, KITLG, KIT, IL7R, CCL5, SRF, CD74, EPHB2, LIF, AGT, NUMB, INPP5D, RUNX1, RUNX2, NKX2-5, DNMT3B, ARHGDIA, CD27, LPL, PTPRC, IL5, VHL, IL7, TBX5, FOXA1, IGF2, NTN1, TRADD, LEP, TNFSF11, ID2, IGFBP3	1201	278	13528	2.02589	0.00991769	5.21829e-05	0.00430797
GOTERM_BP_FAT	GO:0030890~positive regulation of B cell proliferation	11	0.864101	2.34475e-06	CARD11, PTPRC, IL5, TNFSF13B, IL7, TICAM1, TNFRSF13C, IL13, BCL6, CD40, IL13RA1	1201	20	13528	6.19517	0.0101177	5.29631e-05	0.00439527
GOTERM_BP_FAT	GO:0001819~positive regulation of cytokine production	24	1.88531	2.44695e-06	MAVS, BCL10, UCN, CD40, SOD1, POLR3D, IFNAR1, DDX58, CD83, CARD11, NOD2, MYD88, CD40LG, SAA1, AGT, TICAM1, BCL3, FCER1G, ADAM17, RARA, LBP, HSPD1, AGPAT2, IL1A	1201	90	13528	3.00372	0.0105563	5.49853e-05	0.00458685
GOTERM_BP_FAT	GO:0051384~response to glucocorticoid stimulus	22	1.7282	2.69674e-06	ALPL, BCKDHA, CAV1, UCN, CCL2, IGFBP7, SLC9A3, BCKDHB, ALDOB, IL1RN, CPS1, CCL5, CDO1, TAT, ADIPOQ, JUNB, IL10, APOA2, SDC1, DUSP1, FOSL1, GHR	1201	78	13528	3.17701	0.0116276	6.02856e-05	0.00505506
GOTERM_BP_FAT	GO:0032270~positive regulation of cellular protein metabolic process	44	3.4564	2.80012e-06	ATG10, CAV1, CCK, GCLC, HSD3B7, BTRC, PML, KITLG, FKBP1A, STUB1, IL11, PIN1, LIF, NR1H2, NOD2, CLCF1, APOE, AGT, TDGF1, BCL3, CD4, UBE2D1, DNMT3B, CUL1, GHR, SYK, NR1H3, FCER1A, BCL10, TAF1, UCN, IL5, CD3E, IGF2, RICTOR, FURIN, ADIPOQ, PPARGC1A, OSM, PIAS4, PLK1, ADAM17, DNMT1, SMURF1	1201	233	13528	2.1271	0.0120707	6.22756e-05	0.00524885
GOTERM_BP_FAT	GO:0007517~muscle organ development	41	3.22074	3.11341e-06	MEF2C, CAV3, ALS2, CAV2, MEF2B, MEF2A, CAV1, CTF1, MYL1, TP63, FKBP1A, CXCL10, LIF, APP, ATG5, HAND1, TDGF1, COL6A3, PPP3CB, AGRN, PPP3CA, CHRNA1, NR2F2, NKX2-5, CPT1B, ACADM, ACTA1, TBX5, MET, MYLK2, MYH6, HOMER1, SIRT1, CAPN3, MEF2D, LAMA5, PLN, PDGFRB, SNTA1, MYH10, IGFBP5	1201	211	13528	2.18873	0.0134121	6.889e-05	0.00583611
GOTERM_BP_FAT	GO:0051247~positive regulation of protein metabolic process	45	3.53496	3.62512e-06	ATG10, CAV1, CCK, GCLC, HSD3B7, BTRC, PML, KITLG, FKBP1A, STUB1, IL11, PIN1, LIF, NR1H2, NOD2, CLCF1, APOE, AGT, TDGF1, BCL3, CD4, UBE2D1, DNMT3B, CUL1, GHR, SYK, NR1H3, FCER1A, BCL10, TAF1, UCN, IL5, CD3E, IGF2, RICTOR, FURIN, ADIPOQ, PPARGC1A, OSM, PIAS4, NEDD4, PLK1, ADAM17, DNMT1, SMURF1	1201	243	13528	2.08592	0.0155992	7.98049e-05	0.00679528
GOTERM_BP_FAT	GO:0055001~muscle cell development	18	1.41398	4.03974e-06	ALS2, CAV3, CAV2, ACTA1, MYH6, HOMER1, CAPN3, ACTG1, APP, SDC1, ATG5, PPP3CB, AGRN, PPP3CA, CHRNA1, NKX2-5, MYH10, SNTA1	1201	56	13528	3.62055	0.0173678	8.8483e-05	0.00757245
GOTERM_BP_FAT	GO:0043434~response to peptide hormone stimulus	33	2.5923	4.07991e-06	PPARA, CAV2, ALDOB, PDE3B, CCL5, IL10, AHSG, EIF4EBP1, CCNA2, GHR, PLD1, SOCS2, PTPN2, SOCS3, SOCS1, GGH, IGF2, CDO1, CPS1, PTPRN, EIF2B1, LPIN1, JUNB, PCK1, LEP, KHK, GRB10, CAPN10, HMGCS2, FABP3, COL1A1, PTPN1, VLDLR	1201	154	13528	2.4137	0.017539	8.89137e-05	0.00764775
GOTERM_BP_FAT	GO:0045923~positive regulation of fatty acid metabolic process	11	0.864101	4.12061e-06	NR1H2, PPARA, AVP, HNF4A, AGT, APOA5, APOC2, FABP1, PPARGC1A, ADIPOQ, NR1H3	1201	21	13528	5.90016	0.0177124	8.93517e-05	0.00772403
GOTERM_BP_FAT	GO:0006916~anti-apoptosis	40	3.14218	4.26177e-06	MEF2C, HMGB1, CCL2, GCLC, MCL1, SNCA, TP63, IL10, GPX1, MYD88, BAG1, SQSTM1, APOE, HMOX1, TGM2, GLO1, NKX2-5, CD27, ARHGDIA, IL1A, DHCR24, IRAK1, CEBPB, SPHK2, SOCS2, IL7, VHL, SOCS3, BCL2A1, PIM2, ANXA5, SOD1, BCL2L10, SOD2, TNFSF13B, PRLR, CD40LG, GHRL, ADAM17, ALOX12	1201	206	13528	2.18717	0.0183136	9.19527e-05	0.00798862
GOTERM_BP_FAT	GO:0030334~regulation of cell migration	35	2.74941	4.38948e-06	ONECUT1, PDGFA, EDN2, KIT, GREM1, CXCL12, CXCL10, APOE, HMOX1, AGT, MAP3K1, TEK, TDGF1, SCARB1, TIE1, PLD1, ADAM10, FLT1, NF2, TBX5, IGF2, FURIN, NTN1, PLG, THY1, KDR, LAMA1, LAMA5, PDGFRA, ADAM17, PDGFRB, SST, CHRD, IGFBP3, IGFBP5	1201	169	13528	2.33277	0.0188571	9.42392e-05	0.008228
GOTERM_BP_FAT	GO:0006953~acute-phase response	15	1.17832	4.42941e-06	MBL2, CEBPB, CRP, F8, SAA4, IGF2, SIGIRR, EPHA3, AHSG, ORM1, TFRC, SERPINF2, SAA1, LBP, IL1A	1201	40	13528	4.22398	0.019027	9.46279e-05	0.00830284
GOTERM_BP_FAT	GO:0055088~lipid homeostasis	17	1.33543	4.80087e-06	CAV3, LPL, CAV1, LDLR, ACACA, APOC2, IGF2, ABCA1, ABCG1, APOA2, G6PC, HNF4A, APOE, APOA5, LIPG, SCARB1, NR5A2	1201	51	13528	3.75465	0.0206062	0.000102061	0.00899912
GOTERM_BP_FAT	GO:0008652~cellular amino acid biosynthetic process	17	1.33543	4.80087e-06	BCAT1, MRI1, ALDH18A1, ASS1, GLUD2, OTC, GLUD1, CDO1, GOT2, ADI1, PYCR1, GLUL, SLC1A3, DHFR, SRR, PHGDH, ALDH4A1	1201	51	13528	3.75465	0.0206062	0.000102061	0.00899912
GOTERM_BP_FAT	GO:0070482~response to oxygen levels	31	2.43519	4.903e-06	PPARA, CAV1, CCL2, CLDN3, PDGFA, PML, EGLN1, ECE1, HMOX1, CHRNA7, ANGPT1, SCNN1G, PLAT, SLC8A1, FLT1, EPAS1, SOCS3, VHL, ADIPOQ, SOD3, DDIT4, SOD2, TFRC, PYGM, PDE5A, PDGFRA, ALDH2, ABAT, ADAM17, PLAU, VLDLR	1201	141	13528	2.47647	0.0210399	0.000103723	0.00919054
GOTERM_BP_FAT	GO:0010629~negative regulation of gene expression	76	5.97015	5.06518e-06	MEF2C, COPS2, PPARA, PPARD, THRA, SPI1, PAX5, TP63, PDX1, PAWR, ZEB1, GLI2, SIN3B, SOX15, NR2F2, CIITA, TBL1XR1, RARG, NODAL, GABPA, UBE2I, FOSB, NR0B2, RBBP7, PKIA, NRIP2, NRIP1, NCOA2, PIAS4, MAP3K10, MDM4, HMGB1, GCLC, HSD3B7, GLIS1, TAF9B, PML, CALR, SOX9, WT1, NR1H2, VDR, SUMO1, HAND1, POU2F1, BCL3, BCL6, DNMT3B, RUNX2, NKX2-5, NR1H4, ZNF423, ENO1, CEBPA, DNMT3A, TNFSF4, VHL, FOXA1, YWHAB, S…	1201	504	13528	1.69853	0.0217282	0.000106634	0.00949453
GOTERM_BP_FAT	GO:0018108~peptidyl-tyrosine phosphorylation	16	1.25687	5.54922e-06	FLT1, FER, KIT, FES, DDR2, EPHB2, BTK, IL12RB2, OSM, PRLR, DYRK1A, PDGFRA, PDGFRB, ABL2, SYK, GHR	1201	46	13528	3.91789	0.0237797	0.000116259	0.0104018
GOTERM_BP_FAT	GO:0034637~cellular carbohydrate biosynthetic process	20	1.57109	5.56985e-06	GPD2, GPD1, UAP1, SORD, GMDS, ALG1, GNE, ALDOB, PPARGC1A, PCK1, CSGALNACT1, PGM3, ISYNA1, G6PC, GBE1, PGM1, ENO2, GPT, EXT2, AGL	1201	69	13528	3.26491	0.0238671	0.00011613	0.0104405
GOTERM_BP_FAT	GO:0045596~negative regulation of cell differentiation	41	3.22074	5.6594e-06	PPARA, NOG, CAV1, NRP1, HSD3B7, CRP, TP63, ABCA1, ZEB1, KIT, SOX9, CALR, GLI2, C1QC, CD74, EPHB2, LIF, NR1H2, SEMA3F, BCL6, INPP5D, RUNX1, NKX2-5, ARHGDIA, NR1H3, NODAL, CTLA4, DLL1, ISL1, SIRT1, ADIPOQ, NTN1, ABCG1, THY1, SOD2, NOTCH3, INHBA, YWHAH, ULK1, TGFB1I1, CHRD	1201	216	13528	2.13806	0.0242461	0.000117433	0.0106083
GOTERM_BP_FAT	GO:0032535~regulation of cellular component size	48	3.77062	5.79105e-06	ALS2, FGFR2, CAV3, FGFR1, NRP1, TNFRSF12A, TAF9B, PML, TP63, ARF6, ARPC5, SGMS1, IL7R, GREM1, CXCL12, ATP2B2, APP, CDC42EP2, SEMA3F, MAP3K1, AGT, BCL6, ENO1, SHBG, AVP, UCN, ADAM10, RARG, ACTA1, IL7, ADIPOR2, IGF2, RICTOR, DDX5, NTN1, TP73, INHBA, NCK2, HNF4A, ULK1, BTG1, CYFIP1, ADAM17, NPPA, ADD2, CACNA1A, ALOX12, SLC9A1	1201	271	13528	1.99509	0.0248031	0.000119592	0.0108551
GOTERM_BP_FAT	GO:0051146~striated muscle cell differentiation	23	1.80676	5.94447e-06	ALS2, CAV2, ACADM, ACTA1, TBX5, MYH6, HOMER1, CAPN3, ACTG1, GPX1, SDC1, APP, ATG5, DYRK1B, TDGF1, PPP3CB, AGRN, PPP3CA, CHRNA1, ADAM12, NKX2-5, MYH10, SNTA1	1201	88	13528	2.94399	0.0254517	0.000122178	0.0111426
GOTERM_BP_FAT	GO:0006917~induction of apoptosis	54	4.24195	6.09016e-06	TP63, TNFSF12, ITSN1, CRADD, BTK, GPX1, APP, APOE, HMOX1, TICAM1, LTB, SPN, CUL1, LTA, BCL10, AIFM1, DFFA, CD3E, TNFRSF10A, INHBA, TNFRSF9, RIPK1, MAP3K10, ERN1, FGD1, C6, PML, AKAP13, RRM2B, GCH1, IFNA2, VDR, SQSTM1, PTH, TGM2, BCL3, RUNX3, CD27, HIP1, VAV3, CEBPB, TBX5, VAV2, YWHAE, PLG, TP73, TNFSF8, TRADD, TNFSF10, CRH, BIK, PPP1R13B, SST, DAP3	1201	320	13528	1.90079	0.0260673	0.000124582	0.0114157
GOTERM_BP_FAT	GO:0043112~receptor metabolic process	13	1.02121	6.42883e-06	ALS2, PLD2, PICK1, SNCA, IL10, ULK1, NEDD4, ACE2, GRK4, SMURF1, AGRN, CACNA1A, GHR	1201	31	13528	4.72359	0.0274968	0.000130892	0.0120505
GOTERM_BP_FAT	GO:0032680~regulation of tumor necrosis factor production	13	1.02121	6.42883e-06	NOD2, MYD88, HSF1, TICAM1, GHRL, FCER1G, BCL3, RARA, CHRNA7, LBP, ADIPOQ, IL10, SPN	1201	31	13528	4.72359	0.0274968	0.000130892	0.0120505
GOTERM_BP_FAT	GO:0012502~induction of programmed cell death	54	4.24195	6.70554e-06	TP63, TNFSF12, ITSN1, CRADD, BTK, GPX1, APP, APOE, HMOX1, TICAM1, LTB, SPN, CUL1, LTA, BCL10, AIFM1, DFFA, CD3E, TNFRSF10A, INHBA, TNFRSF9, RIPK1, MAP3K10, ERN1, FGD1, C6, PML, AKAP13, RRM2B, GCH1, IFNA2, VDR, SQSTM1, PTH, TGM2, BCL3, RUNX3, CD27, HIP1, VAV3, CEBPB, TBX5, VAV2, YWHAE, PLG, TP73, TNFSF8, TRADD, TNFSF10, CRH, BIK, PPP1R13B, SST, DAP3	1201	321	13528	1.89487	0.0286632	0.000135888	0.0125692
GOTERM_BP_FAT	GO:0007626~locomotory behavior	48	3.77062	7.84949e-06	NRP2, ALS2, CCL1, CCL3, CCL2, CXCL5, PDGFA, EDN2, CXCL3, SNCA, CXCL9, CXCR2, CXCL6, FER, CCL5, CXCL11, CXCL12, CCL4, CCL7, IL10, CXCL10, ATP2B2, APP, PDE1B, CCL21, SAA1, SEMA3F, FOSL1, HPGDS, SPN, SYK, AVP, PLD1, GRIN1, DBH, SOD1, CCL15, PARK7, SOD2, EPHA4, PTGDS, SLC18A2, ABAT, PDGFRB, DEFA1, SERPIND1, CACNA1C, PLAU, CACNA1A	1201	274	13528	1.97325	0.0334704	0.000158329	0.0147133
GOTERM_BP_FAT	GO:0035150~regulation of tube size	17	1.33543	8.37846e-06	CAV2, CAV1, AVP, GCLC, ACTA2, EDN2, SOD1, GCLM, SOD2, GCH1, GPX1, ATG5, APOE, AGT, PDE5A, CACNA1G, NPPA	1201	53	13528	3.61296	0.0356852	0.000168215	0.0157047
GOTERM_BP_FAT	GO:0050880~regulation of blood vessel size	17	1.33543	8.37846e-06	CAV2, CAV1, AVP, GCLC, ACTA2, EDN2, SOD1, GCLM, SOD2, GCH1, GPX1, ATG5, APOE, AGT, PDE5A, CACNA1G, NPPA	1201	53	13528	3.61296	0.0356852	0.000168215	0.0157047
GOTERM_BP_FAT	GO:0051090~regulation of transcription factor activity	25	1.96386	8.474e-06	THRA, EGLN1, IL10, SUMO1, NOD2, MYD88, AGT, HMOX1, TICAM1, CAT, NR2F2, BCL10, IRAK1, IL5, TNFSF4, PIM1, SIRT1, SIGIRR, AMH, CARD11, ID2, HNF4A, RIPK1, ID3, MAP3K13	1201	103	13528	2.73397	0.0360847	0.000169349	0.0158838
GOTERM_BP_FAT	GO:0051591~response to cAMP	15	1.17832	8.51962e-06	BCKDHA, CYP11A1, BCKDHB, PDE3A, PTPRN, CNGA3, CPS1, CDO1, JUNB, SDC1, THBD, DUSP1, PYGM, COL1A1, FOSL1	1201	42	13528	4.02284	0.0362754	0.00016948	0.0159693
GOTERM_BP_FAT	GO:0007254~JNK cascade	18	1.41398	8.85531e-06	FCER1A, DUSP10, PKN1, MAP4K1, MAP4K3, SH2D3C, CRKL, MAP3K4, MAP3K2, MAP3K9, RIPK1, MAP3K1, MAP3K10, DUSP9, MAP3K13, MAP3K12, SYK, MAP3K11	1201	59	13528	3.43646	0.0376775	0.000175353	0.0165985
GOTERM_BP_FAT	GO:0034754~cellular hormone metabolic process	18	1.41398	8.85531e-06	ALDH8A1, CYP1B1, CYP11A1, RBP1, CYP11B1, CYP26A1, NR3C1, DHRS2, CYP17A1, DHRS3, YWHAH, ECE1, LRAT, ADH4, CRH, UGT2B4, SCARB1, AKR1D1	1201	59	13528	3.43646	0.0376775	0.000175353	0.0165985
GOTERM_BP_FAT	GO:0030217~T cell differentiation	19	1.49254	8.96941e-06	PTPRC, CD8A, CD3E, IL7, RAG1, PTPN22, ITPKB, IL15, IL7R, CD74, CARD11, SP3, PPP3CB, IRF1, ADAM17, BCL3, CD4, SPN, SYK	1201	65	13528	3.29254	0.0381536	0.000176805	0.0168123
GOTERM_BP_FAT	GO:0006576~biogenic amine metabolic process	24	1.88531	9.54401e-06	ENPP6, CPT1B, DDC, ACADM, EPAS1, SRM, SNCA, LRTOMT, DBH, AFMID, GCH1, ATP2B2, APOA2, SULT1B1, HDC, TMLHE, FABP3, ETNK1, SMOX, PCYT1A, TPH1, AMD1, SMS, ALDH9A1	1201	97	13528	2.78696	0.0405476	0.000187279	0.0178893
GOTERM_BP_FAT	GO:0018212~peptidyl-tyrosine modification	16	1.25687	1.00052e-05	FLT1, FER, KIT, FES, DDR2, EPHB2, BTK, IL12RB2, OSM, PRLR, DYRK1A, PDGFRA, PDGFRB, ABL2, SYK, GHR	1201	48	13528	3.75465	0.0424647	0.000195444	0.0187536
GOTERM_BP_FAT	GO:0070271~protein complex biogenesis	75	5.89159	1.01955e-05	XPO1, COX10, WASF1, TP63, TBP, TAPBP, GTF2E1, NOD2, IL1RAP, DLG4, ANGPT1, CAT, SYK, IRAK1, BCL10, CD3G, PCBD2, CD3E, PCBD1, OTC, PICK1, MED12, MED14, CD40, PFKM, PPARGC1A, HMGA1, WAS, GTF2H1, NCK2, VAMP3, MDM4, WASL, KPNA3, MAP3K11, PARVA, CAV2, CAV1, CALY, TAF9B, ALDOB, DAG1, NFS1, PML, ANLN, FKBP1A, CALR, PDSS1, LLGL1, PXN, CD74, GCH1, MTMR2, TFAM, ALOX5AP, TAP2, MAP3K1, TGM2, SRR, HSPA4, AGRN,…	1201	505	13528	1.67286	0.0432546	0.000198267	0.0191102
GOTERM_BP_FAT	GO:0006461~protein complex assembly	75	5.89159	1.01955e-05	XPO1, COX10, WASF1, TP63, TBP, TAPBP, GTF2E1, NOD2, IL1RAP, DLG4, ANGPT1, CAT, SYK, IRAK1, BCL10, CD3G, PCBD2, CD3E, PCBD1, OTC, PICK1, MED12, MED14, CD40, PFKM, PPARGC1A, HMGA1, WAS, GTF2H1, NCK2, VAMP3, MDM4, WASL, KPNA3, MAP3K11, PARVA, CAV2, CAV1, CALY, TAF9B, ALDOB, DAG1, NFS1, PML, ANLN, FKBP1A, CALR, PDSS1, LLGL1, PXN, CD74, GCH1, MTMR2, TFAM, ALOX5AP, TAP2, MAP3K1, TGM2, SRR, HSPA4, AGRN,…	1201	505	13528	1.67286	0.0432546	0.000198267	0.0191102
GOTERM_BP_FAT	GO:0009310~amine catabolic process	21	1.64965	1.03707e-05	BCAT1, BCKDHA, ALDH6A1, GLUD2, AMT, GLUD1, BCKDHB, LRTOMT, DBH, CDO1, TAT, AFMID, FAH, AUH, GOT2, GAD2, ALDH4A1, ASRGL1, SMOX, ACAD8, GAD1	1201	78	13528	3.0326	0.0439815	0.000200775	0.0194387
GOTERM_BP_FAT	GO:0008361~regulation of cell size	39	3.06363	1.05672e-05	CAV3, FGFR2, FGFR1, NRP1, TNFRSF12A, TAF9B, PML, TP63, SGMS1, IL7R, GREM1, ATP2B2, APP, SEMA3F, AGT, BCL6, ENO1, SHBG, AVP, UCN, ADAM10, RARG, ACTA1, IL7, ADIPOR2, IGF2, DDX5, NTN1, TP73, INHBA, HNF4A, ULK1, BTG1, ADAM17, CYFIP1, NPPA, CACNA1A, ALOX12, SLC9A1	1201	206	13528	2.13249	0.0447958	0.000203669	0.0198069
GOTERM_BP_FAT	GO:0040012~regulation of locomotion	37	2.90652	1.23264e-05	ONECUT1, PDGFA, EDN2, SNCA, KIT, GREM1, CXCL12, CXCL10, APOE, HMOX1, AGT, MAP3K1, TEK, TDGF1, SCARB1, TIE1, PLD1, ADAM10, FLT1, NF2, TBX5, IGF2, FURIN, NTN1, PLG, KDR, THY1, LAMA1, LAMA5, PDGFRA, GHRL, ADAM17, PDGFRB, SST, CHRD, IGFBP3, IGFBP5	1201	192	13528	2.17066	0.0520559	0.00023652	0.0231039
GOTERM_BP_FAT	GO:0006749~glutathione metabolic process	12	0.942655	1.32885e-05	GSS, GPX1, GGT6, GCLC, GPX4, GSTT1, IDH1, GLO1, GGT1, SOD1, GCLM, SOD2	1201	28	13528	4.82741	0.0560031	0.000253855	0.024907
GOTERM_BP_FAT	GO:0006800~oxygen and reactive oxygen species metabolic process	19	1.49254	1.4213e-05	NOX3, NCF2, CYP1A2, SOD1, PARK7, SOD3, SOD2, GPX1, CYBB, PRDX6, AGT, FMO2, GPX4, AOX1, ACE2, TPO, CAT, GTF3C2, ALOX12	1201	67	13528	3.19425	0.0597809	0.000270325	0.0266398
GOTERM_BP_FAT	GO:0001666~response to hypoxia	29	2.27808	1.43696e-05	PPARA, CAV1, CCL2, CLDN3, PDGFA, PML, EGLN1, ECE1, HMOX1, CHRNA7, ANGPT1, SCNN1G, PLAT, SLC8A1, FLT1, EPAS1, SOCS3, VHL, ADIPOQ, SOD3, DDIT4, SOD2, TFRC, PYGM, PDE5A, ABAT, ADAM17, PLAU, VLDLR	1201	134	13528	2.43772	0.0604191	0.000272109	0.0269332
GOTERM_BP_FAT	GO:0002703~regulation of leukocyte mediated immunity	18	1.41398	1.4444e-05	FCER1A, PTPRC, C3, FCER2, TNFSF12, CD40, IL7R, IL10, NOD2, TAP2, HMOX1, PPP3CB, FCER1G, BCL6, HSPD1, CD226, SPN, SYK	1201	61	13528	3.32379	0.0607224	0.000272329	0.0270727
GOTERM_BP_FAT	GO:0055082~cellular chemical homeostasis	60	4.71328	1.44826e-05	PPARD, GRIK1, FOXA3, GRIK3, EDN2, SNCA, HP, KCNJ11, CXCL12, ATP2B2, APP, GRIN2B, SAA1, APOE, GRID2, RGN, CHRNA7, CHRNA1, GJD2, AVP, ACO1, PPARGC1A, CLDN1, GHRL, CAV3, CCL1, CAV1, CCL3, GCLC, CCK, CCL2, NR3C2, FKBP1A, CCL5, CALR, GCLM, CCL7, ACSBG1, VDR, AGT, PTH, PPP3CB, TGM2, PPP3CA, PTPRC, SLC8A1, GRIN1, SOD1, CCL15, ADIPOQ, PARK7, SOD2, PYGM, TFRC, ATP2A2, PLN, CACNA1G, EPOR, CACNA1C, CACNA1A	1201	380	13528	1.77852	0.0608796	0.000271875	0.027145
GOTERM_BP_FAT	GO:0006720~isoprenoid metabolic process	15	1.17832	1.56479e-05	ALDH8A1, DHRS3, PPARD, LRAT, RBP1, HMGCS2, MVD, HMGCR, ADH4, RBP2, ADH5, CYP26A1, ADH7, IDI1, PDSS1	1201	44	13528	3.83998	0.0656138	0.000292481	0.0293288
GOTERM_BP_FAT	GO:0046165~alcohol biosynthetic process	15	1.17832	1.56479e-05	GPD2, GPD1, UAP1, SORD, GMDS, SPHK2, ALDOB, PPARGC1A, PCK1, PGM3, ISYNA1, G6PC, PGM1, ENO2, GPT	1201	44	13528	3.83998	0.0656138	0.000292481	0.0293288
GOTERM_BP_FAT	GO:0042692~muscle cell differentiation	27	2.12097	1.71569e-05	CAV3, ALS2, CAV2, ACTG1, GPX1, APP, ATG5, AGT, TDGF1, PPP3CB, SOX15, AGRN, PPP3CA, CHRNA1, NKX2-5, ACADM, ACTA1, TBX5, MYH6, HOMER1, CAPN3, PLG, SDC1, DYRK1B, ADAM12, SNTA1, MYH10	1201	121	13528	2.51344	0.0717092	0.000319306	0.0321567
GOTERM_BP_FAT	GO:0032102~negative regulation of response to external stimulus	16	1.25687	1.73871e-05	PPARA, CCK, GRIN1, IGF2, GREM1, ADIPOQ, IL10, LEP, GPX2, GPX1, SAA1, APOE, GRID2, GHRL, CHRNA7, SPN	1201	50	13528	3.60446	0.0726354	0.000322207	0.0325881
GOTERM_BP_FAT	GO:0009063~cellular amino acid catabolic process	19	1.49254	1.77466e-05	BCAT1, BCKDHA, ALDH6A1, GLUD2, AMT, GLUD1, BCKDHB, DBH, CDO1, TAT, AFMID, FAH, AUH, GOT2, GAD2, ALDH4A1, ASRGL1, ACAD8, GAD1	1201	68	13528	3.14728	0.0740802	0.000327468	0.0332617
GOTERM_BP_FAT	GO:0002712~regulation of B cell mediated immunity	11	0.864101	1.78797e-05	FCER1A, PTPRC, NOD2, C3, FCER2, FCER1G, BCL6, TNFSF12, CD40, CD226, IL10	1201	24	13528	5.16264	0.0746144	0.000328526	0.0335111
GOTERM_BP_FAT	GO:0002889~regulation of immunoglobulin mediated immune response	11	0.864101	1.78797e-05	FCER1A, PTPRC, NOD2, C3, FCER2, FCER1G, BCL6, TNFSF12, CD40, CD226, IL10	1201	24	13528	5.16264	0.0746144	0.000328526	0.0335111
GOTERM_BP_FAT	GO:0043603~cellular amide metabolic process	17	1.33543	1.82143e-05	CEBPA, GPD1, NAMPT, ASS1, OTC, ALDOB, IDH3B, CPS1, PNP, HIBADH, AFMID, ARG2, IDH1, QPRT, DCXR, GHR, NMNAT1	1201	56	13528	3.41941	0.0759565	0.000333262	0.0341382
GOTERM_BP_FAT	GO:0010888~negative regulation of lipid storage	8	0.628437	2.25639e-05	NR1H2, PPARA, ABHD5, CRP, PNPLA2, ABCA1, ABCG1, NR1H3	1201	12	13528	7.5093	0.0932247	0.000411094	0.0422888
GOTERM_BP_FAT	GO:0031098~stress-activated protein kinase signaling pathway	18	1.41398	2.29842e-05	FCER1A, DUSP10, PKN1, MAP4K1, MAP4K3, SH2D3C, CRKL, MAP3K4, MAP3K2, MAP3K9, RIPK1, MAP3K1, MAP3K10, DUSP9, MAP3K13, MAP3K12, SYK, MAP3K11	1201	63	13528	3.21827	0.0948762	0.000416999	0.0430763
GOTERM_BP_FAT	GO:0000187~activation of MAPK activity	21	1.64965	2.3069e-05	FCER1A, PTPRC, EFNA1, MADD, MET, PKN1, MAP4K1, SOD1, CD74, MAP3K2, MAP3K9, RIPK1, MAP3K1, TDGF1, MAP3K10, GHRL, CHRNA7, FRS2, SYK, MAP3K11, GHR	1201	82	13528	2.88467	0.0952092	0.000416794	0.0432353
GOTERM_BP_FAT	GO:0016052~carbohydrate catabolic process	25	1.96386	2.33703e-05	ALDOA, GPD1, SORD, GNPDA1, LDHAL6A, HKDC1, OGDHL, ALDOB, HK2, BPGM, PFKM, CPS1, PDHB, HIBADH, G6PC, PYGM, AKR1A1, PGAM4, MGAM, PGM1, ENO2, GALE, PGK1, DHTKD1, ENO1	1201	109	13528	2.58347	0.0963908	0.000420485	0.0437999
GOTERM_BP_FAT	GO:0050778~positive regulation of immune response	30	2.35664	2.44092e-05	MBL2, C3, FCER2, C6, CRP, PTPN22, IL15, C1QC, NOD2, MYD88, TAP2, TICAM1, KRT1, FCER1G, LBP, C2, CFD, SYK, FCER1A, PTPRC, IRAK1, BCL10, CD3E, TNFRSF13C, THY1, POLR3D, TNFSF13B, HSPD1, CD79A, CD226	1201	145	13528	2.33047	0.100453	0.000437358	0.0457464
GOTERM_BP_FAT	GO:0009894~regulation of catabolic process	23	1.80676	2.62587e-05	PPARA, TAF1, XPO1, GCLC, ABHD5, PDE3B, APOC2, IGF2, PNPLA2, PIM2, ARNTL, FURIN, STUB1, IL10, TIMP1, APOA2, ULK1, NEDD4, APOE, APOA5, HGS, FABP1, MDM4	1201	96	13528	2.69865	0.10764	0.000468554	0.0492119
GOTERM_BP_FAT	GO:0031334~positive regulation of protein complex assembly	13	1.02121	2.72009e-05	CAV3, CAV2, NCK2, TAF1, SUMO1, CAV1, CDC42EP2, CCK, MAP3K1, ARF6, RICTOR, SRF, NKX2-5	1201	35	13528	4.18375	0.111279	0.000483374	0.0509773
GOTERM_BP_FAT	GO:0002683~negative regulation of immune system process	21	1.64965	2.78949e-05	PTPRC, ELF1, CTLA4, IGF2, PAWR, GREM1, IL7R, IL10, CD74, THY1, BTLA, GPX2, INHBA, GPX1, NOD2, HMOX1, PPP3CB, BCL6, INPP5D, PAG1, SPN	1201	83	13528	2.84991	0.11395	0.000493682	0.0522777
GOTERM_BP_FAT	GO:0003018~vascular process in circulatory system	17	1.33543	2.95052e-05	CAV2, CAV1, AVP, GCLC, ACTA2, EDN2, SOD1, GCLM, SOD2, GCH1, GPX1, ATG5, APOE, AGT, PDE5A, CACNA1G, NPPA	1201	58	13528	3.3015	0.120117	0.000520051	0.0552946
GOTERM_BP_FAT	GO:0012501~programmed cell death	85	6.67714	3.00844e-05	MEF2C, PPARD, MEF2A, SGPP1, TNFSF15, TP63, CXCR2, PAWR, TNFSF12, SGMS1, ITSN1, ZNF346, CRADD, GPX1, SHB, APP, ATG5, BAG1, BAG2, TICAM1, LTB, LTA, IL1A, CUL1, DHCR24, BCL10, DFFA, MADD, AIFM1, BCL2A1, PIM2, IL24, ELMO1, DDIT4, BCAP31, BCL2L10, OSM, TNFRSF10A, RIPK1, ERN1, MDM4, EIF2AK2, TNFRSF21, FGD1, CCK, UBE2Z, MCL1, TNFRSF12A, C6, TAF9B, PML, AKAP13, ARF6, KIT, GREM1, ECE1, PDE1B, HAND2, SQSTM…	1201	611	13528	1.567	0.122324	0.000528111	0.0563798
GOTERM_BP_FAT	GO:0019637~organophosphate metabolic process	37	2.90652	3.09875e-05	PGS1, CDIPT, SGPP1, ABHD5, SNCA, GPLD1, PIP5K1B, PIP5K1C, SGMS1, PIP5K1A, ISYNA1, CEPT1, APOA2, PLA2G12A, PLCH2, GPX4, PLA1A, ETNK1, PCYT1A, GK5, AGPAT2, PTDSS2, GPD2, CPT1B, GPD1, LPL, PLD1, SPHK2, CDS1, PRDX6, LIPG, FABP3, PLA2G6, GK, PIP4K2A, PIP4K2C, PIP4K2B	1201	200	13528	2.08383	0.125755	0.000541767	0.0580717
GOTERM_BP_FAT	GO:0042493~response to drug	39	3.06363	3.20114e-05	CAV2, CAV1, CCL2, PDGFA, SNCA, CCL5, KCNJ11, GCLM, PNP, SLC1A2, APOA2, SLC1A3, ATG5, CPOX, PDE4A, SRR, ENO2, FOSL1, DNMT3B, SLC8A1, SOCS3, SOCS1, ACACA, GGH, PDE3A, CPS1, SOD1, CAPN3, ADIPOQ, JUNB, PARK7, SREBF2, SOD2, HMGCS2, FABP3, ABAT, ADAM17, SST, SLC9A1	1201	216	13528	2.03377	0.129629	0.000557417	0.0599901
GOTERM_BP_FAT	GO:0002700~regulation of production of molecular mediator of immune response	14	1.09976	3.2756e-05	PTPRC, BCL10, TNFSF4, IL13, CD40, TNFSF12, IL10, APOA2, NOD2, CD40LG, HMOX1, FCER1G, BCL6, IL13RA1	1201	41	13528	3.84623	0.132435	0.000568098	0.061385
GOTERM_BP_FAT	GO:0006873~cellular ion homeostasis	58	4.55617	3.46145e-05	PPARD, GRIK1, GRIK3, EDN2, SNCA, HP, KCNJ11, CXCL12, ATP2B2, APP, GRIN2B, SAA1, APOE, GRID2, RGN, CHRNA7, CHRNA1, GJD2, AVP, ACO1, CLDN1, GHRL, CAV3, CCL1, CAV1, CCL3, GCLC, CCK, CCL2, NR3C2, FKBP1A, CCL5, CALR, GCLM, CCL7, ACSBG1, VDR, AGT, PTH, PPP3CB, TGM2, PPP3CA, PTPRC, SLC8A1, GRIN1, SOD1, CCL15, ADIPOQ, PARK7, SOD2, PYGM, TFRC, ATP2A2, PLN, CACNA1G, EPOR, CACNA1C, CACNA1A	1201	374	13528	1.74682	0.1394	0.000597931	0.0648668
GOTERM_BP_FAT	GO:0030029~actin filament-based process	42	3.29929	3.56855e-05	ALDOA, FGD1, DIAPH2, WASF1, DIAPH3, MYL1, WASF2, ARF6, ARPC5, CALR, DAAM1, LLGL1, ACTG1, PFN1, CDC42EP2, EZR, BCL6, CAP1, ARHGDIB, ACTA1, NF2, FSCN1, ACTN1, MYH6, RICTOR, WAS, LPIN1, CAPN3, VASP, ELMO1, NCK2, CAPN10, CDC42BPA, GHRL, SDCBP, WASL, MYH14, ABL2, DBN1, ADD2, PARVA, MYH10	1201	241	13528	1.96301	0.143389	0.000613982	0.0668733
GOTERM_BP_FAT	GO:0006096~glycolysis	15	1.17832	3.61066e-05	ALDOA, LDHAL6A, HKDC1, OGDHL, ALDOB, HK2, BPGM, PFKM, PDHB, PGAM4, PGM1, ENO2, DHTKD1, PGK1, ENO1	1201	47	13528	3.59488	0.144951	0.000618769	0.0676621
GOTERM_BP_FAT	GO:0010883~regulation of lipid storage	10	0.785546	3.62602e-05	NR1H2, LPL, PPARA, ABHD5, CRP, PNPLA2, SCARB1, ABCA1, ABCG1, NR1H3	1201	21	13528	5.36378	0.145521	0.000618956	0.06795
GOTERM_BP_FAT	GO:0046889~positive regulation of lipid biosynthetic process	10	0.785546	3.62602e-05	NR1H2, AVP, HNF4A, AGT, APOA5, APOC2, IGF2, ABCG4, ABCG1, NR1H3	1201	21	13528	5.36378	0.145521	0.000618956	0.06795
GOTERM_BP_FAT	GO:0018130~heterocycle biosynthetic process	17	1.33543	3.71889e-05	MOCS3, ALAD, ALDH18A1, FECH, PCBD2, COX10, PCBD1, NFS1, QDPR, APRT, GCH1, PYCR1, ADK, CPOX, ALDH4A1, LIAS, TPH1	1201	59	13528	3.24554	0.148956	0.000632314	0.0696896
GOTERM_BP_FAT	GO:0007265~Ras protein signal transduction	24	1.88531	3.74618e-05	CNKSR1, ARHGDIG, PLD1, WASF2, YWHAB, MAPKAPK3, ABCA1, MAPKAPK2, PARK7, ELMO1, DOK1, CRKL, CDC42EP1, ULK1, APOE, PTH, RASGRP2, COL1A2, SDCBP, GRAP2, KSR1, ARHGDIA, DHCR24, ARHGDIB	1201	105	13528	2.57462	0.149962	0.000634466	0.0702008
GOTERM_BP_FAT	GO:0031331~positive regulation of cellular catabolic process	13	1.02121	3.75311e-05	TAF1, PPARA, GCLC, ABHD5, APOC2, IGF2, PNPLA2, PIM2, FURIN, STUB1, APOE, APOA5, FABP1	1201	36	13528	4.06754	0.150218	0.000633167	0.0703308
GOTERM_BP_FAT	GO:0030036~actin cytoskeleton organization	40	3.14218	3.96172e-05	ALDOA, FGD1, DIAPH2, WASF1, DIAPH3, WASF2, ARF6, ARPC5, CALR, DAAM1, LLGL1, ACTG1, PFN1, CDC42EP2, EZR, BCL6, CAP1, ARHGDIB, NF2, ACTA1, FSCN1, ACTN1, MYH6, RICTOR, WAS, LPIN1, CAPN3, VASP, ELMO1, NCK2, CAPN10, CDC42BPA, GHRL, SDCBP, WASL, ABL2, DBN1, ADD2, PARVA, MYH10	1201	226	13528	1.99362	0.157872	0.000665759	0.0742385
GOTERM_BP_FAT	GO:0031401~positive regulation of protein modification process	35	2.74941	4.12209e-05	ATG10, CAV1, CCK, BTRC, PML, KITLG, FKBP1A, STUB1, IL11, PIN1, LIF, NOD2, CLCF1, AGT, TDGF1, CD4, UBE2D1, DNMT3B, CUL1, GHR, SYK, FCER1A, BCL10, IL5, CD3E, IGF2, RICTOR, ADIPOQ, PPARGC1A, OSM, PIAS4, PLK1, ADAM17, DNMT1, SMURF1	1201	187	13528	2.10823	0.163709	0.000690027	0.0772426
GOTERM_BP_FAT	GO:0042100~B cell proliferation	8	0.628437	4.51386e-05	SHB, PTPRC, CD40LG, CD79A, HSPD1, CD40, IL7R, IL10	1201	13	13528	6.93166	0.177799	0.00075268	0.0845809
GOTERM_BP_FAT	GO:0055074~calcium ion homeostasis	35	2.74941	4.61282e-05	CAV3, CCL1, CCL3, CAV1, CCL2, EDN2, FKBP1A, CCL5, CALR, CXCL12, CCL7, ATP2B2, VDR, APP, APOE, SAA1, PTH, TGM2, RGN, CHRNA7, PTPRC, AVP, SLC8A1, GRIN1, TRIM24, CCL15, KDR, ATP2A2, PYGM, PLN, CACNA1G, GHRL, EPOR, CACNA1C, CACNA1A	1201	188	13528	2.09701	0.181321	0.00076623	0.0864345
GOTERM_BP_FAT	GO:0002706~regulation of lymphocyte mediated immunity	16	1.25687	4.76521e-05	FCER1A, PTPRC, C3, FCER2, TNFSF12, CD40, IL7R, IL10, NOD2, TAP2, PPP3CB, FCER1G, BCL6, HSPD1, CD226, SPN	1201	54	13528	3.33747	0.186714	0.000788513	0.0892887
GOTERM_BP_FAT	GO:0016064~immunoglobulin mediated immune response	16	1.25687	4.76521e-05	MBL2, BCL10, C3, C6, CRP, C1QC, CD74, NOD2, MYD88, CD40LG, BCL3, FCER1G, INPP5D, C2, HSPD1, CD27	1201	54	13528	3.33747	0.186714	0.000788513	0.0892887
GOTERM_BP_FAT	GO:0046364~monosaccharide biosynthetic process	13	1.02121	5.10969e-05	GPD2, PGM3, GPD1, G6PC, UAP1, SORD, GMDS, ALDOB, PGM1, ENO2, GPT, PPARGC1A, PCK1	1201	37	13528	3.9576	0.198774	0.000842279	0.0957405
GOTERM_BP_FAT	GO:0055080~cation homeostasis	47	3.69207	5.20355e-05	CCL1, CAV3, CCL3, CAV1, CCL2, SLC9A5, SLC9A3, EDN2, NR3C2, HP, FKBP1A, CCL5, CALR, CXCL12, CCL7, ATP2B2, VDR, APP, APOE, SAA1, HMOX1, AGT, PTH, TGM2, RGN, CHRNA7, PTPRC, AVP, SLC8A1, ACO1, GRIN1, TRIM24, SOD1, CCL15, KDR, SOD2, SLC4A10, PYGM, TFRC, ATP2A2, PLN, CACNA1G, GHRL, EPOR, CACNA1C, CACNA1A, SLC9A1	1201	286	13528	1.85107	0.20203	0.000854497	0.0974984
GOTERM_BP_FAT	GO:0055065~metal ion homeostasis	37	2.90652	5.32039e-05	CAV3, CCL1, CCL3, CAV1, CCL2, EDN2, NR3C2, FKBP1A, CCL5, CALR, CXCL12, CCL7, ATP2B2, VDR, APP, APOE, SAA1, AGT, PTH, TGM2, RGN, CHRNA7, PTPRC, AVP, SLC8A1, GRIN1, TRIM24, CCL15, KDR, PYGM, ATP2A2, PLN, CACNA1G, GHRL, EPOR, CACNA1C, CACNA1A	1201	205	13528	2.03301	0.206063	0.00087038	0.0996865
GOTERM_BP_FAT	GO:0034599~cellular response to oxidative stress	14	1.09976	5.74921e-05	EPAS1, SNCA, PML, SOD1, PXN, SOD2, DHRS2, GPX1, PYCR1, PRDX6, HMOX1, GPX4, TPO, CAT	1201	43	13528	3.66733	0.220693	0.000936969	0.107717
GOTERM_BP_FAT	GO:0016265~death	96	7.54124	5.8074e-05	ALS2, MEF2C, PPARD, MEF2A, SGPP1, TNFSF15, BSCL2, TP63, CXCR2, TBP, PAWR, TNFSF12, SGMS1, ITSN1, ZNF346, CRADD, GPX1, SHB, APP, ATG5, BAG1, HMOX1, BAG2, TICAM1, LTB, LTA, IL1A, CUL1, DHCR24, BCL10, DFFA, MADD, AIFM1, BCL2A1, PIM2, IL24, ELMO1, DDIT4, BCAP31, BCL2L10, OSM, TNFRSF10A, RIPK1, ERN1, PLA2G6, MDM4, EIF2AK2, MAP3K11, TNFRSF21, FGD1, CCK, UBE2Z, MCL1, TNFRSF12A, C6, TAF9B, RAG1, PML, AKA…	1201	724	13528	1.49356	0.222658	0.000942905	0.108807
GOTERM_BP_FAT	GO:0010551~regulation of specific transcription from RNA polymerase II promoter	22	1.7282	5.93231e-05	MEF2C, CEBPA, CIITA, PPARA, TAF1, TBL1XR1, THRA, TBX5, TAF9B, SRF, SIRT1, NR1H2, VDR, MYOCD, HAND1, HNF4A, MAP3K1, IRF4, NCOR1, NKX2-5, NCOR2, NR1H3	1201	94	13528	2.63624	0.226858	0.000959584	0.111146
GOTERM_BP_FAT	GO:0042593~glucose homeostasis	15	1.17832	6.0297e-05	CAV3, CYP11B1, FOXA3, FOXA1, PDE3B, IGF2, PFKM, PDX1, DBH, PPARGC1A, ADIPOQ, PCK1, G6PC, SLC2A4, CACNA1C	1201	49	13528	3.44815	0.230116	0.000971706	0.11297
GOTERM_BP_FAT	GO:0009896~positive regulation of catabolic process	15	1.17832	6.0297e-05	TAF1, PPARA, GCLC, ABHD5, APOC2, PNPLA2, IGF2, PIM2, FURIN, STUB1, APOA2, NEDD4, APOE, APOA5, FABP1	1201	49	13528	3.44815	0.230116	0.000971706	0.11297
GOTERM_BP_FAT	GO:0033500~carbohydrate homeostasis	15	1.17832	6.0297e-05	CAV3, CYP11B1, FOXA3, FOXA1, PDE3B, IGF2, PFKM, PDX1, DBH, PPARGC1A, ADIPOQ, PCK1, G6PC, SLC2A4, CACNA1C	1201	49	13528	3.44815	0.230116	0.000971706	0.11297
GOTERM_BP_FAT	GO:0006935~chemotaxis	31	2.43519	6.37584e-05	CCL1, NRP2, CCL3, CCL2, CXCL5, PDGFA, CXCL3, EDN2, CXCL9, CXCR2, CXCL6, FER, CCL5, CXCL11, CCL4, CXCL12, CCL7, IL10, CXCL10, SAA1, CCL21, SEMA3F, FOSL1, SPN, SYK, PLD1, CCL15, PDGFRB, DEFA1, SERPIND1, PLAU	1201	160	13528	2.18239	0.241588	0.00102366	0.119451
GOTERM_BP_FAT	GO:0042330~taxis	31	2.43519	6.37584e-05	CCL1, NRP2, CCL3, CCL2, CXCL5, PDGFA, CXCL3, EDN2, CXCL9, CXCR2, CXCL6, FER, CCL5, CXCL11, CCL4, CXCL12, CCL7, IL10, CXCL10, SAA1, CCL21, SEMA3F, FOSL1, SPN, SYK, PLD1, CCL15, PDGFRB, DEFA1, SERPIND1, PLAU	1201	160	13528	2.18239	0.241588	0.00102366	0.119451
GOTERM_BP_FAT	GO:0055066~di-, tri-valent inorganic cation homeostasis	41	3.22074	6.4474e-05	CAV3, CCL1, CCL3, CAV1, CCL2, EDN2, HP, FKBP1A, CCL5, CALR, CXCL12, CCL7, ATP2B2, VDR, APP, APOE, SAA1, HMOX1, PTH, TGM2, RGN, CHRNA7, PTPRC, AVP, SLC8A1, ACO1, GRIN1, TRIM24, SOD1, CCL15, KDR, SOD2, PYGM, TFRC, ATP2A2, PLN, CACNA1G, GHRL, EPOR, CACNA1C, CACNA1A	1201	239	13528	1.93231	0.243939	0.00103132	0.120791
GOTERM_BP_FAT	GO:0001818~negative regulation of cytokine production	13	1.02121	6.8702e-05	FURIN, ADIPOQ, IL10, CD83, NOD2, HSF1, HMOX1, ADAM17, GHRL, BCL6, CHRNA7, RARA, LBP	1201	38	13528	3.85346	0.257677	0.00109488	0.128707
GOTERM_BP_FAT	GO:0051047~positive regulation of secretion	24	1.88531	6.9552e-05	FCER1A, AVP, RAB8B, TNFSF4, GRIK1, GLUD1, EDN2, BTC, SNCA, NCS1, TNFSF15, IL13, IGF2, PFKM, IL10, INHBA, NOD2, CAPN10, GRIN2B, SAA1, CRH, GHRL, IL1A, SYK	1201	109	13528	2.48014	0.260409	0.00110436	0.130299
GOTERM_BP_FAT	GO:0043406~positive regulation of MAP kinase activity	23	1.80676	7.02452e-05	FCER1A, PTPRC, EFNA1, MADD, MET, PKN1, KITLG, MAP4K1, KIT, SOD1, CD74, MAP3K2, MAP3K9, RIPK1, MAP3K1, TDGF1, MAP3K10, GHRL, CHRNA7, FRS2, SYK, GHR, MAP3K11	1201	102	13528	2.53991	0.262629	0.00111129	0.131596
GOTERM_BP_FAT	GO:0042129~regulation of T cell proliferation	17	1.33543	7.18372e-05	PTPRC, CD3E, EFNB1, IL27, CTLA4, TNFRSF13C, IL15, PAWR, PNP, IL10, VCAM1, BTLA, CARD11, NCK2, TNFSF13B, SPN, SYK	1201	62	13528	3.0885	0.267703	0.00113234	0.134577
GOTERM_BP_FAT	GO:0000302~response to reactive oxygen species	19	1.49254	7.33134e-05	SLC8A1, CYP11A1, S100A7, SOD1, PARK7, PXN, SOD2, GPX1, SDC1, DUSP1, PRDX6, APOE, HMOX1, GPX4, TPO, TXNRD2, CAT, COL1A1, FOSL1	1201	75	13528	2.85353	0.272377	0.00115141	0.137341
GOTERM_BP_FAT	GO:0002699~positive regulation of immune effector process	14	1.09976	7.50397e-05	FCER1A, PTPRC, BCL10, C3, FCER2, IL13, NOD2, TAP2, FCER1G, HSPD1, LBP, IL13RA1, CD226, SYK	1201	44	13528	3.58398	0.277805	0.00117425	0.140573
GOTERM_BP_FAT	GO:0019724~B cell mediated immunity	16	1.25687	7.55742e-05	MBL2, BCL10, C3, C6, CRP, C1QC, CD74, NOD2, MYD88, CD40LG, BCL3, FCER1G, INPP5D, C2, HSPD1, CD27	1201	56	13528	3.21827	0.279477	0.00117836	0.141573
GOTERM_BP_FAT	GO:0006775~fat-soluble vitamin metabolic process	12	0.942655	7.90666e-05	CYP3A4, ALDH8A1, CYP24A1, DHRS3, PPARD, LRAT, CYP11A1, RBP1, ADH4, RBP2, CYP26A1, CYP2R1	1201	33	13528	4.09598	0.290309	0.00122837	0.148111
GOTERM_BP_FAT	GO:0009108~coenzyme biosynthetic process	18	1.41398	8.12259e-05	COASY, NAMPT, MOCS3, GCLC, NFS1, GGT1, GCLM, PNP, PDSS1, PDHB, GCH1, GSS, MTHFD2, COQ3, GGT6, QPRT, LIAS, NMNAT1	1201	69	13528	2.93842	0.296924	0.00125739	0.152153
GOTERM_BP_FAT	GO:0006081~cellular aldehyde metabolic process	11	0.864101	8.60325e-05	ALDH8A1, ALDH7A1, AKR1A1, ADH4, AKR1B10, AKR7A2, ADH5, IDH2, IDH1, GLO1, ALDH9A1	1201	28	13528	4.42512	0.311431	0.00132702	0.16115
GOTERM_BP_FAT	GO:0060537~muscle tissue development	26	2.04242	8.6728e-05	ALS2, CAV2, CAV1, TP63, FKBP1A, APP, HAND1, ATG5, TDGF1, PPP3CB, AGRN, PPP3CA, NR2F2, CHRNA1, NKX2-5, ACADM, ACTA1, TBX5, MYLK2, MYH6, HOMER1, PLN, PDGFRB, SNTA1, MYH10, IGFBP5	1201	125	13528	2.3429	0.313505	0.001333	0.162451
GOTERM_BP_FAT	GO:0042113~B cell activation	19	1.49254	8.82191e-05	PTPRC, ONECUT1, RAG1, CD40, IL7R, IL10, IL11, DCLRE1C, VCAM1, SHB, CXCR5, CD40LG, CLCF1, SP3, BCL3, ADAM17, BCL6, HSPD1, CD79A	1201	76	13528	2.81599	0.31793	0.00135111	0.165242
GOTERM_BP_FAT	GO:0001558~regulation of cell growth	35	2.74941	8.84542e-05	NRP1, TNFRSF12A, IGFBP7, FGFRL1, TAF9B, PML, TP63, GREM1, DDR2, MYOCD, APOE, SEMA3F, AGT, RASGRP2, BCL6, ENO1, AVP, UCN, ADAM10, SOCS2, IL7, ADIPOR2, IGF2, NTN1, TP73, INHBA, HNF4A, ULK1, BTG1, ADAM17, IGFBP3, NPPA, IGFBP4, ALOX12, IGFBP5	1201	194	13528	2.03216	0.318625	0.00134994	0.165682
GOTERM_BP_FAT	GO:0006915~apoptosis	82	6.44148	8.85214e-05	MEF2C, PPARD, MEF2A, SGPP1, TNFSF15, TP63, CXCR2, PAWR, TNFSF12, SGMS1, ITSN1, ZNF346, CRADD, GPX1, SHB, APP, BAG1, ATG5, BAG2, TICAM1, LTB, LTA, IL1A, CUL1, DHCR24, BCL10, DFFA, MADD, AIFM1, BCL2A1, PIM2, IL24, ELMO1, DDIT4, BCAP31, BCL2L10, OSM, TNFRSF10A, RIPK1, ERN1, MDM4, EIF2AK2, TNFRSF21, FGD1, CCK, UBE2Z, MCL1, TNFRSF12A, C6, PML, AKAP13, ARF6, GREM1, ECE1, PDE1B, HAND2, SQSTM1, MAP3K1, I…	1201	602	13528	1.53429	0.318824	0.00134623	0.165808
GOTERM_BP_FAT	GO:0007584~response to nutrient	28	2.19953	8.86431e-05	ALPL, CYP24A1, CAV1, CCL2, PDGFA, IGFBP7, VDR, HMOX1, RARA, ANGPT1, TIE1, LTA, BCKDHA, SUOX, SLC8A1, RARG, CYP11A1, BCKDHB, ADIPOR2, ADIPOQ, DUSP1, HMGCS2, TFRC, LIPG, COL1A1, ALOX5, SST, VLDLR	1201	140	13528	2.25279	0.319183	0.00134337	0.166036
GOTERM_BP_FAT	GO:0001525~angiogenesis	29	2.27808	9.39231e-05	NRP2, NRP1, PDGFA, TNFRSF12A, S100A7, LEPR, WASF2, ANPEP, TNFSF12, SRF, CXCL12, SHB, GPX1, ARHGAP22, HAND1, HAND2, HMOX1, PLCD3, ANGPT1, ANGPT2, FLT1, EPAS1, VHL, ARHGAP24, ANXA2, THY1, KDR, LAMA5, PLAU	1201	148	13528	2.20712	0.334598	0.00141838	0.175917
GOTERM_BP_FAT	GO:0051188~cofactor biosynthetic process	22	1.7282	9.61965e-05	COASY, NAMPT, MOCS3, ALAD, FECH, GCLC, COX10, NFS1, GGT1, GCLM, PNP, PDSS1, PDHB, GCH1, GSS, MTHFD2, COQ3, GGT6, CPOX, LIAS, QPRT, NMNAT1	1201	97	13528	2.55471	0.341127	0.00144765	0.180172
GOTERM_BP_FAT	GO:0043433~negative regulation of transcription factor activity	14	1.09976	9.70437e-05	IRAK1, TNFSF4, THRA, PIM1, EGLN1, SIRT1, SIGIRR, SUMO1, NOD2, ID2, HNF4A, HMOX1, CAT, ID3	1201	45	13528	3.50434	0.343543	0.00145534	0.181757
GOTERM_BP_FAT	GO:0043392~negative regulation of DNA binding	15	1.17832	9.75501e-05	IRAK1, TNFSF4, THRA, PIM1, EGLN1, SIRT1, SIGIRR, SUMO1, NOD2, ID2, HNF4A, HMOX1, TNKS, CAT, ID3	1201	51	13528	3.31293	0.344984	0.00145789	0.182705
GOTERM_BP_FAT	GO:0002460~adaptive immune response based on somatic recombination of immune receptors built from immunoglobulin superfamily domains	19	1.49254	0.000105732	MBL2, BCL10, CD8A, C3, C6, CRP, C1QC, IL10, CD74, NOD2, MYD88, CD40LG, ADAM17, BCL3, FCER1G, INPP5D, C2, HSPD1, CD27	1201	77	13528	2.77942	0.367823	0.00157466	0.198016
GOTERM_BP_FAT	GO:0002250~adaptive immune response	19	1.49254	0.000105732	MBL2, BCL10, CD8A, C3, C6, CRP, C1QC, IL10, CD74, NOD2, MYD88, CD40LG, ADAM17, BCL3, FCER1G, INPP5D, C2, HSPD1, CD27	1201	77	13528	2.77942	0.367823	0.00157466	0.198016
GOTERM_BP_FAT	GO:0002252~immune effector process	27	2.12097	0.0001071	MBL2, CD8A, C3, C6, CRP, IL7R, C1QC, CD74, NOD2, MYD88, TICAM1, KRT1, FCER1G, BCL3, INPP5D, LBP, C2, CFD, CD27, PTPRC, BCL10, DBH, TRAF3IP2, TNFSF13B, CD40LG, ADAM17, HSPD1	1201	134	13528	2.2696	0.371561	0.00158954	0.200573
GOTERM_BP_FAT	GO:0006875~cellular metal ion homeostasis	35	2.74941	0.000108934	CAV3, CCL1, CCL3, CAV1, CCL2, EDN2, NR3C2, FKBP1A, CCL5, CALR, CXCL12, CCL7, ATP2B2, VDR, APP, APOE, SAA1, AGT, PTH, TGM2, RGN, CHRNA7, PTPRC, AVP, SLC8A1, GRIN1, CCL15, ATP2A2, PYGM, PLN, CACNA1G, GHRL, EPOR, CACNA1C, CACNA1A	1201	196	13528	2.01142	0.376542	0.00161124	0.204006
GOTERM_BP_FAT	GO:0016044~membrane organization	57	4.47761	0.000110741	LDLR, AP1B1, AP1G1, SLC9A3, WASF2, SNCA, SYNJ1, CRP, ITSN2, ITSN1, AP1S3, APP, APOE, SERPINA5, DLG4, LBP, CAP1, TIE1, DHCR24, GHR, SH3GL3, PLD2, PICK1, M6PR, ELMO1, ARCN1, VAMP3, EPN1, SH3GL1, EPN2, CAV3, CAV2, RAB7A, MBL2, RAB3A, CAV1, CALY, ABCA1, AHSG, FCGR1A, FCER1G, HSPA4, SCARB1, AGRN, HIP1, DNM3, VAV3, SOD1, AP2A2, TFRC, ULK1, NEDD4, CD209, GRK4, CLTCL1, MYH10, VLDLR	1201	381	13528	1.68516	0.381409	0.00163238	0.207387
GOTERM_BP_FAT	GO:0043627~response to estrogen stimulus	23	1.80676	0.000110768	CAV2, CAV1, UCN, LDLR, CYP11A1, SOCS2, SOCS3, PDGFA, LEPR, SOCS1, PTPRN, APOA2, DUSP1, HMOX1, GPX4, PDGFRA, ENO2, GHRL, RARA, ANGPT1, CCNA2, NKX2-5, GHR	1201	105	13528	2.46734	0.381482	0.00162725	0.207438
GOTERM_BP_FAT	GO:0002526~acute inflammatory response	22	1.7282	0.000112376	MBL2, CEBPB, C3, C6, CRP, F8, SAA4, IGF2, C1QC, SIGIRR, EPHA3, AHSG, ORM1, APOA2, TFRC, SAA1, SERPINF2, KRT1, LBP, C2, CFD, IL1A	1201	98	13528	2.52864	0.385781	0.00164528	0.210446
GOTERM_BP_FAT	GO:0045137~development of primary sexual characteristics	26	2.04242	0.000113375	TAF4, HMGCR, LEPR, EDN2, TP63, SOX9, SOD1, SIRT1, WT1, KDR, AHSG, NRIP1, GJB2, LEP, PGR, INHBA, AMH, SDC1, NCOA4, AGT, PDGFRA, SOX15, IDH1, BIK, ANGPT1, DHCR24	1201	127	13528	2.306	0.388437	0.00165431	0.212315
GOTERM_BP_FAT	GO:0009084~glutamine family amino acid biosynthetic process	9	0.706991	0.000116141	PYCR1, GLUL, ALDH18A1, SLC1A3, ASS1, GLUD2, GLUD1, OTC, ALDH4A1	1201	19	13528	5.33555	0.395729	0.00168895	0.217488
GOTERM_BP_FAT	GO:0045058~T cell selection	9	0.706991	0.000116141	CARD11, PTPRC, CD3E, ITPKB, CD4, IL15, CD74, SPN, SYK	1201	19	13528	5.33555	0.395729	0.00168895	0.217488
GOTERM_BP_FAT	GO:0006007~glucose catabolic process	16	1.25687	0.000116846	ALDOA, LDHAL6A, HKDC1, OGDHL, ALDOB, HK2, BPGM, PFKM, HIBADH, PDHB, PGAM4, PGM1, ENO2, DHTKD1, PGK1, ENO1	1201	58	13528	3.1073	0.397575	0.00169352	0.218808
GOTERM_BP_FAT	GO:0008219~cell death	94	7.38413	0.000117493	ALS2, MEF2C, PPARD, MEF2A, SGPP1, TNFSF15, BSCL2, TP63, CXCR2, TBP, PAWR, TNFSF12, SGMS1, ITSN1, ZNF346, CRADD, GPX1, SHB, APP, ATG5, BAG1, HMOX1, BAG2, TICAM1, LTB, LTA, IL1A, CUL1, DHCR24, BCL10, DFFA, MADD, AIFM1, BCL2A1, PIM2, IL24, ELMO1, DDIT4, BCAP31, BCL2L10, OSM, TNFRSF10A, RIPK1, ERN1, PLA2G6, MDM4, EIF2AK2, MAP3K11, TNFRSF21, FGD1, CCK, UBE2Z, MCL1, TNFRSF12A, C6, TAF9B, PML, AKAP13, A…	1201	719	13528	1.47262	0.399263	0.00169722	0.220018
GOTERM_BP_FAT	GO:0046365~monosaccharide catabolic process	18	1.41398	0.000119012	ALDOA, GNPDA1, LDHAL6A, HKDC1, OGDHL, ALDOB, HK2, BPGM, PFKM, HIBADH, PDHB, PGAM4, PGM1, ENO2, GALE, PGK1, DHTKD1, ENO1	1201	71	13528	2.85565	0.403206	0.00171343	0.222858
GOTERM_BP_FAT	GO:0055002~striated muscle cell development	15	1.17832	0.000122723	ALS2, CAV2, ACTA1, MYH6, HOMER1, CAPN3, ACTG1, APP, SDC1, PPP3CB, AGRN, PPP3CA, CHRNA1, MYH10, SNTA1	1201	52	13528	3.24922	0.412736	0.00176097	0.2298
GOTERM_BP_FAT	GO:0051100~negative regulation of binding	16	1.25687	0.000144002	IRAK1, NOG, TNFSF4, THRA, PIM1, EGLN1, SIRT1, SIGIRR, SUMO1, NOD2, ID2, HNF4A, HMOX1, TNKS, ID3, CAT	1201	59	13528	3.05463	0.464515	0.0020592	0.269595
GOTERM_BP_FAT	GO:0045621~positive regulation of lymphocyte differentiation	12	0.942655	0.00014443	CD83, PTPRC, CD86, IL7, RARA, ITPKB, INPP5D, IL7R, PNP, CD74, CD27, SYK	1201	35	13528	3.86192	0.465509	0.00205854	0.270396
GOTERM_BP_FAT	GO:0006874~cellular calcium ion homeostasis	33	2.5923	0.000147129	CAV3, CCL1, CCL3, CAV1, CCL2, EDN2, FKBP1A, CCL5, CALR, CXCL12, CCL7, ATP2B2, VDR, APP, APOE, SAA1, PTH, TGM2, RGN, CHRNA7, PTPRC, AVP, SLC8A1, GRIN1, CCL15, ATP2A2, PYGM, PLN, CACNA1G, GHRL, EPOR, CACNA1C, CACNA1A	1201	183	13528	2.0312	0.471728	0.00209009	0.275441
GOTERM_BP_FAT	GO:0016051~carbohydrate biosynthetic process	23	1.80676	0.000148207	GPD2, GPD1, UAP1, SORD, NDST1, GMDS, ALG1, GNE, ALDOB, PPARGC1A, PCK1, CSGALNACT1, PGM3, ISYNA1, G6PC, GBE1, GFPT1, PGM1, ENO2, CHST14, GPT, EXT2, AGL	1201	107	13528	2.42122	0.474194	0.00209852	0.277458
GOTERM_BP_FAT	GO:0002714~positive regulation of B cell mediated immunity	7	0.549882	0.000150336	FCER1A, PTPRC, NOD2, C3, FCER2, FCER1G, CD226	1201	11	13528	7.16797	0.479026	0.00212171	0.281437
GOTERM_BP_FAT	GO:0010885~regulation of cholesterol storage	7	0.549882	0.000150336	NR1H2, LPL, PPARA, SCARB1, ABCA1, ABCG1, NR1H3	1201	11	13528	7.16797	0.479026	0.00212171	0.281437
GOTERM_BP_FAT	GO:0045723~positive regulation of fatty acid biosynthetic process	7	0.549882	0.000150336	NR1H2, AVP, HNF4A, AGT, APOA5, APOC2, NR1H3	1201	11	13528	7.16797	0.479026	0.00212171	0.281437
GOTERM_BP_FAT	GO:0002891~positive regulation of immunoglobulin mediated immune response	7	0.549882	0.000150336	FCER1A, PTPRC, NOD2, C3, FCER2, FCER1G, CD226	1201	11	13528	7.16797	0.479026	0.00212171	0.281437
GOTERM_BP_FAT	GO:0008217~regulation of blood pressure	22	1.7282	0.000152118	PPARA, AVP, UCN, ACTA2, CYP11B1, EDN2, ADH5, MYH6, NPR3, SOD1, ADIPOQ, SOD2, AQP2, GCH1, ECE1, HMOX1, AGT, COL1A2, ACE2, ABAT, CACNA1C, NPPA	1201	100	13528	2.47807	0.483039	0.00213987	0.28477
GOTERM_BP_FAT	GO:0006518~peptide metabolic process	15	1.17832	0.000153332	GCLC, GSTT1, GGT1, SOD1, FURIN, GCLM, SOD2, TAPBP, GSS, GPX1, GGT6, ECE1, GPX4, IDH1, GLO1	1201	53	13528	3.18791	0.485754	0.00214996	0.287039
GOTERM_BP_FAT	GO:0033554~cellular response to stress	77	6.0487	0.000155036	FOXA3, SNCA, TP63, AQP2, GPX1, MAP3K4, MCM7, ATG5, MAP3K9, HMOX1, GPX4, TPO, TLK1, CAT, CCNA2, SYK, BRCC3, AIFM1, LIG1, PKN1, TOPBP1, GTF2H1, RBBP8, DCLRE1C, MAP4K3, DHRS2, SH2D3C, PYCR1, CRKL, PRDX6, RIPK1, MAP3K10, ERN1, RUVBL2, NFE2L2, EIF2AK2, MAP3K13, MAP3K12, RAD17, MAP3K11, HMGB1, ATG10, CAV1, HUS1, DUSP10, PML, MAP4K1, RRM2B, PXN, TYMS, RPA2, SUMO1, MAP3K2, MAP3K1, BCL3, BCL6, ERCC4, APEX…	1201	566	13528	1.53237	0.48954	0.00216682	0.290224
GOTERM_BP_FAT	GO:0002824~positive regulation of adaptive immune response based on somatic recombination of immune receptors built from immunoglobulin superfamily domains	11	0.864101	0.000167103	FCER1A, PTPRC, NOD2, TNFSF13B, C3, TAP2, FCER2, TNFRSF13C, FCER1G, HSPD1, CD226	1201	30	13528	4.13011	0.515572	0.00232779	0.31278
GOTERM_BP_FAT	GO:0042401~biogenic amine biosynthetic process	11	0.864101	0.000167103	DDC, SRM, HDC, SNCA, TMLHE, ETNK1, TPH1, AMD1, DBH, SMS, GCH1	1201	30	13528	4.13011	0.515572	0.00232779	0.31278
GOTERM_BP_FAT	GO:0001890~placenta development	16	1.25687	0.000176474	CEBPA, PPARD, CEBPB, EPAS1, NODAL, EGLN1, SOD1, JUNB, LIF, VDR, HAND1, HSF1, SP3, PLCD3, GHRL, EPOR	1201	60	13528	3.00372	0.534869	0.00245031	0.330293
GOTERM_BP_FAT	GO:0045087~innate immune response	27	2.12097	0.000176611	MAVS, MBL2, IL1R1, C3, TBK1, S100A7, C6, SNCA, C1QC, GCH1, NOD2, MYD88, FCGR1A, IL1RAP, KRT1, LBP, C2, CFD, IL1RAPL1, CIITA, IL18R1, BCL10, NCF2, IL27, SIGIRR, DDX58, CYBB	1201	138	13528	2.20382	0.535144	0.00244438	0.330548
GOTERM_BP_FAT	GO:0034367~macromolecular complex remodeling	9	0.706991	0.000178577	LPL, APOA2, APOE, AGT, APOA5, LIPG, APOC2, SCARB1, ABCG1	1201	20	13528	5.06878	0.539093	0.00246371	0.334223
GOTERM_BP_FAT	GO:0034368~protein-lipid complex remodeling	9	0.706991	0.000178577	LPL, APOA2, APOE, AGT, APOA5, LIPG, APOC2, SCARB1, ABCG1	1201	20	13528	5.06878	0.539093	0.00246371	0.334223
GOTERM_BP_FAT	GO:0034369~plasma lipoprotein particle remodeling	9	0.706991	0.000178577	LPL, APOA2, APOE, AGT, APOA5, LIPG, APOC2, SCARB1, ABCG1	1201	20	13528	5.06878	0.539093	0.00246371	0.334223
GOTERM_BP_FAT	GO:0043193~positive regulation of gene-specific transcription	20	1.57109	0.000180482	MEF2C, CEBPA, TAF1, IL5, TBX5, SPI1, SRF, PPARGC1A, IL10, NR1H2, ATF6, MYOCD, HAND1, HNF4A, MAP3K1, IRF4, NR5A2, NR2F2, NKX2-5, NR1H3	1201	87	13528	2.58941	0.542886	0.00248206	0.337783
GOTERM_BP_FAT	GO:0050777~negative regulation of immune response	10	0.785546	0.000181852	GPX2, GPX1, PTPRC, PPP3CB, CTLA4, BCL6, IGF2, INPP5D, IL7R, SPN	1201	25	13528	4.50558	0.545594	0.00249297	0.340342
GOTERM_BP_FAT	GO:0042743~hydrogen peroxide metabolic process	10	0.785546	0.000181852	GPX1, CYBB, PRDX6, GPX4, TPO, CYP1A2, CAT, SOD1, PARK7, SOD2	1201	25	13528	4.50558	0.545594	0.00249297	0.340342
GOTERM_BP_FAT	GO:0016311~dephosphorylation	29	2.27808	0.000190551	SSH3, SYNJ1, DUSP10, PTPN22, ACP5, DUSP11, ACP1, MTMR2, MTMR3, DAPP1, DUSP14, PPP3CB, PPP3CA, PTPN7, PTPRC, PTPN2, EPM2A, PTPN13, PTPRT, PTPRN, PTPN12, DUSP4, PPM1D, G6PC, DUSP1, PTPN1, DUSP9, DUSP8, DUSP6	1201	154	13528	2.12113	0.562421	0.00260385	0.356595
GOTERM_BP_FAT	GO:0046634~regulation of alpha-beta T cell activation	12	0.942655	0.000191466	BTLA, CD83, PTPRC, CD86, CD3E, IL27, RARA, ITPKB, BCL6, IRF4, PNP, SYK	1201	36	13528	3.75465	0.564155	0.00260813	0.358305
GOTERM_BP_FAT	GO:0046651~lymphocyte proliferation	13	1.02121	0.000201089	SHB, PTPRC, CD86, TNFSF4, CD40LG, FKBP1A, IL15, CD79A, HSPD1, CD40, IL7R, CXCL12, IL10	1201	42	13528	3.48646	0.581974	0.00273047	0.376281
GOTERM_BP_FAT	GO:0031329~regulation of cellular catabolic process	16	1.25687	0.000215102	TAF1, PPARA, GCLC, ABHD5, APOC2, PNPLA2, IGF2, PIM2, FURIN, STUB1, IL10, TIMP1, ULK1, APOE, APOA5, FABP1	1201	61	13528	2.95448	0.606627	0.00291137	0.402452
GOTERM_BP_FAT	GO:0030100~regulation of endocytosis	16	1.25687	0.000215102	CAV1, CALY, RAB5B, C3, SNCA, APOC2, ARF6, CALR, ADIPOQ, AHSG, NR1H2, APOA5, SCARB1, NR1H3, EPN2, HIP1	1201	61	13528	2.95448	0.606627	0.00291137	0.402452
GOTERM_BP_FAT	GO:0002821~positive regulation of adaptive immune response	11	0.864101	0.000227231	FCER1A, PTPRC, NOD2, TNFSF13B, C3, TAP2, FCER2, TNFRSF13C, FCER1G, HSPD1, CD226	1201	31	13528	3.99688	0.62679	0.00306574	0.4251
GOTERM_BP_FAT	GO:0019319~hexose biosynthetic process	11	0.864101	0.000227231	GPD2, GPD1, G6PC, SORD, GMDS, ALDOB, PGM1, ENO2, GPT, PPARGC1A, PCK1	1201	31	13528	3.99688	0.62679	0.00306574	0.4251
GOTERM_BP_FAT	GO:0034381~lipoprotein particle clearance	8	0.628437	0.000237019	APOA2, LDLR, APOE, HMOX1, APOC2, SCARB1, ADIPOQ, VLDLR	1201	16	13528	5.63197	0.642304	0.00318768	0.443372
GOTERM_BP_FAT	GO:0006536~glutamate metabolic process	8	0.628437	0.000237019	GOT2, GAD2, GCLC, SLC1A3, GLUD2, GLUD1, GAD1, GCLM	1201	16	13528	5.63197	0.642304	0.00318768	0.443372
GOTERM_BP_FAT	GO:0009081~branched chain family amino acid metabolic process	8	0.628437	0.000237019	BCKDHA, BCAT1, ALDH6A1, BCKDHB, ACAD8, HIBADH, GHR, AUH	1201	16	13528	5.63197	0.642304	0.00318768	0.443372
GOTERM_BP_FAT	GO:0045664~regulation of neuron differentiation	26	2.04242	0.000242277	NOG, CDK5R1, NRP1, EFNA1, TNFRSF12A, CALR, TIMP2, GLI2, EPHB2, APOE, SEMA3F, NUMB, NKX2-5, DNMT3B, ARHGDIA, GRIN1, FOXA1, DLL1, ISL1, NTN1, THY1, NOTCH3, YWHAH, ULK1, DBN1, CACNA1A	1201	133	13528	2.20197	0.650372	0.00324823	0.453188
GOTERM_BP_FAT	GO:0006470~protein amino acid dephosphorylation	26	2.04242	0.000242277	SSH3, DUSP10, PTPN22, DUSP11, ACP1, MTMR2, MTMR3, DAPP1, DUSP14, PPP3CB, PPP3CA, PTPN7, PTPRC, PTPN2, EPM2A, PTPN13, PTPRT, PTPRN, PTPN12, DUSP4, PPM1D, DUSP1, PTPN1, DUSP9, DUSP8, DUSP6	1201	133	13528	2.20197	0.650372	0.00324823	0.453188
GOTERM_BP_FAT	GO:0002861~regulation of inflammatory response to antigenic stimulus	6	0.471328	0.000242769	FCER1A, GPX2, GPX1, C3, FCER1G, SPN	1201	8	13528	8.44796	0.651116	0.00324478	0.454105
GOTERM_BP_FAT	GO:0006111~regulation of gluconeogenesis	6	0.471328	0.000242769	LEP, HNF4A, IGF2, NR3C1, PPARGC1A, ADIPOQ	1201	8	13528	8.44796	0.651116	0.00324478	0.454105
GOTERM_BP_FAT	GO:0051726~regulation of cell cycle	50	3.92773	0.000245549	CAV2, XPO1, CDK5R1, COPS5, HUS1, BTC, RPRM, PML, PKMYT1, ANLN, CALR, CDC37, ADCYAP1, PIN1, LIF, APP, CDC45, BCL6, FOSL1, LTB, CCNA2, RUNX3, LTA, IL1A, CABLES1, CDC7, PTPRC, BRCC3, MADD, PIM1, MYLK2, IGF2, PDE3A, PKIA, JUNB, SIRT2, RBBP8, GTF2H1, OSM, CDKN1C, INHBA, HNF4A, ID2, CKS2, DGKZ, ADAM17, PPP1R13B, ID3, SMC1A, RAD17	1201	331	13528	1.7015	0.655298	0.00327179	0.459293
GOTERM_BP_FAT	GO:0001934~positive regulation of protein amino acid phosphorylation	20	1.57109	0.000246791	FCER1A, CAV1, CCK, IL5, CD3E, KITLG, IGF2, RICTOR, ADIPOQ, IL11, LIF, OSM, NOD2, CLCF1, AGT, TDGF1, ADAM17, CD4, SYK, GHR	1201	89	13528	2.53122	0.65715	0.00327824	0.461611
GOTERM_BP_FAT	GO:0006695~cholesterol biosynthetic process	10	0.785546	0.00025639	CYB5R3, ACAA2, HMGCS2, MVD, HMGCR, CYP51A1, DHCR7, LSS, IDI1, DHCR24	1201	26	13528	4.33229	0.671134	0.00339515	0.479525
GOTERM_BP_FAT	GO:0007257~activation of JUN kinase activity	10	0.785546	0.00025639	FCER1A, MAP3K2, MAP3K1, MAP3K9, RIPK1, MAP3K10, PKN1, MAP4K1, MAP3K11, SYK	1201	26	13528	4.33229	0.671134	0.00339515	0.479525
GOTERM_BP_FAT	GO:0009069~serine family amino acid metabolic process	10	0.785546	0.00025639	SHMT2, BAAT, GCLC, DHFR, AMT, SRR, NFS1, PHGDH, CDO1, GCLM	1201	26	13528	4.33229	0.671134	0.00339515	0.479525
GOTERM_BP_FAT	GO:0048608~reproductive structure development	25	1.96386	0.000260162	NOG, TAF4, HMGCR, LEPR, EDN2, FOXA1, TP63, SOX9, SOD1, SIRT1, WT1, KDR, AHSG, NRIP1, LEP, PGR, INHBA, AMH, SDC1, NCOA4, AGT, SOX15, IDH1, BIK, ANGPT1	1201	126	13528	2.23491	0.676472	0.00343455	0.486565
GOTERM_BP_FAT	GO:0002673~regulation of acute inflammatory response	9	0.706991	0.000266157	OSM, FCER1A, C3, OSMR, FCER1G, IGF2, LBP, CCL5, SPN	1201	21	13528	4.82741	0.684778	0.0035029	0.49775
GOTERM_BP_FAT	GO:0040008~regulation of growth	51	4.00628	0.000269006	NOG, NRP1, IGFBP7, FGFRL1, TP63, DDR2, APP, MYOCD, HSF1, APOE, SEMA3F, GHR, AVP, ADAM10, SOCS2, SOCS3, SOCS1, ADIPOR2, SOCS4, OSM, INHBA, HNF4A, BTG1, ADAM17, GHRL, RUVBL2, NPPA, ALOX12, TNFRSF12A, TAF9B, PML, GREM1, AGT, RASGRP2, BCL6, AGRN, ENO1, UCN, IL7, TBX5, IGF2, SOD1, NTN1, TP73, LEP, ULK1, GAMT, CACNA1C, IGFBP3, IGFBP4, IGFBP5	1201	341	13528	1.68464	0.68865	0.00352963	0.503065
GOTERM_BP_FAT	GO:0042391~regulation of membrane potential	26	2.04242	0.000273282	CAV3, CAV1, PPARD, CCK, GCLC, GRIK1, GRIK3, SNCA, GCLM, KCNJ11, ACSBG1, GRIN2B, GRID2, PPP3CB, PPP3CA, CHRNA1, GJD2, GRIN1, SOD1, ADIPOQ, PARK7, SOD2, CACNA1G, CLDN1, GHRL, CACNA1A	1201	134	13528	2.18554	0.694371	0.00357482	0.511041
GOTERM_BP_FAT	GO:0014706~striated muscle tissue development	24	1.88531	0.000277802	ALS2, CAV2, CAV1, ACADM, ACTA1, TBX5, MYLK2, FKBP1A, MYH6, HOMER1, APP, ATG5, HAND1, PLN, TDGF1, PPP3CB, AGRN, PPP3CA, CHRNA1, NR2F2, NKX2-5, MYH10, SNTA1, IGFBP5	1201	119	13528	2.27172	0.700307	0.00362293	0.519474
GOTERM_BP_FAT	GO:0019320~hexose catabolic process	17	1.33543	0.000278044	ALDOA, LDHAL6A, HKDC1, OGDHL, ALDOB, HK2, BPGM, PFKM, HIBADH, PDHB, PGAM4, PGM1, ENO2, GALE, DHTKD1, PGK1, ENO1	1201	69	13528	2.77518	0.700621	0.0036152	0.519925
GOTERM_BP_FAT	GO:0001542~ovulation from ovarian follicle	7	0.549882	0.000278108	LEP, PGR, AGT, EDN2, LEPR, SIRT1, NRIP1	1201	12	13528	6.57064	0.700704	0.00360523	0.520045
GOTERM_BP_FAT	GO:0010745~negative regulation of foam cell differentiation	7	0.549882	0.000278108	NR1H2, PPARA, CRP, ABCA1, ADIPOQ, ABCG1, NR1H3	1201	12	13528	6.57064	0.700704	0.00360523	0.520045
GOTERM_BP_FAT	GO:0002675~positive regulation of acute inflammatory response	7	0.549882	0.000278108	OSM, FCER1A, C3, OSMR, FCER1G, LBP, CCL5	1201	12	13528	6.57064	0.700704	0.00360523	0.520045
GOTERM_BP_FAT	GO:0042327~positive regulation of phosphorylation	21	1.64965	0.000280358	FCER1A, BCL10, CAV1, CCK, IL5, CD3E, KITLG, IGF2, RICTOR, ADIPOQ, IL11, LIF, OSM, NOD2, CLCF1, AGT, TDGF1, ADAM17, CD4, SYK, GHR	1201	97	13528	2.43859	0.703611	0.00362352	0.524242
GOTERM_BP_FAT	GO:0043123~positive regulation of I-kappaB kinase/NF-kappaB cascade	21	1.64965	0.000280358	MAVS, BCL10, TBK1, FKBP1A, PIM2, CD40, ADIPOQ, TRADD, TRAF3IP2, CARD11, TNFSF10, NOD2, MYD88, REL, MAP3K3, HMOX1, RIPK1, TICAM1, TGM2, LTB, LTA	1201	97	13528	2.43859	0.703611	0.00362352	0.524242
GOTERM_BP_FAT	GO:0006816~calcium ion transport	27	2.12097	0.000283647	PLCZ1, ORAI1, CAV1, FKBP1A, ATP2B2, VDR, GRIN2B, PPP3CB, CHRNA7, PPP3CA, TRPV6, NFATC1, PTPRC, SLC8A1, CACNA2D1, GRIN1, CACNA1I, STIM1, CACNG3, CACNG1, ATP2A2, PLN, CACNA1G, CACNA1C, CACNA1D, CACNA1A, CSN2	1201	142	13528	2.14174	0.70781	0.00365506	0.530375
GOTERM_BP_FAT	GO:0042542~response to hydrogen peroxide	15	1.17832	0.000287807	SLC8A1, CYP11A1, SOD1, PARK7, SOD2, GPX1, SDC1, DUSP1, PRDX6, HMOX1, GPX4, TPO, COL1A1, CAT, FOSL1	1201	56	13528	3.01713	0.713036	0.00369759	0.538134
GOTERM_BP_FAT	GO:0010638~positive regulation of organelle organization	19	1.49254	0.000290022	CAV3, CAV2, CAV1, NF2, BTC, PML, ARF6, IGF2, RICTOR, PPARGC1A, NCK2, CDC42EP2, MAP3K1, DNMT1, TNKS, DNMT3B, LTB, IL1A, LTA	1201	83	13528	2.57849	0.715781	0.003715	0.542266
GOTERM_BP_FAT	GO:0006644~phospholipid metabolic process	33	2.5923	0.000298359	PGS1, CDIPT, SGPP1, ABHD5, SNCA, GPLD1, PIP5K1B, PIP5K1C, SGMS1, PIP5K1A, ISYNA1, CEPT1, APOA2, PLA2G12A, PLCH2, GPX4, PLA1A, ETNK1, PCYT1A, AGPAT2, PTDSS2, CPT1B, LPL, PLD1, SPHK2, CDS1, PRDX6, LIPG, FABP3, PLA2G6, PIP4K2A, PIP4K2C, PIP4K2B	1201	190	13528	1.95637	0.725876	0.00381035	0.557812
GOTERM_BP_FAT	GO:0051051~negative regulation of transport	26	2.04242	0.000307737	EDN2, SNCA, APOC2, ARF6, KCNJ11, IL10, IL11, NR1H2, LIF, APOA2, HMOX1, LTB, LTA, NR1H3, TNFSF4, YWHAB, IGF2, ADIPOQ, PKIA, OSM, INHBA, GRB10, HNF4A, NEDD4, GHRL, CALM1	1201	135	13528	2.16935	0.736805	0.00391836	0.575297
GOTERM_BP_FAT	GO:0032943~mononuclear cell proliferation	13	1.02121	0.000324788	SHB, PTPRC, CD86, TNFSF4, CD40LG, FKBP1A, IL15, CD79A, HSPD1, CD40, IL7R, CXCL12, IL10	1201	44	13528	3.32798	0.755572	0.00412296	0.607082
GOTERM_BP_FAT	GO:0070661~leukocyte proliferation	13	1.02121	0.000324788	SHB, PTPRC, CD86, TNFSF4, CD40LG, FKBP1A, IL15, CD79A, HSPD1, CD40, IL7R, CXCL12, IL10	1201	44	13528	3.32798	0.755572	0.00412296	0.607082
GOTERM_BP_FAT	GO:0042632~cholesterol homeostasis	12	0.942655	0.000325063	CAV3, APOA2, CAV1, G6PC, LDLR, APOE, LIPG, APOC2, SCARB1, ABCA1, NR5A2, ABCG1	1201	38	13528	3.55704	0.755863	0.0041144	0.607594
GOTERM_BP_FAT	GO:0055092~sterol homeostasis	12	0.942655	0.000325063	CAV3, APOA2, CAV1, G6PC, LDLR, APOE, LIPG, APOC2, SCARB1, ABCA1, NR5A2, ABCG1	1201	38	13528	3.55704	0.755863	0.0041144	0.607594
GOTERM_BP_FAT	GO:0007548~sex differentiation	28	2.19953	0.000325539	HMGCR, EDN2, LEPR, TP63, SOX9, WT1, AHSG, PGR, SRY, AGT, IDH1, SOX15, ANGPT1, DHCR24, TAF4, SOD1, SIRT1, GJB2, NRIP1, KDR, LEP, AMH, INHBA, CYP17A1, SDC1, NCOA4, PDGFRA, BIK	1201	151	13528	2.08868	0.756367	0.00410842	0.608481
GOTERM_BP_FAT	GO:0002449~lymphocyte mediated immunity	17	1.33543	0.00033123	MBL2, BCL10, CD8A, C3, C6, CRP, C1QC, CD74, NOD2, MYD88, CD40LG, BCL3, FCER1G, INPP5D, C2, HSPD1, CD27	1201	70	13528	2.73553	0.762309	0.00416799	0.619088
GOTERM_BP_FAT	GO:0009314~response to radiation	34	2.67086	0.00035594	CAV1, CCL2, HMGCR, HUS1, PML, KIT, GPX1, APP, SLC1A2, SLC1A3, PDE1B, NR2F6, BCL3, CAT, ERCC4, DNMT3B, PTPRC, BRCC3, FECH, SOCS3, GRIN1, TOPBP1, DBH, JUNB, SOD2, DCLRE1C, PPM1D, THBD, TNFSF11, DUSP1, NEDD4, SMC1A, CACNA1C, CLOCK	1201	200	13528	1.91487	0.786472	0.00446532	0.665126
GOTERM_BP_FAT	GO:0015980~energy derivation by oxidation of organic compounds	27	2.12097	0.00035611	COX10, LEPR, SNCA, PDHB, SLC1A3, PPP1R1A, IDH2, IDH1, CAT, NDUFS2, NFATC3, AGL, SUCLG2, ACO1, EPM2A, IDH3B, CYP1A2, CPS1, PPARGC1A, SOD2, PCK1, LEP, G6PC, GBE1, PYGM, GFPT1, SDHC	1201	144	13528	2.11199	0.78663	0.00445457	0.665443
GOTERM_BP_FAT	GO:0032655~regulation of interleukin-12 production	8	0.628437	0.0003722	NOD2, REL, CD40LG, IRF1, HSPD1, CD40, LTB, IL10	1201	17	13528	5.30068	0.801016	0.00464202	0.69541
GOTERM_BP_FAT	GO:0010038~response to metal ion	25	1.96386	0.000374838	CAV1, CYP11A1, SNCA, ALDOB, GGH, STIM1, SOD1, CNGA3, TAT, CAPN3, SOD3, SREBF2, ACTG1, GSS, KHK, GPX1, SDC1, DUSP1, TFRC, NEDD4, CPOX, CACNA1G, ABAT, TXNRD2, CALM1	1201	129	13528	2.18294	0.803281	0.00466145	0.700323
GOTERM_BP_FAT	GO:0006694~steroid biosynthetic process	19	1.49254	0.000395131	CYB5R3, ACAA2, CYP11A1, MVD, HSD3B7, HMGCR, CYP51A1, CYP11B1, LSS, CYP17A1, PRLR, HMGCS2, DHCR7, CRH, SCARB1, IDI1, SCP2, AKR1D1, DHCR24	1201	85	13528	2.51782	0.81986	0.0048992	0.738105
GOTERM_BP_FAT	GO:0031644~regulation of neurological system process	28	2.19953	0.000404544	RAB3A, CCK, CCL2, GRIK1, GRIK3, SNCA, KIT, IL10, EPHB2, ATP2B2, SLC1A3, GRIN2B, APOE, AGT, DLG4, PPP3CB, PPP3CA, LTB, LTA, PLAT, UCN, AVP, GRIN1, MYLK2, GRIA4, YWHAH, DBN1, CACNA1A	1201	153	13528	2.06138	0.827069	0.00500135	0.755625
GOTERM_BP_FAT	GO:0043122~regulation of I-kappaB kinase/NF-kappaB cascade	22	1.7282	0.000405631	MAVS, BCL10, TBK1, FKBP1A, PIM2, CD40, ADIPOQ, TRADD, TRAF3IP2, CARD11, TNFSF10, NOD2, MYD88, REL, MAP3K3, SQSTM1, HMOX1, RIPK1, TICAM1, TGM2, LTB, LTA	1201	107	13528	2.31595	0.827883	0.0050005	0.757648
GOTERM_BP_FAT	GO:0042102~positive regulation of T cell proliferation	12	0.942655	0.000416899	VCAM1, CARD11, NCK2, PTPRC, TNFSF13B, CD3E, EFNB1, TNFRSF13C, IL15, PNP, SPN, SYK	1201	39	13528	3.46583	0.836095	0.00512452	0.778617
GOTERM_BP_FAT	GO:0045937~positive regulation of phosphate metabolic process	21	1.64965	0.00042718	FCER1A, BCL10, CAV1, CCK, IL5, CD3E, KITLG, IGF2, RICTOR, ADIPOQ, IL11, LIF, OSM, NOD2, CLCF1, AGT, TDGF1, ADAM17, CD4, SYK, GHR	1201	100	13528	2.36543	0.843245	0.00523575	0.797744
GOTERM_BP_FAT	GO:0010562~positive regulation of phosphorus metabolic process	21	1.64965	0.00042718	FCER1A, BCL10, CAV1, CCK, IL5, CD3E, KITLG, IGF2, RICTOR, ADIPOQ, IL11, LIF, OSM, NOD2, CLCF1, AGT, TDGF1, ADAM17, CD4, SYK, GHR	1201	100	13528	2.36543	0.843245	0.00523575	0.797744
GOTERM_BP_FAT	GO:0032868~response to insulin stimulus	21	1.64965	0.00042718	PPARA, PTPN2, SOCS3, GGH, PDE3B, IGF2, PTPRN, CCL5, LPIN1, IL10, PCK1, AHSG, LEP, KHK, EIF4EBP1, GRB10, CAPN10, FABP3, PTPN1, VLDLR, GHR	1201	100	13528	2.36543	0.843245	0.00523575	0.797744
GOTERM_BP_FAT	GO:0030005~cellular di-, tri-valent inorganic cation homeostasis	37	2.90652	0.000430834	CAV3, CCL1, CCL3, CAV1, CCL2, EDN2, HP, FKBP1A, CCL5, CALR, CXCL12, CCL7, ATP2B2, VDR, APP, APOE, SAA1, PTH, TGM2, RGN, CHRNA7, PTPRC, AVP, SLC8A1, ACO1, GRIN1, SOD1, CCL15, PYGM, TFRC, ATP2A2, PLN, CACNA1G, GHRL, EPOR, CACNA1C, CACNA1A	1201	227	13528	1.83597	0.845711	0.00526555	0.804542
GOTERM_BP_FAT	GO:0002443~leukocyte mediated immunity	19	1.49254	0.00045906	MBL2, BCL10, CD8A, C3, C6, CRP, DBH, C1QC, CD74, NOD2, MYD88, CD40LG, ADAM17, BCL3, FCER1G, INPP5D, C2, HSPD1, CD27	1201	86	13528	2.48855	0.863496	0.00559387	0.857037
GOTERM_BP_FAT	GO:0003006~reproductive developmental process	41	3.22074	0.000472492	NOG, PPARD, HMGCR, LEPR, EDN2, TP63, KIT, SOX9, CXCL12, WT1, AHSG, PGR, LIF, SRY, VDR, AGT, SOX15, IDH1, ANGPT1, DHCR24, SHBG, TAF4, RAN, FOXA1, PDE3A, SOD1, SIRT1, JUNB, KDR, GJB2, NRIP1, LEP, INHBA, AMH, SDC1, CYP17A1, NCOA4, PDGFRA, GHRL, BIK, EPOR	1201	262	13528	1.76268	0.871224	0.005741	0.88201
GOTERM_BP_FAT	GO:0050996~positive regulation of lipid catabolic process	7	0.549882	0.000477796	PPARA, APOA2, ABHD5, APOA5, APOC2, PNPLA2, FABP1	1201	13	13528	6.0652	0.874154	0.00578905	0.891868
GOTERM_BP_FAT	GO:0007159~leukocyte adhesion	10	0.785546	0.000481754	VCAM1, ITGAL, PTPRC, EZR, GMDS, CD40LG, CD209, MSN, SELPLG, SYK	1201	28	13528	4.02284	0.876297	0.00582063	0.899226
GOTERM_BP_FAT	GO:0048741~skeletal muscle fiber development	10	0.785546	0.000481754	ALS2, CAV2, APP, ACTA1, PPP3CB, AGRN, PPP3CA, CHRNA1, HOMER1, SNTA1	1201	28	13528	4.02284	0.876297	0.00582063	0.899226
GOTERM_BP_FAT	GO:0002253~activation of immune response	20	1.57109	0.000512823	BCL10, PTPRC, IRAK1, MBL2, C3, CD3E, C6, CRP, PTPN22, C1QC, THY1, NOD2, MYD88, TICAM1, KRT1, C2, HSPD1, CD79A, CFD, SYK	1201	94	13528	2.39658	0.891898	0.00617772	0.956953
GOTERM_BP_FAT	GO:0051341~regulation of oxidoreductase activity	12	0.942655	0.000529517	CAV3, VDR, APOE, ARG2, AGT, FCER2, EDN2, SNCA, IGF2, SCARB1, ABL2, GCH1	1201	40	13528	3.37918	0.899452	0.00636059	0.98796
GOTERM_BP_FAT	GO:0046883~regulation of hormone secretion	16	1.25687	0.00053726	RAB8B, EDN2, GLUD1, PDE3B, PFKM, KCNJ11, ADIPOQ, IL11, LEP, GCG, LIF, OSM, INHBA, CAPN10, CRH, GHRL	1201	66	13528	2.73065	0.902775	0.0064355	1.00234
GOTERM_BP_FAT	GO:0000096~sulfur amino acid metabolic process	9	0.706991	0.000546101	MRI1, ADI1, MTHFR, GCLC, NFS1, CDO1, SMS, GCLM, CACNA1A	1201	23	13528	4.40763	0.906434	0.00652307	1.01875
GOTERM_BP_FAT	GO:0042558~pteridine and derivative metabolic process	9	0.706991	0.000546101	MTHFD2, MOCS3, ALDH1L1, PCBD2, PCBD1, QDPR, NFS1, PIPOX, GCH1	1201	23	13528	4.40763	0.906434	0.00652307	1.01875
GOTERM_BP_FAT	GO:0031349~positive regulation of defense response	17	1.33543	0.00054659	FCER1A, IRAK1, BCL10, OSMR, C3, CCL5, POLR3D, OSM, NOD2, MYD88, AGT, TICAM1, TGM2, FCER1G, LBP, HSPD1, CD226	1201	73	13528	2.62311	0.906632	0.00651097	1.01966
GOTERM_BP_FAT	GO:0060284~regulation of cell development	34	2.67086	0.000560325	CAV3, NOG, CDK5R1, NRP1, EFNA1, TNFRSF12A, KIT, CALR, TIMP2, GLI2, EPHB2, MYOCD, APOE, SEMA3F, NUMB, AGRN, NKX2-5, DNMT3B, ARHGDIA, FOXA1, GRIN1, IGF2, DLL1, ISL1, NTN1, THY1, NOTCH3, YWHAH, ULK1, BTG1, TGFB1I1, DBN1, IGFBP3, CACNA1A	1201	205	13528	1.86817	0.912035	0.00665581	1.04516
GOTERM_BP_FAT	GO:0007565~female pregnancy	22	1.7282	0.000596637	UCN, PPARD, FLT1, KLF9, IGFBP7, NODAL, LEPR, ADIPOR2, SOD1, JUNB, ADCYAP1, LIF, VDR, THBD, PRLR, HSF1, SP3, CRH, GHRL, EPOR, FOSL1, PLAU	1201	110	13528	2.25279	0.924859	0.00706639	1.11253
GOTERM_BP_FAT	GO:0002831~regulation of response to biotic stimulus	10	0.785546	0.000644119	MAVS, DDX58, NOD2, AP2A2, IL27, PML, IL15, HSPD1, CD226, SPN	1201	29	13528	3.88412	0.938851	0.00760602	1.20056
GOTERM_BP_FAT	GO:0007010~cytoskeleton organization	60	4.71328	0.000674128	TLN2, WASF1, WASF2, ACTG1, DES, APOE, MICAL1, CAP1, PLD2, ACTA1, RAN, ACTN1, MYH6, WAS, LPIN1, VASP, MARK1, ELMO1, THY1, NCK2, CAPN10, GHRL, SDCBP, WASL, DBN1, ADD2, PARVA, ABLIM1, ALDOA, CAV2, FGD1, CAV1, CCL3, DIAPH2, DIAPH3, ARF6, ANLN, ARPC5, DAAM1, CALR, LLGL1, PFN1, CDC42EP2, EZR, TNKS, BCL6, ARHGDIB, NF2, FSCN1, RICTOR, SOD1, CAPN3, LAMA5, CDC42BPA, CKS2, SMC1A, ABL2, NCOR1, ARHGAP10, MYH10	1201	436	13528	1.55008	0.946318	0.00793749	1.25616
GOTERM_BP_FAT	GO:0001501~skeletal system development	47	3.69207	0.000674866	ALPL, CYP24A1, FGFR1, NOG, THRA, NDST1, ACP5, TP63, ZEB1, SOX9, GLI2, GJA5, AHSG, VDR, TNFRSF11A, PTH, HOXA10, COL11A2, PAPSS1, RUNX2, PAPSS2, GHR, MINPP1, RYK, COL13A1, NODAL, IGF2, NPR3, FRZB, ANXA2, INHBA, MEF2D, TNFSF11, HOXB5, SP3, GFPT1, COL1A2, PDGFRA, GHRL, PDGFRB, SP7, COL1A1, EXT2, CHRD, IGFBP3, IGFBP4, IGFBP5	1201	319	13528	1.65958	0.94649	0.00792463	1.25753
GOTERM_BP_FAT	GO:0048747~muscle fiber development	11	0.864101	0.000677752	ALS2, CAV2, APP, ACTA1, PPP3CB, AGRN, MYH6, PPP3CA, CHRNA1, HOMER1, SNTA1	1201	35	13528	3.5401	0.947156	0.00793692	1.26287
GOTERM_BP_FAT	GO:0001892~embryonic placenta development	9	0.706991	0.00075602	CEBPA, CEBPB, HSF1, HAND1, EPAS1, SP3, NODAL, EGLN1, JUNB	1201	24	13528	4.22398	0.962375	0.00882595	1.40774
GOTERM_BP_FAT	GO:0008406~gonad development	22	1.7282	0.000763571	TAF4, HMGCR, LEPR, EDN2, SOD1, SOX9, SIRT1, WT1, NRIP1, AHSG, KDR, LEP, PGR, INHBA, AMH, SDC1, NCOA4, AGT, IDH1, SOX15, BIK, ANGPT1	1201	112	13528	2.21256	0.963589	0.00888982	1.4217
GOTERM_BP_FAT	GO:0030183~B cell differentiation	13	1.02121	0.000769956	DCLRE1C, VCAM1, ONECUT1, CD40LG, CLCF1, SP3, RAG1, ADAM17, BCL3, BCL6, CD79A, IL10, IL11	1201	48	13528	3.05065	0.964584	0.00893987	1.43351
GOTERM_BP_FAT	GO:0046716~muscle maintenance	7	0.549882	0.000773622	CAV3, ALDOA, PFKM, SOD1, CHRNA1, SRF, PLG	1201	14	13528	5.63197	0.965143	0.00895828	1.44028
GOTERM_BP_FAT	GO:0030728~ovulation	7	0.549882	0.000773622	LEP, PGR, AGT, EDN2, LEPR, SIRT1, NRIP1	1201	14	13528	5.63197	0.965143	0.00895828	1.44028
GOTERM_BP_FAT	GO:0006538~glutamate catabolic process	5	0.392773	0.000798492	GOT2, GAD2, GLUD2, GLUD1, GAD1	1201	6	13528	9.38662	0.96871	0.00922044	1.48626
GOTERM_BP_FAT	GO:0010887~negative regulation of cholesterol storage	5	0.392773	0.000798492	NR1H2, PPARA, ABCA1, ABCG1, NR1H3	1201	6	13528	9.38662	0.96871	0.00922044	1.48626
GOTERM_BP_FAT	GO:0060079~regulation of excitatory postsynaptic membrane potential	8	0.628437	0.000823144	GRIN2B, GRIK1, SNCA, GRIN1, PPP3CB, GRID2, GHRL, PPP3CA	1201	19	13528	4.74271	0.971885	0.00947865	1.53181
GOTERM_BP_FAT	GO:0033344~cholesterol efflux	8	0.628437	0.000823144	APOA2, CAV1, APOE, APOC2, SCARB1, ABCA1, ABCG4, ABCG1	1201	19	13528	4.74271	0.971885	0.00947865	1.53181
GOTERM_BP_FAT	GO:0050804~regulation of synaptic transmission	25	1.96386	0.000828211	PLAT, RAB3A, UCN, CCL2, GRIK1, GRIK3, GRIN1, SNCA, MYLK2, KIT, GRIA4, EPHB2, ATP2B2, YWHAH, SLC1A3, GRIN2B, APOE, AGT, PPP3CB, DLG4, PPP3CA, LTB, DBN1, LTA, CACNA1A	1201	136	13528	2.07058	0.972496	0.00951149	1.54117
GOTERM_BP_FAT	GO:0019218~regulation of steroid metabolic process	11	0.864101	0.000864785	LEP, APOA2, APOE, IGFBP7, DHCR7, AGT, NR3C1, SOD1, ABCG4, STUB1, ABCG1	1201	36	13528	3.44176	0.976534	0.00990341	1.60871
GOTERM_BP_FAT	GO:0051272~positive regulation of cell motion	20	1.57109	0.000877652	PLD1, ADAM10, FLT1, ONECUT1, PDGFA, EDN2, MYLK2, IGF2, KIT, FURIN, CXCL12, KDR, CXCL10, AGT, TDGF1, PDGFRA, PDGFRB, ADAM17, SCARB1, BCL6	1201	98	13528	2.29876	0.977809	0.0100236	1.63246
GOTERM_BP_FAT	GO:0048535~lymph node development	6	0.471328	0.000938664	TNFRSF11A, CXCR5, IL15, IL7R, LTB, LTA	1201	10	13528	6.75837	0.982972	0.0106889	1.745
GOTERM_BP_FAT	GO:0030003~cellular cation homeostasis	39	3.06363	0.000956178	CAV3, CCL1, CCL3, CAV1, CCL2, EDN2, NR3C2, HP, FKBP1A, CCL5, CALR, CXCL12, CCL7, ATP2B2, VDR, APP, APOE, SAA1, AGT, PTH, TGM2, RGN, CHRNA7, PTPRC, AVP, SLC8A1, ACO1, GRIN1, SOD1, CCL15, PYGM, TFRC, ATP2A2, PLN, CACNA1G, GHRL, EPOR, CACNA1C, CACNA1A	1201	254	13528	1.7295	0.984219	0.0108588	1.77728
GOTERM_BP_FAT	GO:0051052~regulation of DNA metabolic process	22	1.7282	0.000969383	PTPRC, UCN, BRCC3, NF2, PDGFA, HUS1, KITLG, IGF2, TNFSF12, CD40, GLI2, IL7R, CALR, IL10, DNA2, CDC45, PDGFRA, BCL6, TNKS, ID3, ERCC4, RAD17	1201	114	13528	2.17374	0.985098	0.0109793	1.80162
GOTERM_BP_FAT	GO:0032844~regulation of homeostatic process	22	1.7282	0.000969383	PTPRC, BCL10, CAV1, AVP, CCK, GCLC, BTC, SPI1, FKBP1A, CCL5, GCLM, THY1, AHSG, INHBA, TNFSF11, AGT, CACNA1G, ADAM17, TNKS, INPP5D, ERCC4, CALM1	1201	114	13528	2.17374	0.985098	0.0109793	1.80162
GOTERM_BP_FAT	GO:0002764~immune response-regulating signal transduction	14	1.09976	0.00100301	BTLA, BCL10, IRAK1, PTPRC, NOD2, MYD88, CD3E, TICAM1, PTPN22, CD79A, HSPD1, CD40, THY1, SYK	1201	56	13528	2.81599	0.987122	0.0113287	1.86356
GOTERM_BP_FAT	GO:0046637~regulation of alpha-beta T cell differentiation	9	0.706991	0.00102622	CD83, CD86, IL27, RARA, ITPKB, BCL6, IRF4, PNP, SYK	1201	25	13528	4.05502	0.988356	0.0115593	1.90628
GOTERM_BP_FAT	GO:0010743~regulation of foam cell differentiation	9	0.706991	0.00102622	NR1H2, LPL, PPARA, AGT, CRP, ABCA1, ADIPOQ, ABCG1, NR1H3	1201	25	13528	4.05502	0.988356	0.0115593	1.90628
GOTERM_BP_FAT	GO:0006094~gluconeogenesis	9	0.706991	0.00102622	GPD2, GPD1, G6PC, ALDOB, PGM1, ENO2, GPT, PPARGC1A, PCK1	1201	25	13528	4.05502	0.988356	0.0115593	1.90628
GOTERM_BP_FAT	GO:0007215~glutamate signaling pathway	9	0.706991	0.00102622	APP, CDK5R1, GRIN2B, GRIK1, GRIK3, GRIN1, GRID2, GRIA4, HOMER1	1201	25	13528	4.05502	0.988356	0.0115593	1.90628
GOTERM_BP_FAT	GO:0006721~terpenoid metabolic process	9	0.706991	0.00102622	ALDH8A1, DHRS3, LRAT, RBP1, ADH4, ADH5, CYP26A1, ADH7, IDI1	1201	25	13528	4.05502	0.988356	0.0115593	1.90628
GOTERM_BP_FAT	GO:0032768~regulation of monooxygenase activity	9	0.706991	0.00102622	CAV3, VDR, APOE, ARG2, FCER2, SNCA, IGF2, SCARB1, GCH1	1201	25	13528	4.05502	0.988356	0.0115593	1.90628
GOTERM_BP_FAT	GO:0043506~regulation of JUN kinase activity	11	0.864101	0.00109217	FCER1A, MAP3K2, MAP3K1, MAP3K9, RIPK1, MAP3K10, PKN1, MAP4K1, TP73, MAP3K11, SYK	1201	37	13528	3.34874	0.991255	0.0122661	2.02761
GOTERM_BP_FAT	GO:0050728~negative regulation of inflammatory response	10	0.785546	0.00110273	GPX2, GPX1, SAA1, APOE, GHRL, CHRNA7, IGF2, ADIPOQ, IL10, SPN	1201	31	13528	3.63353	0.991647	0.0123521	2.04703
GOTERM_BP_FAT	GO:0043933~macromolecular complex subunit organization	88	6.9128	0.0011191	XPO1, COX10, WASF1, TP63, TBP, TAPBP, GTF2E1, NOD2, APOA2, APOE, IL1RAP, APOA5, DLG4, ANGPT1, CAT, SYK, SRPK2, IRAK1, BCL10, CD3G, PCBD2, CD3E, PCBD1, OTC, PICK1, MED12, MED14, PFKM, CD40, PPARGC1A, HMGA1, WAS, GTF2H1, NCK2, DGAT1, GHRL, VAMP3, MDM4, WASL, KPNA3, MAP3K11, PARVA, CAV2, CAV1, CALY, ALDOB, TAF9B, DAG1, PML, NFS1, APOC2, ANLN, FKBP1A, ABCA1, CALR, PDSS1, LLGL1, PXN, CD74, GCH1, MTMR2…	1201	710	13528	1.39609	0.99222	0.0125021	2.07711
GOTERM_BP_FAT	GO:0022604~regulation of cell morphogenesis	24	1.88531	0.00113061	ALDOA, FGD1, NRP1, EFNA1, TNFRSF12A, GRIN1, NTN1, THY1, KDR, EPHB2, CDC42EP2, EZR, YWHAH, CDC42EP1, ULK1, APOE, SEMA3F, NUMB, CYFIP1, TGFB1I1, MYH14, ARHGDIA, CACNA1A, MYH10	1201	131	13528	2.06362	0.9926	0.0125976	2.09827
GOTERM_BP_FAT	GO:0051969~regulation of transmission of nerve impulse	26	2.04242	0.00113337	PLAT, RAB3A, AVP, UCN, CCL2, GRIK1, GRIK3, SNCA, GRIN1, MYLK2, GRIA4, KIT, EPHB2, ATP2B2, YWHAH, SLC1A3, GRIN2B, APOE, AGT, PPP3CB, DLG4, PPP3CA, DBN1, LTB, CACNA1A, LTA	1201	147	13528	1.99226	0.992688	0.0125959	2.10334
GOTERM_BP_FAT	GO:0032371~regulation of sterol transport	8	0.628437	0.00117022	NR1H2, LEP, APOA2, APOE, LIPG, APOC2, ADIPOQ, NR1H3	1201	20	13528	4.50558	0.993769	0.0129697	2.17101
GOTERM_BP_FAT	GO:0032374~regulation of cholesterol transport	8	0.628437	0.00117022	NR1H2, LEP, APOA2, APOE, LIPG, APOC2, ADIPOQ, NR1H3	1201	20	13528	4.50558	0.993769	0.0129697	2.17101
GOTERM_BP_FAT	GO:0009065~glutamine family amino acid catabolic process	8	0.628437	0.00117022	GOT2, GAD2, GLUD2, GLUD1, ASRGL1, ALDH4A1, GAD1, FAH	1201	20	13528	4.50558	0.993769	0.0129697	2.17101
GOTERM_BP_FAT	GO:0051099~positive regulation of binding	17	1.33543	0.00117033	IRAK1, BCL10, IL5, FKBP1A, IL10, CARD11, AMH, NOD2, MYD88, AGT, RIPK1, TICAM1, IRF4, CAT, MAP3K13, ADD2, CALM1	1201	78	13528	2.45496	0.993772	0.0129379	2.17122
GOTERM_BP_FAT	GO:0042304~regulation of fatty acid biosynthetic process	7	0.549882	0.00119314	NR1H2, AVP, HNF4A, AGT, APOA5, APOC2, NR1H3	1201	15	13528	5.25651	0.994359	0.013155	2.21308
GOTERM_BP_FAT	GO:0030099~myeloid cell differentiation	19	1.49254	0.00121079	CSF3, CEBPA, EPAS1, PML, IL25, BPGM, KIT, IL11, TIMP1, INHBA, DHRS2, TNFSF11, ID2, SP3, IRF8, BCL6, IRF4, RUNX1, THPO	1201	93	13528	2.30124	0.994775	0.0133146	2.24548
GOTERM_BP_FAT	GO:0032103~positive regulation of response to external stimulus	15	1.17832	0.0012148	FCER1A, ADAM10, OSMR, C3, EDN2, CCL5, CXCL12, KDR, OSM, AGT, TGM2, FCER1G, ADAM17, GHRL, LBP	1201	64	13528	2.63999	0.994866	0.0133247	2.25283
GOTERM_BP_FAT	GO:0021700~developmental maturation	20	1.57109	0.00128038	CEBPA, RAB3A, PPARD, EPAS1, GRIN1, PICK1, FOXA1, PDE3A, CDH5, TIMP1, KDR, BTK, CDKN1C, PGR, APP, DLG4, AGRN, RUNX2, CACNA1A, RUNX3	1201	101	13528	2.23048	0.996138	0.014004	2.37307
GOTERM_BP_FAT	GO:0007507~heart development	34	2.67086	0.00129789	NRP2, NRP1, FKBP1A, EGLN1, SOX9, GLI2, SRF, GJA5, ECE1, ATG5, MYOCD, HAND1, HAND2, TDGF1, PPP3CB, NKX2-5, NFATC3, NFATC1, DVL3, ACADM, TBX5, NODAL, ADIPOR2, MYLK2, MYH6, ISL1, MECOM, SOD2, CRKL, ID2, PLN, EPOR, ID3, MYH10	1201	215	13528	1.78128	0.996421	0.0141586	2.40515
GOTERM_BP_FAT	GO:0006959~humoral immune response	17	1.33543	0.0013492	MBL2, CCL2, C3, IL7, C6, CRP, PAX5, C1QC, TRAF3IP2, CD83, POU2F2, KRT1, BCL3, C2, CFD, TREM2, LTA	1201	79	13528	2.42389	0.997136	0.0146776	2.4991
GOTERM_BP_FAT	GO:0006633~fatty acid biosynthetic process	17	1.33543	0.0013492	FCER1A, LPL, ALOXE3, SCD, EDN2, ACACA, FADS2, ACACB, FADS6, CD74, ELOVL1, PTGDS, ALOX5AP, FASN, ALOX5, HPGDS, SYK, ALOX12	1201	79	13528	2.42389	0.997136	0.0146776	2.4991
GOTERM_BP_FAT	GO:0051353~positive regulation of oxidoreductase activity	9	0.706991	0.00136836	VDR, APOE, AGT, FCER2, EDN2, IGF2, SCARB1, ABL2, GCH1	1201	26	13528	3.89906	0.997364	0.0148475	2.53416
GOTERM_BP_FAT	GO:0002637~regulation of immunoglobulin production	9	0.706991	0.00136836	PTPRC, TNFSF4, CD40LG, IL13, BCL6, TNFSF12, CD40, IL13RA1, IL10	1201	26	13528	3.89906	0.997364	0.0148475	2.53416
GOTERM_BP_FAT	GO:0050994~regulation of lipid catabolic process	9	0.706991	0.00136836	PPARA, APOA2, ABHD5, APOA5, PDE3B, APOC2, PNPLA2, FABP1, IGF2	1201	26	13528	3.89906	0.997364	0.0148475	2.53416
GOTERM_BP_FAT	GO:0045582~positive regulation of T cell differentiation	10	0.785546	0.00141509	CD83, PTPRC, CD86, IL7, RARA, ITPKB, IL7R, PNP, CD74, SYK	1201	32	13528	3.51998	0.997848	0.0153127	2.61962
GOTERM_BP_FAT	GO:0043507~positive regulation of JUN kinase activity	10	0.785546	0.00141509	FCER1A, MAP3K2, MAP3K1, MAP3K9, RIPK1, MAP3K10, PKN1, MAP4K1, MAP3K11, SYK	1201	32	13528	3.51998	0.997848	0.0153127	2.61962
GOTERM_BP_FAT	GO:0006366~transcription from RNA polymerase II promoter	36	2.82797	0.00149386	PPARA, COPS2, THRA, TAF1A, COPS5, ELF3, PAX5, TBP, NR3C1, GTF2E1, HAND1, POU2F2, NFAT5, FOSL1, NFATC3, APEX1, RUNX3, NFATC1, CEBPA, MAF, TAF1, TAF4, CEBPB, EPAS1, CEBPD, GABPA, MED12, MED14, TRIM24, PPARGC1A, GTF2H1, IRF1, IRF3, TGFB1I1, NFE2L2, NCOR1	1201	234	13528	1.73291	0.998472	0.0161185	2.76351
GOTERM_BP_FAT	GO:0031623~receptor internalization	6	0.471328	0.0015956	PLD2, NEDD4, ULK1, SNCA, GRK4, GHR	1201	11	13528	6.14397	0.999018	0.0171651	2.94908
GOTERM_BP_FAT	GO:0009083~branched chain family amino acid catabolic process	6	0.471328	0.0015956	BCKDHA, BCAT1, ALDH6A1, BCKDHB, ACAD8, AUH	1201	11	13528	6.14397	0.999018	0.0171651	2.94908
GOTERM_BP_FAT	GO:0006733~oxidoreduction coenzyme metabolic process	13	1.02121	0.00163853	NAMPT, GPD1, ALDOB, IDH3B, PNP, PDSS1, HIBADH, AFMID, COQ3, IDH1, QPRT, DCXR, NMNAT1	1201	52	13528	2.81599	0.999185	0.0175796	3.02726
GOTERM_BP_FAT	GO:0007259~JAK-STAT cascade	11	0.864101	0.00169346	OSM, STAT4, CCL2, SOCS2, PRLR, SOCS3, CLCF1, SOCS1, STAT2, IFNAR1, GHR	1201	39	13528	3.17701	0.999358	0.0181193	3.12723
GOTERM_BP_FAT	GO:0019395~fatty acid oxidation	11	0.864101	0.00169346	CPT1B, PPARD, ACADM, EHHADH, ADIPOR2, ECHS1, ADH7, BDH2, PPARGC1A, ADIPOQ, ALOX12	1201	39	13528	3.17701	0.999358	0.0181193	3.12723
GOTERM_BP_FAT	GO:0034440~lipid oxidation	11	0.864101	0.00169346	CPT1B, PPARD, ACADM, EHHADH, ADIPOR2, ECHS1, ADH7, BDH2, PPARGC1A, ADIPOQ, ALOX12	1201	39	13528	3.17701	0.999358	0.0181193	3.12723
GOTERM_BP_FAT	GO:0030852~regulation of granulocyte differentiation	5	0.392773	0.00173216	IL5, INPP5D, RUNX1, C1QC, ADIPOQ	1201	7	13528	8.04568	0.999457	0.0184843	3.19761
GOTERM_BP_FAT	GO:0032376~positive regulation of cholesterol transport	5	0.392773	0.00173216	NR1H2, APOE, LIPG, ADIPOQ, NR1H3	1201	7	13528	8.04568	0.999457	0.0184843	3.19761
GOTERM_BP_FAT	GO:0051006~positive regulation of lipoprotein lipase activity	5	0.392773	0.00173216	NR1H2, ABHD5, APOA5, APOC2, NR1H3	1201	7	13528	8.04568	0.999457	0.0184843	3.19761
GOTERM_BP_FAT	GO:0032373~positive regulation of sterol transport	5	0.392773	0.00173216	NR1H2, APOE, LIPG, ADIPOQ, NR1H3	1201	7	13528	8.04568	0.999457	0.0184843	3.19761
GOTERM_BP_FAT	GO:0046426~negative regulation of JAK-STAT cascade	5	0.392773	0.00173216	CAV1, HNF4A, NF2, SOCS1, HGS	1201	7	13528	8.04568	0.999457	0.0184843	3.19761
GOTERM_BP_FAT	GO:0002698~negative regulation of immune effector process	7	0.549882	0.00176681	PTPRC, HMOX1, PPP3CB, BCL6, IGF2, IL7R, SPN	1201	16	13528	4.92798	0.999533	0.0188047	3.26057
GOTERM_BP_FAT	GO:0001959~regulation of cytokine-mediated signaling pathway	7	0.549882	0.00176681	IRAK1, PTPRC, CAV1, ADIPOQ, CDC37, AGPAT2, SIGIRR	1201	16	13528	4.92798	0.999533	0.0188047	3.26057
GOTERM_BP_FAT	GO:0050999~regulation of nitric-oxide synthase activity	7	0.549882	0.00176681	CAV3, APOE, ARG2, FCER2, IGF2, SCARB1, GCH1	1201	16	13528	4.92798	0.999533	0.0188047	3.26057
GOTERM_BP_FAT	GO:0043691~reverse cholesterol transport	7	0.549882	0.00176681	APOA2, APOE, LIPG, APOC2, SCARB1, ABCA1, ABCG1	1201	16	13528	4.92798	0.999533	0.0188047	3.26057
GOTERM_BP_FAT	GO:0045639~positive regulation of myeloid cell differentiation	10	0.785546	0.00179481	LIF, LEP, INHBA, IL5, TNFSF11, ID2, KITLG, INPP5D, RUNX1, CCL5	1201	33	13528	3.41332	0.999587	0.0190534	3.31143
GOTERM_BP_FAT	GO:0031344~regulation of cell projection organization	18	1.41398	0.00189989	NRP1, TNFRSF12A, EFNA1, GRIN1, KIT, NTN1, THY1, EPHB2, CDC42EP2, YWHAH, CDC42EP1, ULK1, APOE, SEMA3F, NUMB, DBN1, ARHGDIA, CACNA1A	1201	89	13528	2.2781	0.999738	0.0201095	3.50205
GOTERM_BP_FAT	GO:0030335~positive regulation of cell migration	18	1.41398	0.00189989	PLD1, ADAM10, FLT1, ONECUT1, PDGFA, EDN2, IGF2, KIT, FURIN, CXCL12, KDR, CXCL10, AGT, TDGF1, PDGFRA, PDGFRB, ADAM17, SCARB1	1201	89	13528	2.2781	0.999738	0.0201095	3.50205
GOTERM_BP_FAT	GO:0035295~tube development	34	2.67086	0.00191421	CAV2, RAB3A, NOG, NRP1, PDGFA, TP63, GREM1, GLI2, SRF, GJA5, CXCL12, PFN1, HAND1, HAND2, AGT, DHCR7, HHIP, IPMK, NKX2-5, CEBPA, BCL10, FLT1, EPAS1, TBX5, NODAL, FOXA1, CYP1A2, VASP, MYCN, KDR, LAMA5, SP3, PDGFRA, CRH	1201	220	13528	1.74079	0.999754	0.0202104	3.52799
GOTERM_BP_FAT	GO:0046496~nicotinamide nucleotide metabolic process	11	0.864101	0.00208144	NAMPT, GPD1, ALDOB, IDH3B, IDH1, QPRT, PNP, HIBADH, DCXR, NMNAT1, AFMID	1201	40	13528	3.09759	0.999881	0.021905	3.83054
GOTERM_BP_FAT	GO:0006769~nicotinamide metabolic process	11	0.864101	0.00208144	NAMPT, GPD1, ALDOB, IDH3B, IDH1, QPRT, PNP, HIBADH, DCXR, NMNAT1, AFMID	1201	40	13528	3.09759	0.999881	0.021905	3.83054
GOTERM_BP_FAT	GO:0019751~polyol metabolic process	11	0.864101	0.00208144	GPD2, COQ3, GPD1, ISYNA1, SORD, PPIP5K1, GK, GK5, ITPK1, IPMK, PCK1	1201	40	13528	3.09759	0.999881	0.021905	3.83054
GOTERM_BP_FAT	GO:0006636~unsaturated fatty acid biosynthetic process	10	0.785546	0.00225181	FCER1A, PTGDS, ALOXE3, ALOX5AP, EDN2, FADS2, ALOX5, CD74, HPGDS, ALOX12, SYK	1201	34	13528	3.31293	0.999943	0.0236215	4.13785
GOTERM_BP_FAT	GO:0032355~response to estradiol stimulus	13	1.02121	0.00230909	UCN, DUSP1, SOCS2, PDGFA, SOCS3, GPX4, SOCS1, PDGFRA, ENO2, RARA, CCNA2, NKX2-5, GHR	1201	54	13528	2.71169	0.999956	0.0241574	4.24097
GOTERM_BP_FAT	GO:0045740~positive regulation of DNA replication	9	0.706991	0.00232062	DNA2, UCN, PDGFA, PDGFRA, KITLG, TNKS, IGF2, GLI2, CALR	1201	28	13528	3.62055	0.999958	0.0242182	4.2617
GOTERM_BP_FAT	GO:0048729~tissue morphogenesis	29	2.27808	0.00238465	DAG1, TP63, FKBP1A, PDX1, GLI2, GREM1, PFN1, HAND1, AGT, TDGF1, IPMK, NKX2-5, RUNX3, BCL10, NF2, TBX5, NODAL, MYLK2, MYH6, SNAI1, VASP, LAMA1, LAMA5, COL1A2, TXNRD1, COL1A1, TGFB1I1, EXT2, CHRD	1201	180	13528	1.81475	0.999968	0.0248192	4.37682
GOTERM_BP_FAT	GO:0044242~cellular lipid catabolic process	16	1.25687	0.00245978	CPT1B, LPL, PPARD, PLD1, ACADM, EHHADH, ECHS1, CPS1, PNPLA3, ADIPOQ, LEP, APOA2, PRDX6, APOA5, LIPG, BDH2	1201	76	13528	2.37136	0.999977	0.0255309	4.51172
GOTERM_BP_FAT	GO:0042107~cytokine metabolic process	7	0.549882	0.0025275	BCL10, MYD88, TNFSF15, IRF3, CMA1, PAWR, IFNAR1	1201	17	13528	4.6381	0.999983	0.0261629	4.63318
GOTERM_BP_FAT	GO:0006000~fructose metabolic process	7	0.549882	0.0025275	KHK, ALDOA, SORD, PFKFB4, GFPT1, ALDOB, PFKM	1201	17	13528	4.6381	0.999983	0.0261629	4.63318
GOTERM_BP_FAT	GO:0002761~regulation of myeloid leukocyte differentiation	11	0.864101	0.00253789	LIF, INHBA, IL5, TNFSF11, ID2, KITLG, INPP5D, RUNX1, CCL5, C1QC, ADIPOQ	1201	41	13528	3.02203	0.999984	0.0262066	4.65178
GOTERM_BP_FAT	GO:0051092~positive regulation of NF-kappaB transcription factor activity	11	0.864101	0.00253789	BCL10, IRAK1, AMH, CARD11, NOD2, MYD88, RIPK1, AGT, TICAM1, CAT, MAP3K13	1201	41	13528	3.02203	0.999984	0.0262066	4.65178
GOTERM_BP_FAT	GO:0009820~alkaloid metabolic process	11	0.864101	0.00253789	NAMPT, GPD1, ALDOB, IDH3B, IDH1, QPRT, PNP, HIBADH, DCXR, NMNAT1, AFMID	1201	41	13528	3.02203	0.999984	0.0262066	4.65178
GOTERM_BP_FAT	GO:0060348~bone development	22	1.7282	0.00258938	MINPP1, CYP24A1, NOG, THRA, COL13A1, ACP5, IGF2, GLI2, SOX9, AHSG, MEF2D, TNFRSF11A, TNFSF11, SP3, SP7, COL1A1, IGFBP3, EXT2, RUNX2, CHRD, IGFBP5, GHR	1201	123	13528	2.01469	0.999987	0.0266685	4.74402
GOTERM_BP_FAT	GO:0030579~ubiquitin-dependent SMAD protein catabolic process	4	0.314218	0.00260066	SMURF2, TGFB1I1, SMURF1, STUB1	1201	4	13528	11.2639	0.999988	0.0267199	4.76421
GOTERM_BP_FAT	GO:0032763~regulation of mast cell cytokine production	4	0.314218	0.00260066	BCL10, HMOX1, FCER1G, BCL6	1201	4	13528	11.2639	0.999988	0.0267199	4.76421
GOTERM_BP_FAT	GO:0006275~regulation of DNA replication	14	1.09976	0.00268002	DNA2, CDC45, UCN, NF2, PDGFA, HUS1, PDGFRA, KITLG, TNKS, IGF2, ID3, GLI2, CALR, RAD17	1201	62	13528	2.54347	0.999991	0.02746	4.90615
GOTERM_BP_FAT	GO:0051048~negative regulation of secretion	13	1.02121	0.00271991	TNFSF4, EDN2, IGF2, ADIPOQ, KCNJ11, IL10, IL11, OSM, LIF, INHBA, APOA2, HMOX1, GHRL	1201	55	13528	2.66239	0.999993	0.027798	4.97743
GOTERM_BP_FAT	GO:0048145~regulation of fibroblast proliferation	10	0.785546	0.00279668	FNTB, BMI1, PDGFA, AGT, BTC, TDGF1, PDGFRA, CCNA2, LTA, SOD2	1201	35	13528	3.21827	0.999995	0.0285053	5.11444
GOTERM_BP_FAT	GO:0016126~sterol biosynthetic process	10	0.785546	0.00279668	CYB5R3, ACAA2, HMGCS2, MVD, HMGCR, CYP51A1, DHCR7, LSS, IDI1, DHCR24	1201	35	13528	3.21827	0.999995	0.0285053	5.11444
GOTERM_BP_FAT	GO:0006776~vitamin A metabolic process	8	0.628437	0.00292243	ALDH8A1, DHRS3, PPARD, LRAT, RBP1, ADH4, RBP2, CYP26A1	1201	23	13528	3.91789	0.999997	0.0297	5.33849
GOTERM_BP_FAT	GO:0016101~diterpenoid metabolic process	8	0.628437	0.00292243	ALDH8A1, DHRS3, LRAT, RBP1, ADH4, ADH5, CYP26A1, ADH7	1201	23	13528	3.91789	0.999997	0.0297	5.33849
GOTERM_BP_FAT	GO:0009410~response to xenobiotic stimulus	8	0.628437	0.00292243	CYP3A4, GPX1, GCLC, NR1I2, HNF4A, UGT2B4, CYP1A2, NQO1	1201	23	13528	3.91789	0.999997	0.0297	5.33849
GOTERM_BP_FAT	GO:0060078~regulation of postsynaptic membrane potential	8	0.628437	0.00292243	GRIN2B, GRIK1, SNCA, GRIN1, PPP3CB, GRID2, GHRL, PPP3CA	1201	23	13528	3.91789	0.999997	0.0297	5.33849
GOTERM_BP_FAT	GO:0001523~retinoid metabolic process	8	0.628437	0.00292243	ALDH8A1, DHRS3, LRAT, RBP1, ADH4, ADH5, CYP26A1, ADH7	1201	23	13528	3.91789	0.999997	0.0297	5.33849
GOTERM_BP_FAT	GO:0051259~protein oligomerization	28	2.19953	0.00292472	CAV2, CAV1, TP63, PDSS1, GCH1, MTMR2, NOD2, MAP3K1, ALOX5AP, SRR, TGM2, ANGPT1, CAT, IRAK1, BCL10, PCBD2, PCBD1, VHL, OTC, YWHAB, PFKM, ANXA5, ADIPOQ, SOD2, TNFSF11, QPRT, PARVA, MAP3K11	1201	174	13528	1.81259	0.999997	0.0296536	5.34258
GOTERM_BP_FAT	GO:0048871~multicellular organismal homeostasis	17	1.33543	0.00297487	NOX3, EPAS1, IL7, ACACA, ACP5, SOD1, DBH, PPARGC1A, EPHA3, KDR, GPX2, GPX1, TNFSF11, PTH, PDGFRB, COL11A2, IL1A	1201	85	13528	2.25279	0.999998	0.0300848	5.43178
GOTERM_BP_FAT	GO:0043388~positive regulation of DNA binding	15	1.17832	0.00297581	IRAK1, BCL10, IL5, IL10, CARD11, AMH, NOD2, MYD88, RIPK1, AGT, TICAM1, IRF4, CAT, MAP3K13, CALM1	1201	70	13528	2.4137	0.999998	0.0300243	5.43345
GOTERM_BP_FAT	GO:0010975~regulation of neuron projection development	15	1.17832	0.00297581	NRP1, TNFRSF12A, EFNA1, GRIN1, NTN1, THY1, EPHB2, YWHAH, ULK1, APOE, SEMA3F, NUMB, DBN1, ARHGDIA, CACNA1A	1201	70	13528	2.4137	0.999998	0.0300243	5.43345
GOTERM_BP_FAT	GO:0050767~regulation of neurogenesis	27	2.12097	0.00303875	NOG, CDK5R1, NRP1, EFNA1, TNFRSF12A, KIT, CALR, TIMP2, GLI2, EPHB2, APOE, SEMA3F, NUMB, NKX2-5, DNMT3B, ARHGDIA, GRIN1, FOXA1, DLL1, ISL1, NTN1, THY1, NOTCH3, YWHAH, ULK1, DBN1, CACNA1A	1201	166	13528	1.83209	0.999998	0.0305795	5.5453
GOTERM_BP_FAT	GO:0040007~growth	29	2.27808	0.00304227	CAV3, FGFR2, FGFR1, PPARD, SGMS1, IL7R, GLI2, GPX1, SLC1A2, APP, DHCR7, APOA5, SOX15, CHRNA1, SHBG, ACTA1, ICMT, DDX5, PLG, NOTCH3, INHBA, G6PC, CCNB2, ULK1, CYFIP1, CACNA1A, PLAU, SLC9A1, IGFBP5	1201	183	13528	1.785	0.999998	0.0305436	5.55154
GOTERM_BP_FAT	GO:0050878~regulation of body fluid levels	24	1.88531	0.00305049	PLAT, AVP, UCN, F13A1, F8, MST1, F9, CD40, ANXA5, WAS, TP73, PLG, IL11, AQP2, ANXA2, LPA, THBD, HNF4A, CD40LG, SAA1, TFPI, SERPIND1, PAPSS2, PLAU	1201	141	13528	1.91727	0.999998	0.0305544	5.56615
GOTERM_BP_FAT	GO:0019362~pyridine nucleotide metabolic process	11	0.864101	0.00307111	NAMPT, GPD1, ALDOB, IDH3B, IDH1, QPRT, PNP, HIBADH, DCXR, NMNAT1, AFMID	1201	42	13528	2.95008	0.999998	0.0306873	5.60275
GOTERM_BP_FAT	GO:0006090~pyruvate metabolic process	11	0.864101	0.00307111	GPD2, GPD1, G6PC, ALDOB, PGM1, ENO2, SRR, GPT, PPARGC1A, PDHB, PCK1	1201	42	13528	2.95008	0.999998	0.0306873	5.60275
GOTERM_BP_FAT	GO:0001649~osteoblast differentiation	11	0.864101	0.00307111	MEF2D, CYP24A1, NOG, IGF2, SP7, COL1A1, GLI2, IGFBP3, RUNX2, CHRD, IGFBP5	1201	42	13528	2.95008	0.999998	0.0306873	5.60275
GOTERM_BP_FAT	GO:0007249~I-kappaB kinase/NF-kappaB cascade	14	1.09976	0.00310858	TNFRSF10A, BCL10, IRAK1, TBK1, MAP3K1, RIPK1, TICAM1, TNFSF15, TIFA, BCL3, IRF3, IL10, CD27, BTK	1201	63	13528	2.5031	0.999999	0.0309851	5.66923
GOTERM_BP_FAT	GO:0051960~regulation of nervous system development	30	2.35664	0.00314512	NOG, CDK5R1, NRP1, EFNA1, TNFRSF12A, KIT, CALR, TIMP2, GLI2, EPHB2, APOE, SEMA3F, NUMB, AGRN, NKX2-5, DNMT3B, ARHGDIA, GRIN1, FOXA1, DLL1, ISL1, NTN1, THY1, NOTCH3, YWHAH, ULK1, GHRL, DBN1, CHRD, CACNA1A	1201	192	13528	1.75999	0.999999	0.0312724	5.73403
GOTERM_BP_FAT	GO:0009615~response to virus	20	1.57109	0.00318807	MAVS, XPO1, PTPRC, TBK1, CCL5, CXCL12, CCL4, IFNAR1, STAT2, DDX58, IFNA2, IFNE, TICAM1, BCL3, IRF3, DEFA1, IFNA8, EIF2AK2, DNAJC3, FOSL1	1201	109	13528	2.06678	0.999999	0.0316209	5.81013
GOTERM_BP_FAT	GO:0051054~positive regulation of DNA metabolic process	13	1.02121	0.00318816	DNA2, PTPRC, UCN, BRCC3, PDGFA, PDGFRA, KITLG, TNKS, IGF2, TNFSF12, CD40, GLI2, CALR	1201	56	13528	2.61484	0.999999	0.0315498	5.81029
GOTERM_BP_FAT	GO:0051129~negative regulation of cellular component organization	24	1.88531	0.00334278	CAV3, HMGB1, NRP1, SNCA, APOC2, PAX5, ARF6, NTN1, ADIPOQ, THY1, EPHB2, NR1H2, APOA2, EIF4EBP1, YWHAH, ULK1, SEMA3F, MAP3K1, DNMT1, DNMT3B, ERCC4, ARHGDIA, ADD2, NR1H3	1201	142	13528	1.90377	1	0.0329817	6.08379
GOTERM_BP_FAT	GO:0030521~androgen receptor signaling pathway	10	0.785546	0.00344064	NCOA1, GRIP1, NCOA4, RAN, DNAJA1, MED12, MED14, TGFB1I1, PPARGC1A, NRIP1	1201	36	13528	3.12887	1	0.0338555	6.2565
GOTERM_BP_FAT	GO:0048168~regulation of neuronal synaptic plasticity	10	0.785546	0.00344064	GRIN2B, APOE, AGT, SNCA, GRIN1, DLG4, MYLK2, KIT, DBN1, EPHB2	1201	36	13528	3.12887	1	0.0338555	6.2565
GOTERM_BP_FAT	GO:0031348~negative regulation of defense response	10	0.785546	0.00344064	GPX2, GPX1, SAA1, APOE, GHRL, CHRNA7, IGF2, ADIPOQ, IL10, SPN	1201	36	13528	3.12887	1	0.0338555	6.2565
GOTERM_BP_FAT	GO:0002763~positive regulation of myeloid leukocyte differentiation	7	0.549882	0.00350992	LIF, IL5, TNFSF11, ID2, KITLG, RUNX1, CCL5	1201	18	13528	4.38042	1	0.0344485	6.37859
GOTERM_BP_FAT	GO:0050817~coagulation	19	1.49254	0.00352369	PLAT, F13A1, F8, MST1, F9, CD40, ANXA5, WAS, PLG, IL11, LPA, THBD, HNF4A, CD40LG, SAA1, TFPI, SERPIND1, PAPSS2, PLAU	1201	102	13528	2.09819	1	0.0345036	6.40284
GOTERM_BP_FAT	GO:0007596~blood coagulation	19	1.49254	0.00352369	PLAT, F13A1, F8, MST1, F9, CD40, ANXA5, WAS, PLG, IL11, LPA, THBD, HNF4A, CD40LG, SAA1, TFPI, SERPIND1, PAPSS2, PLAU	1201	102	13528	2.09819	1	0.0345036	6.40284
GOTERM_BP_FAT	GO:0045471~response to ethanol	14	1.09976	0.0035913	AVP, CCL2, GRIN1, GGH, ADH7, SOD1, DBH, CDO1, ADIPOQ, GOT2, GRIN2B, APOE, ABAT, CD27	1201	64	13528	2.46399	1	0.035076	6.52182
GOTERM_BP_FAT	GO:0050900~leukocyte migration	13	1.02121	0.00371948	CCL2, EDN2, CXCL3, CXCR2, DBH, CCL5, IL10, VCAM1, CD34, SAA1, MSN, SELPLG, SYK	1201	57	13528	2.56897	1	0.0362259	6.74698
GOTERM_BP_FAT	GO:0010552~positive regulation of specific transcription from RNA polymerase II promoter	13	1.02121	0.00371948	CEBPA, MEF2C, TAF1, TBX5, SRF, NR1H2, MYOCD, HAND1, HNF4A, MAP3K1, IRF4, NKX2-5, NR1H3	1201	57	13528	2.56897	1	0.0362259	6.74698
GOTERM_BP_FAT	GO:0050729~positive regulation of inflammatory response	9	0.706991	0.00372682	OSM, FCER1A, C3, OSMR, AGT, TGM2, FCER1G, LBP, CCL5	1201	30	13528	3.37918	1	0.036215	6.75985
GOTERM_BP_FAT	GO:0033044~regulation of chromosome organization	9	0.706991	0.00372682	SNCA, PML, DNMT1, PAX5, TNKS, TLK1, ERCC4, PPARGC1A, DNMT3B	1201	30	13528	3.37918	1	0.036215	6.75985
GOTERM_BP_FAT	GO:0006351~transcription, DNA-dependent	41	3.22074	0.00374055	PPARA, COPS2, THRA, TAF1A, COPS5, ELF3, TAF9B, PAX5, CRCP, TBP, NR3C1, GTF2E1, TFAM, HAND1, POU2F2, NFAT5, GTF3C2, FOSL1, NFATC3, APEX1, RUNX3, NFATC1, CEBPA, MAF, TAF1, TAF4, CEBPB, EPAS1, CEBPD, GABPA, MED12, MED14, TRIM24, PPARGC1A, POLR3D, GTF2H1, IRF1, IRF3, TGFB1I1, NFE2L2, NCOR1	1201	292	13528	1.58158	1	0.0362651	6.78393
GOTERM_BP_FAT	GO:0044272~sulfur compound biosynthetic process	12	0.942655	0.00376572	MRI1, CSGALNACT1, GSS, ADI1, GGT6, GCLC, NDST1, GGT1, LIAS, CDO1, EXT2, GCLM	1201	50	13528	2.70335	1	0.0364238	6.82808
GOTERM_BP_FAT	GO:0045086~positive regulation of interleukin-2 biosynthetic process	6	0.471328	0.00382347	CARD11, CD86, CD3E, CD4, IRF4, IL1A	1201	13	13528	5.19874	1	0.0368909	6.92927
GOTERM_BP_FAT	GO:0031056~regulation of histone modification	6	0.471328	0.00382347	SNCA, PML, DNMT1, PAX5, PPARGC1A, DNMT3B	1201	13	13528	5.19874	1	0.0368909	6.92927
GOTERM_BP_FAT	GO:0045061~thymic T cell selection	6	0.471328	0.00382347	CARD11, PTPRC, CD3E, ITPKB, CD74, SPN	1201	13	13528	5.19874	1	0.0368909	6.92927
GOTERM_BP_FAT	GO:0046697~decidualization	6	0.471328	0.00382347	LIF, VDR, PPARD, GHRL, EPOR, JUNB	1201	13	13528	5.19874	1	0.0368909	6.92927
GOTERM_BP_FAT	GO:0042554~superoxide anion generation	6	0.471328	0.00382347	NOX3, CYBB, NCF2, SOD1, SOD2, ALOX12	1201	13	13528	5.19874	1	0.0368909	6.92927
GOTERM_BP_FAT	GO:0006937~regulation of muscle contraction	15	1.17832	0.00389696	CAV3, CAV1, FLT1, PPP1R12B, EDN2, MYLK2, SDC4, SOD1, SRF, TNNI1, MYL9, MYOCD, ARG2, CACNA1G, NKX2-5	1201	72	13528	2.34666	1	0.0375046	7.05788
GOTERM_BP_FAT	GO:0048666~neuron development	46	3.61351	0.00401597	NRP2, ALS2, RAB3A, FGFR1, CDK5R1, CCK, NRP1, CTF1, PIP5K1C, EPHB3, GLI2, SRF, CXCL12, EPHB1, EPHB2, LIF, ATP2B2, APP, SLC1A3, NUMB, NR2F6, AGRN, TOP2B, RUNX3, UCN, RYK, EFNB1, PICK1, LRTOMT, ISL1, SOD1, NTN1, VASP, TP73, THY1, SOD2, LEP, CDKN1C, EPHA4, ULK1, NEDD4, PHGDH, GHRL, CYFIP1, CACNA1A, MYH10	1201	339	13528	1.52844	1	0.0385445	7.26582
GOTERM_BP_FAT	GO:0046328~regulation of JNK cascade	14	1.09976	0.00413305	FCER1A, MAP4K1, PKN1, TP73, NOD2, MAP3K2, MAP3K1, RIPK1, MAP3K9, MAP3K10, NCOR1, CD27, SYK, MAP3K11	1201	65	13528	2.42608	1	0.0395607	7.46996
GOTERM_BP_FAT	GO:0015918~sterol transport	10	0.785546	0.0041955	APOA2, CAV1, LDLR, APOE, LIPG, APOC2, SCARB1, ABCA1, ABCG4, ABCG1	1201	37	13528	3.04431	1	0.0400593	7.57868
GOTERM_BP_FAT	GO:0030301~cholesterol transport	10	0.785546	0.0041955	APOA2, CAV1, LDLR, APOE, LIPG, APOC2, SCARB1, ABCA1, ABCG4, ABCG1	1201	37	13528	3.04431	1	0.0400593	7.57868
GOTERM_BP_FAT	GO:0001667~ameboidal cell migration	10	0.785546	0.0041955	NRP2, LAMA5, SEMA3F, EFNB1, NODAL, WASF2, KITLG, CAP1, ISL1, CXCL12	1201	37	13528	3.04431	1	0.0400593	7.57868
GOTERM_BP_FAT	GO:0065003~macromolecular complex assembly	80	6.28437	0.00425876	XPO1, COX10, WASF1, TP63, TBP, TAPBP, GTF2E1, APOA2, NOD2, APOE, IL1RAP, DLG4, ANGPT1, CAT, SYK, SRPK2, IRAK1, BCL10, CD3G, PCBD2, CD3E, PCBD1, OTC, PICK1, MED12, MED14, CD40, PFKM, PPARGC1A, HMGA1, WAS, GTF2H1, NCK2, DGAT1, VAMP3, MDM4, WASL, KPNA3, MAP3K11, PARVA, CAV2, CAV1, CALY, ALDOB, TAF9B, DAG1, PML, NFS1, ANLN, FKBP1A, ABCA1, CALR, PDSS1, LLGL1, PXN, CD74, GCH1, MTMR2, TFAM, TAP2, MAP3K1…	1201	665	13528	1.35506	1	0.0405631	7.68868
GOTERM_BP_FAT	GO:0033559~unsaturated fatty acid metabolic process	12	0.942655	0.00442484	FCER1A, CYP2J2, PTGDS, ALOXE3, ALOX5AP, EDN2, FADS2, ALOX5, CYP4F2, CD74, HPGDS, ALOX12, SYK	1201	51	13528	2.65034	1	0.0420226	7.97686
GOTERM_BP_FAT	GO:0043524~negative regulation of neuron apoptosis	12	0.942655	0.00442484	GCLC, AGT, SNCA, GRIN1, DNAJC5, ITSN1, SOD1, FURIN, GCLM, CACNA1A, TP73, SOD2	1201	51	13528	2.65034	1	0.0420226	7.97686
GOTERM_BP_FAT	GO:0051187~cofactor catabolic process	9	0.706991	0.00463955	ALDH1L1, SUCLG2, ACO1, HMOX1, SDHC, IDH2, IDH3B, IDH1, PDHB	1201	31	13528	3.27018	1	0.0439249	8.34817
GOTERM_BP_FAT	GO:0046456~icosanoid biosynthetic process	9	0.706991	0.00463955	FCER1A, PTGDS, ALOXE3, ALOX5AP, EDN2, ALOX5, CD74, HPGDS, ALOX12, SYK	1201	31	13528	3.27018	1	0.0439249	8.34817
GOTERM_BP_FAT	GO:0043900~regulation of multi-organism process	9	0.706991	0.00463955	MAVS, DDX58, NOD2, AP2A2, IL27, FCER2, PML, IL15, SPN	1201	31	13528	3.27018	1	0.0439249	8.34817
GOTERM_BP_FAT	GO:0014070~response to organic cyclic substance	21	1.64965	0.00472813	AVP, SOCS3, LEPR, IGFBP7, TAF9B, GRIN1, ACACA, FKBP1A, TAT, JUNB, CD83, HMOX1, ENO2, SRR, ALDH2, ABAT, IDH1, CHRNA7, FOSL1, SLC9A1, GHR	1201	121	13528	1.9549	1	0.0446492	8.50095
GOTERM_BP_FAT	GO:0009123~nucleoside monophosphate metabolic process	14	1.09976	0.00473888	PDE3B, RORA, GUCY2C, PPAT, GART, ATP2B2, TYMS, PDE4A, ADK, PDE5A, PTH, DHODH, PRPS2, NPPA	1201	66	13528	2.38932	1	0.0446517	8.51947
GOTERM_BP_FAT	GO:0032774~RNA biosynthetic process	41	3.22074	0.00474203	PPARA, COPS2, THRA, TAF1A, COPS5, ELF3, TAF9B, PAX5, CRCP, TBP, NR3C1, GTF2E1, TFAM, HAND1, POU2F2, NFAT5, GTF3C2, FOSL1, NFATC3, APEX1, RUNX3, NFATC1, CEBPA, MAF, TAF1, TAF4, CEBPB, EPAS1, CEBPD, GABPA, MED12, MED14, TRIM24, PPARGC1A, POLR3D, GTF2H1, IRF1, IRF3, TGFB1I1, NFE2L2, NCOR1	1201	296	13528	1.56021	1	0.0445842	8.5249
GOTERM_BP_FAT	GO:0006541~glutamine metabolic process	7	0.549882	0.00474997	GLS2, GLUL, GFPT1, GGH, PHGDH, CPS1, PPAT	1201	19	13528	4.14988	1	0.044561	8.53858
GOTERM_BP_FAT	GO:0050688~regulation of defense response to virus	7	0.549882	0.00474997	MAVS, DDX58, AP2A2, IL27, PML, IL15, SPN	1201	19	13528	4.14988	1	0.044561	8.53858
GOTERM_BP_FAT	GO:0019674~NAD metabolic process	8	0.628437	0.0048988	NAMPT, GPD1, ALDOB, IDH3B, QPRT, PNP, NMNAT1, AFMID	1201	25	13528	3.60446	1	0.0458292	8.79463
GOTERM_BP_FAT	GO:0050810~regulation of steroid biosynthetic process	8	0.628437	0.0048988	LEP, APOE, IGFBP7, DHCR7, NR3C1, SOD1, ABCG4, ABCG1	1201	25	13528	3.60446	1	0.0458292	8.79463
GOTERM_BP_FAT	GO:0032273~positive regulation of protein polymerization	8	0.628437	0.0048988	CAV3, CAV2, NCK2, CAV1, CDC42EP2, MAP3K1, ARF6, RICTOR	1201	25	13528	3.60446	1	0.0458292	8.79463
GOTERM_BP_FAT	GO:0002757~immune response-activating signal transduction	12	0.942655	0.00517239	BCL10, IRAK1, PTPRC, NOD2, MYD88, CD3E, TICAM1, PTPN22, CD79A, HSPD1, THY1, SYK	1201	52	13528	2.59937	1	0.0482286	9.26353
GOTERM_BP_FAT	GO:0042176~regulation of protein catabolic process	12	0.942655	0.00517239	XPO1, TAF1, GCLC, NEDD4, APOE, HGS, ARNTL, MDM4, FURIN, STUB1, IL10, TIMP1	1201	52	13528	2.59937	1	0.0482286	9.26353
GOTERM_BP_FAT	GO:0042440~pigment metabolic process	11	0.864101	0.00522119	DCT, ALAD, FECH, COX10, HMOX1, CPOX, DDT, IDI1, PPAT, APRT, GART	1201	45	13528	2.75341	1	0.0485695	9.34695
GOTERM_BP_FAT	GO:0010564~regulation of cell cycle process	20	1.57109	0.00529683	CDC7, XPO1, PTPRC, CAV2, BTC, PML, PKMYT1, PDE3A, IGF2, ANLN, CALR, PKIA, SIRT2, PIN1, LIF, OSM, BCL6, LTB, IL1A, LTA	1201	114	13528	1.97613	1	0.0491523	9.47607
GOTERM_BP_FAT	GO:0007268~synaptic transmission	41	3.22074	0.00532393	ALS2, CAV2, RAB3A, GRIK1, SNCA, APP, SLC1A2, GAD2, SLC1A3, GRIN2B, APOE, PPP3CB, DLG4, GRID2, AGRN, PPP3CA, CHRNA1, NQO1, GAD1, HTR3B, USP14, GJD2, PLAT, GRIN1, MYLK2, LRTOMT, GRIA4, DBH, HOMER1, PARK7, VDAC1, KCNN3, CRH, AKAP5, ABAT, GHRL, SDCBP, CACNA1C, SST, ALDH9A1, CACNA1A	1201	298	13528	1.54974	1	0.0492929	9.52229
GOTERM_BP_FAT	GO:0043254~regulation of protein complex assembly	17	1.33543	0.00534176	CAV3, TAF1, CAV2, HMGB1, CAV1, CCK, ARF6, RICTOR, ARPC5, SRF, NCK2, SUMO1, CDC42EP2, EIF4EBP1, MAP3K1, NKX2-5, ADD2	1201	90	13528	2.12763	1	0.0493492	9.55268
GOTERM_BP_FAT	GO:0040017~positive regulation of locomotion	18	1.41398	0.00538003	PLD1, ADAM10, FLT1, ONECUT1, PDGFA, EDN2, IGF2, KIT, FURIN, CXCL12, KDR, CXCL10, AGT, TDGF1, PDGFRA, PDGFRB, ADAM17, SCARB1	1201	98	13528	2.06889	1	0.0495894	9.61789
GOTERM_BP_FAT	GO:0044269~glycerol ether catabolic process	5	0.392773	0.00539377	LPL, APOA2, APOA5, CPS1, PNPLA3	1201	9	13528	6.25775	1	0.0496082	9.6413
GOTERM_BP_FAT	GO:0032720~negative regulation of tumor necrosis factor production	5	0.392773	0.00539377	HSF1, RARA, CHRNA7, LBP, ADIPOQ	1201	9	13528	6.25775	1	0.0496082	9.6413
GOTERM_BP_FAT	GO:0050732~negative regulation of peptidyl-tyrosine phosphorylation	5	0.392773	0.00539377	PTPRC, CAV1, HNF4A, NF2, SOCS1	1201	9	13528	6.25775	1	0.0496082	9.6413
GOTERM_BP_FAT	GO:0045540~regulation of cholesterol biosynthetic process	5	0.392773	0.00539377	APOE, DHCR7, SOD1, ABCG4, ABCG1	1201	9	13528	6.25775	1	0.0496082	9.6413
GOTERM_BP_FAT	GO:0046464~acylglycerol catabolic process	5	0.392773	0.00539377	LPL, APOA2, APOA5, CPS1, PNPLA3	1201	9	13528	6.25775	1	0.0496082	9.6413
GOTERM_BP_FAT	GO:0046461~neutral lipid catabolic process	5	0.392773	0.00539377	LPL, APOA2, APOA5, CPS1, PNPLA3	1201	9	13528	6.25775	1	0.0496082	9.6413
GOTERM_BP_FAT	GO:0034370~triglyceride-rich lipoprotein particle remodeling	5	0.392773	0.00539377	LPL, APOA2, APOE, APOA5, APOC2	1201	9	13528	6.25775	1	0.0496082	9.6413
GOTERM_BP_FAT	GO:0051000~positive regulation of nitric-oxide synthase activity	5	0.392773	0.00539377	APOE, FCER2, IGF2, SCARB1, GCH1	1201	9	13528	6.25775	1	0.0496082	9.6413
GOTERM_BP_FAT	GO:0033043~regulation of organelle organization	32	2.51375	0.0054204	CAV3, CAV2, XPO1, RAB3A, CAV1, PDGFA, SNCA, BTC, PML, PAX5, PKMYT1, ARF6, ARPC5, CXCL12, PIN1, CDC42EP2, MAP3K1, TNKS, TLK1, ERCC4, LTB, DNMT3B, LTA, IL1A, NF2, IGF2, RICTOR, PPARGC1A, NCK2, AKAP5, DNMT1, ADD2	1201	217	13528	1.66104	1	0.0497423	9.68664
GOTERM_BP_FAT	GO:0042559~pteridine and derivative biosynthetic process	6	0.471328	0.00551783	MOCS3, PCBD2, PCBD1, QDPR, NFS1, GCH1	1201	14	13528	4.82741	1	0.0505093	9.85234
GOTERM_BP_FAT	GO:0051091~positive regulation of transcription factor activity	13	1.02121	0.00575231	CARD11, BCL10, IRAK1, AMH, NOD2, MYD88, IL5, AGT, RIPK1, TICAM1, CAT, MAP3K13, IL10	1201	60	13528	2.44052	1	0.052494	10.2499
GOTERM_BP_FAT	GO:0043269~regulation of ion transport	18	1.41398	0.00597334	CAV3, ORAI1, CAV1, CACNA2D1, SLC8A1, SLC9A3, STIM1, IL13, FKBP1A, HOMER1, THY1, ATP2B2, NEDD4, PLN, NKX2-5, LTB, LTA, CALM1	1201	99	13528	2.04799	1	0.0543471	10.6232
GOTERM_BP_FAT	GO:0030324~lung development	18	1.41398	0.00597334	CEBPA, RAB3A, CAV2, EPAS1, PDGFA, TBX5, NODAL, FOXA1, CYP1A2, GLI2, MYCN, KDR, LAMA5, SP3, DHCR7, PDGFRA, CRH, HHIP	1201	99	13528	2.04799	1	0.0543471	10.6232
GOTERM_BP_FAT	GO:0045792~negative regulation of cell size	18	1.41398	0.00597334	CAV3, NRP1, IL7, ADIPOR2, PML, TP63, GREM1, NTN1, TP73, INHBA, HNF4A, ULK1, BTG1, AGT, SEMA3F, BCL6, NPPA, ENO1	1201	99	13528	2.04799	1	0.0543471	10.6232
GOTERM_BP_FAT	GO:0045444~fat cell differentiation	12	0.942655	0.00601626	CEBPA, ALDH6A1, GPX1, CEBPB, SLC2A4, SOCS1, RUNX1T1, UCP1, PPARGC1A, SIRT1, ADIPOQ, IL11	1201	53	13528	2.55033	1	0.0546137	10.6955
GOTERM_BP_FAT	GO:0044264~cellular polysaccharide metabolic process	12	0.942655	0.00601626	CSGALNACT1, G6PC, GBE1, PYGM, ALG1, GNE, PPP1R1A, EPM2A, MGAM, CPS1, EXT2, AGL	1201	53	13528	2.55033	1	0.0546137	10.6955
GOTERM_BP_FAT	GO:0002883~regulation of hypersensitivity	4	0.314218	0.00607212	FCER1A, C3, FCER1G, SPN	1201	5	13528	9.01116	1	0.0549933	10.7896
GOTERM_BP_FAT	GO:0035081~induction of programmed cell death by hormones	4	0.314218	0.00607212	VDR, PTH, CRH, SST	1201	5	13528	9.01116	1	0.0549933	10.7896
GOTERM_BP_FAT	GO:0010898~positive regulation of triglyceride catabolic process	4	0.314218	0.00607212	ABHD5, APOA5, APOC2, PNPLA2	1201	5	13528	9.01116	1	0.0549933	10.7896
GOTERM_BP_FAT	GO:0008628~induction of apoptosis by hormones	4	0.314218	0.00607212	VDR, PTH, CRH, SST	1201	5	13528	9.01116	1	0.0549933	10.7896
GOTERM_BP_FAT	GO:0006067~ethanol metabolic process	4	0.314218	0.00607212	ADH4, ADH5, ADH1B, ADH7	1201	5	13528	9.01116	1	0.0549933	10.7896
GOTERM_BP_FAT	GO:0006069~ethanol oxidation	4	0.314218	0.00607212	ADH4, ADH5, ADH1B, ADH7	1201	5	13528	9.01116	1	0.0549933	10.7896
GOTERM_BP_FAT	GO:0030853~negative regulation of granulocyte differentiation	4	0.314218	0.00607212	INPP5D, RUNX1, C1QC, ADIPOQ	1201	5	13528	9.01116	1	0.0549933	10.7896
GOTERM_BP_FAT	GO:0002864~regulation of acute inflammatory response to antigenic stimulus	4	0.314218	0.00607212	FCER1A, C3, FCER1G, SPN	1201	5	13528	9.01116	1	0.0549933	10.7896
GOTERM_BP_FAT	GO:0034308~monohydric alcohol metabolic process	4	0.314218	0.00607212	ADH4, ADH5, ADH1B, ADH7	1201	5	13528	9.01116	1	0.0549933	10.7896
GOTERM_BP_FAT	GO:0046148~pigment biosynthetic process	10	0.785546	0.00608762	DCT, ALAD, FECH, COX10, CPOX, DDT, IDI1, PPAT, APRT, GART	1201	39	13528	2.88819	1	0.0550157	10.8157
GOTERM_BP_FAT	GO:0033555~multicellular organismal response to stress	10	0.785546	0.00608762	OSM, ALS2, CCK, GRIN2B, PENK, GRIK1, DBH, CACNA1A, GCH1, VDAC1	1201	39	13528	2.88819	1	0.0550157	10.8157
GOTERM_BP_FAT	GO:0009109~coenzyme catabolic process	8	0.628437	0.00619949	ALDH1L1, SUCLG2, ACO1, SDHC, IDH2, IDH3B, IDH1, PDHB	1201	26	13528	3.46583	1	0.0558849	11.0036
GOTERM_BP_FAT	GO:0042311~vasodilation	8	0.628437	0.00619949	CAV2, GPX1, ATG5, APOE, PDE5A, SOD1, SOD2, GCH1	1201	26	13528	3.46583	1	0.0558849	11.0036
GOTERM_BP_FAT	GO:0022898~regulation of transmembrane transporter activity	8	0.628437	0.00619949	CAV3, APOA2, STIM1, FKBP1A, IGF2, HOMER1, NKX2-5, CALM1	1201	26	13528	3.46583	1	0.0558849	11.0036
GOTERM_BP_FAT	GO:0046635~positive regulation of alpha-beta T cell activation	8	0.628437	0.00619949	CD83, PTPRC, CD86, CD3E, RARA, ITPKB, PNP, SYK	1201	26	13528	3.46583	1	0.0558849	11.0036
GOTERM_BP_FAT	GO:0048146~positive regulation of fibroblast proliferation	8	0.628437	0.00619949	FNTB, BMI1, PDGFA, AGT, BTC, TDGF1, PDGFRA, CCNA2	1201	26	13528	3.46583	1	0.0558849	11.0036
GOTERM_BP_FAT	GO:0046888~negative regulation of hormone secretion	8	0.628437	0.00619949	OSM, LIF, INHBA, EDN2, GHRL, KCNJ11, ADIPOQ, IL11	1201	26	13528	3.46583	1	0.0558849	11.0036
GOTERM_BP_FAT	GO:0060349~bone morphogenesis	7	0.549882	0.00628415	MEF2D, COL13A1, ACP5, COL1A1, SOX9, RUNX2, GHR	1201	20	13528	3.94238	1	0.0565114	11.1456
GOTERM_BP_FAT	GO:0032570~response to progesterone stimulus	7	0.549882	0.00628415	CAV1, CCL2, SOCS3, SOCS1, ALDH2, FOSL1, JUNB	1201	20	13528	3.94238	1	0.0565114	11.1456
GOTERM_BP_FAT	GO:0007599~hemostasis	19	1.49254	0.00653819	PLAT, F13A1, F8, MST1, F9, CD40, ANXA5, WAS, PLG, IL11, LPA, THBD, HNF4A, CD40LG, SAA1, TFPI, SERPIND1, PAPSS2, PLAU	1201	108	13528	1.98162	1	0.0586138	11.5705
GOTERM_BP_FAT	GO:0060541~respiratory system development	19	1.49254	0.00653819	CEBPA, RAB3A, CAV2, EPAS1, PDGFA, TBX5, NODAL, FOXA1, CYP1A2, GLI2, MYCN, KDR, LAMA5, SP3, DHCR7, PDGFRA, CRH, POU2F1, HHIP	1201	108	13528	1.98162	1	0.0586138	11.5705
GOTERM_BP_FAT	GO:0016049~cell growth	13	1.02121	0.00659753	CAV3, SHBG, FGFR2, FGFR1, APP, ACTA1, ULK1, CYFIP1, SGMS1, IL7R, DDX5, CACNA1A, SLC9A1	1201	61	13528	2.40051	1	0.0590099	11.6694
GOTERM_BP_FAT	GO:0050866~negative regulation of cell activation	13	1.02121	0.00659753	BTLA, INHBA, PDGFA, APOE, HMOX1, CTLA4, BCL6, PAWR, INPP5D, CD74, PAG1, IL10, SPN	1201	61	13528	2.40051	1	0.0590099	11.6694
GOTERM_BP_FAT	GO:0009636~response to toxin	13	1.02121	0.00659753	DDC, GUCY2C, AQP10, SRF, DHRS2, GPX1, TYMS, SDC1, SLC23A1, CYP17A1, SLC18A2, NQO1, MPST	1201	61	13528	2.40051	1	0.0590099	11.6694
GOTERM_BP_FAT	GO:0030308~negative regulation of cell growth	17	1.33543	0.00663933	NRP1, IL7, ADIPOR2, PML, TP63, GREM1, NTN1, TP73, INHBA, HNF4A, ULK1, BTG1, SEMA3F, AGT, BCL6, NPPA, ENO1	1201	92	13528	2.08138	1	0.0592519	11.7391
GOTERM_BP_FAT	GO:0001701~in utero embryonic development	27	2.12097	0.00669402	ALS2, C6, EGLN1, KEAP1, SRF, HSF1, GRIN2B, HAND1, HAND2, TDGF1, CEBPA, ADAM10, CEBPB, EPAS1, NODAL, GABPA, ICMT, MYH6, MECOM, JUNB, RBBP8, TJP1, CCNB2, SP3, PDGFRA, PDGFRB, MYH10	1201	176	13528	1.72799	1	0.0596046	11.8301
GOTERM_BP_FAT	GO:0015674~di-, tri-valent inorganic cation transport	27	2.12097	0.00669402	PLCZ1, ORAI1, CAV1, FKBP1A, ATP2B2, VDR, GRIN2B, PPP3CB, CHRNA7, PPP3CA, TRPV6, NFATC1, PTPRC, SLC8A1, CACNA2D1, GRIN1, CACNA1I, STIM1, CACNG3, CACNG1, ATP2A2, PLN, CACNA1G, CACNA1C, CACNA1D, CACNA1A, CSN2	1201	176	13528	1.72799	1	0.0596046	11.8301
GOTERM_BP_FAT	GO:0044087~regulation of cellular component biogenesis	23	1.80676	0.00692746	CAV3, TAF1, CAV2, HMGB1, CAV1, CCK, NF2, GRIN1, ARF6, KIT, RICTOR, ARPC5, SRF, NCK2, SUMO1, CDC42EP2, EIF4EBP1, CDC42EP1, MAP3K1, GHRL, AGRN, NKX2-5, ADD2	1201	142	13528	1.82444	1	0.0614991	12.2178
GOTERM_BP_FAT	GO:0032409~regulation of transporter activity	9	0.706991	0.00696862	CAV3, APOA2, SNCA, STIM1, FKBP1A, IGF2, HOMER1, NKX2-5, CALM1	1201	33	13528	3.07199	1	0.0617284	12.2859
GOTERM_BP_FAT	GO:0014032~neural crest cell development	9	0.706991	0.00696862	NRP2, HAND2, LAMA5, SEMA3F, EFNB1, CYP26A1, KITLG, SOX9, ISL1	1201	33	13528	3.07199	1	0.0617284	12.2859
GOTERM_BP_FAT	GO:0014033~neural crest cell differentiation	9	0.706991	0.00696862	NRP2, HAND2, LAMA5, SEMA3F, EFNB1, CYP26A1, KITLG, SOX9, ISL1	1201	33	13528	3.07199	1	0.0617284	12.2859
GOTERM_BP_FAT	GO:0070302~regulation of stress-activated protein kinase signaling pathway	14	1.09976	0.00699434	FCER1A, MAP4K1, PKN1, TP73, NOD2, MAP3K2, MAP3K1, RIPK1, MAP3K9, MAP3K10, NCOR1, CD27, SYK, MAP3K11	1201	69	13528	2.28544	1	0.061824	12.3285
GOTERM_BP_FAT	GO:0046660~female sex differentiation	14	1.09976	0.00699434	TAF4, LEPR, EDN2, TP63, SOD1, SIRT1, NRIP1, KDR, LEP, PGR, INHBA, AGT, IDH1, ANGPT1	1201	69	13528	2.28544	1	0.061824	12.3285
GOTERM_BP_FAT	GO:0046545~development of primary female sexual characteristics	14	1.09976	0.00699434	TAF4, LEPR, EDN2, TP63, SOD1, SIRT1, NRIP1, KDR, LEP, PGR, INHBA, AGT, IDH1, ANGPT1	1201	69	13528	2.28544	1	0.061824	12.3285
GOTERM_BP_FAT	GO:0003012~muscle system process	26	2.04242	0.00705245	ALDOA, EDN2, MYL1, DAG1, FKBP1A, KCNJ12, GJA5, DES, HMOX1, AGT, ARG2, ASPH, CHRNA1, PABPN1, SLC8A1, ACTA1, ACTA2, MYLK2, MYH6, HOMER1, CACNG1, SOD1, CACNA1G, GAMT, CACNA1C, SNTA1	1201	168	13528	1.74323	1	0.0621968	12.4246
GOTERM_BP_FAT	GO:0043009~chordate embryonic development	44	3.4564	0.00709073	ALS2, NOG, LIMS1, NDST1, C6, KEAP1, EGLN1, ZEB1, GLI2, SRF, PFN1, ECE1, HAND1, HSF1, GRIN2B, HAND2, TDGF1, IPMK, NKX2-5, CEBPA, BCL10, ADAM10, CEBPB, EPAS1, NODAL, GABPA, DLL1, ICMT, MYH6, MECOM, JUNB, VASP, RBBP8, TJP1, CCNB2, HOXB5, SP3, GFPT1, PDGFRA, PHGDH, PDGFRB, COL1A1, CHRD, MYH10	1201	331	13528	1.49732	1	0.0623984	12.4879
GOTERM_BP_FAT	GO:0032989~cellular component morphogenesis	51	4.00628	0.00712528	NRP2, ALS2, NOG, NRP1, COX10, PIP5K1C, GLI2, CXCL12, ACTG1, ATP2B2, APP, SLC1A3, CAP1, TOP2B, SPN, CD3G, ACTA1, EFNB1, NODAL, MYH6, VASP, RAB3A, LIMS1, CDK5R1, CCK, ONECUT1, SOX9, IL7R, EPHB3, CCL4, EPHB1, LLGL1, EPHB2, EZR, NUMB, BCL6, RUNX3, NFATC1, VHL, RYK, SOD1, ISL1, CAPN3, NTN1, EPHA4, LAMA1, ULK1, LAMA5, CYFIP1, CACNA1A, MYH10	1201	397	13528	1.44701	1	0.0625673	12.545
GOTERM_BP_FAT	GO:0006690~icosanoid metabolic process	11	0.864101	0.00720971	FCER1A, CYP2J2, PTGDS, ALOXE3, ALOX5AP, EDN2, ALOX5, CYP4F2, CD74, HPGDS, ALOX12, SYK	1201	47	13528	2.63624	1	0.06316	12.6843
GOTERM_BP_FAT	GO:0010769~regulation of cell morphogenesis involved in differentiation	15	1.17832	0.00723792	NRP1, TNFRSF12A, EFNA1, GRIN1, NTN1, THY1, EPHB2, YWHAH, ULK1, APOE, SEMA3F, NUMB, TGFB1I1, ARHGDIA, CACNA1A	1201	77	13528	2.19428	1	0.0632727	12.7308
GOTERM_BP_FAT	GO:0006767~water-soluble vitamin metabolic process	10	0.785546	0.00725071	NAMPT, GCLC, ACADM, AKR1A1, RFK, TMLHE, QPRT, PNP, ALDH9A1, NMNAT1	1201	40	13528	2.81599	1	0.0632543	12.7518
GOTERM_BP_FAT	GO:0032479~regulation of type I interferon production	6	0.471328	0.00768018	MAVS, DDX58, TICAM1, HSPD1, IL10, POLR3D	1201	15	13528	4.50558	1	0.0667533	13.4567
GOTERM_BP_FAT	GO:0043370~regulation of CD4-positive, alpha beta T cell differentiation	6	0.471328	0.00768018	CD83, CD86, IL27, RARA, BCL6, IRF4	1201	15	13528	4.50558	1	0.0667533	13.4567
GOTERM_BP_FAT	GO:0001893~maternal placenta development	6	0.471328	0.00768018	LIF, VDR, PPARD, GHRL, EPOR, JUNB	1201	15	13528	4.50558	1	0.0667533	13.4567
GOTERM_BP_FAT	GO:0006650~glycerophospholipid metabolic process	20	1.57109	0.0077099	CPT1B, PLD1, CDIPT, ABHD5, GPLD1, PIP5K1B, PIP5K1C, PIP5K1A, APOA2, PLCH2, FABP3, ETNK1, PLA2G6, PLA1A, PCYT1A, PIP4K2A, AGPAT2, PIP4K2C, PIP4K2B, PTDSS2	1201	118	13528	1.90914	1	0.0668703	13.5052
GOTERM_BP_FAT	GO:0033077~T cell differentiation in the thymus	8	0.628437	0.00774098	CARD11, PTPRC, CD3E, RAG1, ADAM17, ITPKB, CD74, SPN	1201	27	13528	3.33747	1	0.0669983	13.556
GOTERM_BP_FAT	GO:0034762~regulation of transmembrane transport	8	0.628437	0.00774098	CAV3, APOA2, STIM1, FKBP1A, IGF2, HOMER1, NKX2-5, CALM1	1201	27	13528	3.33747	1	0.0669983	13.556
GOTERM_BP_FAT	GO:0048732~gland development	22	1.7282	0.00784214	CAV2, CAV1, NOG, ELF3, FOXA1, MET, HK2, TP63, NR3C1, GLI2, ISL1, CDO1, NTN1, PGR, ATP2B2, CRKL, PRLR, LAMA5, TDGF1, CRH, NKX2-5, APLN	1201	135	13528	1.83561	1	0.0677123	13.7211
GOTERM_BP_FAT	GO:0051248~negative regulation of protein metabolic process	28	2.19953	0.00786023	CAV1, GCLC, SNCA, PML, PAX5, FKBP1A, CALR, IL10, TIMP1, EIF4EBP1, ATG5, SERPINA5, UBE2D1, DNMT3B, PTPRC, NF2, PAIP2, SOCS1, YWHAB, IGF2, FURIN, EIF2B1, YWHAE, HNF4A, DNMT1, MDM4, IGFBP3, IGFBP5	1201	187	13528	1.68658	1	0.0677294	13.7505
GOTERM_BP_FAT	GO:0030323~respiratory tube development	18	1.41398	0.0080784	CEBPA, RAB3A, CAV2, EPAS1, PDGFA, TBX5, NODAL, FOXA1, CYP1A2, GLI2, MYCN, KDR, LAMA5, SP3, DHCR7, PDGFRA, CRH, HHIP	1201	102	13528	1.98776	1	0.0694126	14.1054
GOTERM_BP_FAT	GO:0001659~temperature homeostasis	7	0.549882	0.00814891	GPX2, NOX3, GPX1, DBH, PPARGC1A, IL1A, EPHA3	1201	21	13528	3.75465	1	0.0698614	14.2198
GOTERM_BP_FAT	GO:0048169~regulation of long-term neuronal synaptic plasticity	7	0.549882	0.00814891	GRIN2B, AGT, SNCA, GRIN1, DLG4, KIT, EPHB2	1201	21	13528	3.75465	1	0.0698614	14.2198
GOTERM_BP_FAT	GO:0009792~embryonic development ending in birth or egg hatching	44	3.4564	0.00825957	ALS2, NOG, LIMS1, NDST1, C6, KEAP1, EGLN1, ZEB1, GLI2, SRF, PFN1, ECE1, HAND1, HSF1, GRIN2B, HAND2, TDGF1, IPMK, NKX2-5, CEBPA, BCL10, ADAM10, CEBPB, EPAS1, NODAL, GABPA, DLL1, ICMT, MYH6, MECOM, JUNB, VASP, RBBP8, TJP1, CCNB2, HOXB5, SP3, GFPT1, PDGFRA, PHGDH, PDGFRB, COL1A1, CHRD, MYH10	1201	334	13528	1.48387	1	0.0706406	14.399
GOTERM_BP_FAT	GO:0044092~negative regulation of molecular function	44	3.4564	0.00825957	CAV3, NOG, CAV1, THRA, HMGCR, LEPR, SNCA, RAG1, FKBP1A, EGLN1, GPX1, SUMO1, NOD2, APOA2, APOE, HMOX1, ARG2, TNKS, CAT, UBE2D1, NQO1, DHCR24, IRAK1, PTPRC, TNFSF4, NF2, IL7, PIM1, IGF2, NPR3, SIRT1, PKIA, TP73, SIGIRR, THY1, CDKN1C, ID2, HNF4A, RGS4, ID3, DUSP9, DUSP8, CALM1, DUSP6	1201	334	13528	1.48387	1	0.0706406	14.399
GOTERM_BP_FAT	GO:0006750~glutathione biosynthetic process	5	0.392773	0.00836384	GSS, GGT6, GCLC, GGT1, GCLM	1201	10	13528	5.63197	1	0.0713633	14.5676
GOTERM_BP_FAT	GO:0002886~regulation of myeloid leukocyte mediated immunity	5	0.392773	0.00836384	FCER1A, C3, HMOX1, FCER1G, SYK	1201	10	13528	5.63197	1	0.0713633	14.5676
GOTERM_BP_FAT	GO:0008211~glucocorticoid metabolic process	5	0.392773	0.00836384	CYP17A1, YWHAH, CYP11B1, CRH, NR3C1	1201	10	13528	5.63197	1	0.0713633	14.5676
GOTERM_BP_FAT	GO:0019627~urea metabolic process	5	0.392773	0.00836384	CEBPA, ASS1, ARG2, OTC, CPS1	1201	10	13528	5.63197	1	0.0713633	14.5676
GOTERM_BP_FAT	GO:0045622~regulation of T-helper cell differentiation	5	0.392773	0.00836384	CD86, IL27, RARA, BCL6, IRF4	1201	10	13528	5.63197	1	0.0713633	14.5676
GOTERM_BP_FAT	GO:0033700~phospholipid efflux	5	0.392773	0.00836384	APOA2, APOE, APOC2, ABCA1, ABCG1	1201	10	13528	5.63197	1	0.0713633	14.5676
GOTERM_BP_FAT	GO:0000050~urea cycle	5	0.392773	0.00836384	CEBPA, ASS1, ARG2, OTC, CPS1	1201	10	13528	5.63197	1	0.0713633	14.5676
GOTERM_BP_FAT	GO:0032481~positive regulation of type I interferon production	5	0.392773	0.00836384	MAVS, DDX58, TICAM1, HSPD1, POLR3D	1201	10	13528	5.63197	1	0.0713633	14.5676
GOTERM_BP_FAT	GO:0010563~negative regulation of phosphorus metabolic process	11	0.864101	0.00840106	CDKN1C, INHBA, PTPRC, CAV1, HNF4A, NF2, SOCS1, YWHAB, FKBP1A, IGFBP3, YWHAE	1201	48	13528	2.58132	1	0.0715304	14.6276
GOTERM_BP_FAT	GO:0045936~negative regulation of phosphate metabolic process	11	0.864101	0.00840106	CDKN1C, INHBA, PTPRC, CAV1, HNF4A, NF2, SOCS1, YWHAB, FKBP1A, IGFBP3, YWHAE	1201	48	13528	2.58132	1	0.0715304	14.6276
GOTERM_BP_FAT	GO:0032582~negative regulation of gene-specific transcription	11	0.864101	0.00840106	CDKN1C, MEF2C, CIITA, VDR, PPARA, TBL1XR1, TNFSF4, HAND1, TAF9B, NCOR1, NCOR2	1201	48	13528	2.58132	1	0.0715304	14.6276
GOTERM_BP_FAT	GO:0006936~muscle contraction	24	1.88531	0.00841956	ALDOA, PABPN1, SLC8A1, ACTA1, ACTA2, EDN2, MYL1, DAG1, MYLK2, FKBP1A, MYH6, KCNJ12, HOMER1, CACNG1, GJA5, DES, ARG2, AGT, CACNA1G, GAMT, ASPH, CHRNA1, CACNA1C, SNTA1	1201	153	13528	1.76689	1	0.071543	14.6575
GOTERM_BP_FAT	GO:0002708~positive regulation of lymphocyte mediated immunity	9	0.706991	0.00841995	FCER1A, PTPRC, NOD2, C3, TAP2, FCER2, FCER1G, HSPD1, CD226	1201	34	13528	2.98163	1	0.071407	14.6581
GOTERM_BP_FAT	GO:0002705~positive regulation of leukocyte mediated immunity	9	0.706991	0.00841995	FCER1A, PTPRC, NOD2, C3, TAP2, FCER2, FCER1G, HSPD1, CD226	1201	34	13528	2.98163	1	0.071407	14.6581
GOTERM_BP_FAT	GO:0019229~regulation of vasoconstriction	9	0.706991	0.00841995	CAV1, AVP, ECE1, AGT, EDN2, ACE2, ALOX5, CACNA1C, DBH	1201	34	13528	2.98163	1	0.071407	14.6581
GOTERM_BP_FAT	GO:0017157~regulation of exocytosis	9	0.706991	0.00841995	FCER1A, RAB3A, HMOX1, NCS1, RAPGEF4, TRPV6, NSF, CACNA1A, SYK	1201	34	13528	2.98163	1	0.071407	14.6581
GOTERM_BP_FAT	GO:0030879~mammary gland development	13	1.02121	0.00857989	CAV2, CAV1, ELF3, MET, HK2, CDO1, GLI2, NTN1, PGR, ATP2B2, PRLR, TDGF1, APLN	1201	63	13528	2.32431	1	0.0725773	14.9158
GOTERM_BP_FAT	GO:0045765~regulation of angiogenesis	13	1.02121	0.00857989	PML, TNFSF12, PLG, BTG1, HMOX1, TEK, KRT1, GHRL, CHRNA7, TIE1, RUNX1, ANGPT2, IL1A	1201	63	13528	2.32431	1	0.0725773	14.9158
GOTERM_BP_FAT	GO:0048511~rhythmic process	21	1.64965	0.00887746	DDC, TAF4, SLC9A3, LEPR, EDN2, ARNTL, SOD1, SIRT1, NRIP1, KDR, LEP, PGR, INHBA, PTGDS, GRIN2B, AGT, CRH, PER2, GHRL, ANGPT1, CLOCK, HPGDS	1201	128	13528	1.84799	1	0.0748633	15.3932
GOTERM_BP_FAT	GO:0032269~negative regulation of cellular protein metabolic process	27	2.12097	0.0089333	CAV1, GCLC, SNCA, PML, PAX5, FKBP1A, CALR, IL10, TIMP1, EIF4EBP1, ATG5, SERPINA5, UBE2D1, DNMT3B, PTPRC, NF2, PAIP2, SOCS1, YWHAB, IGF2, FURIN, EIF2B1, YWHAE, HNF4A, DNMT1, IGFBP3, IGFBP5	1201	180	13528	1.68959	1	0.0751727	15.4825
GOTERM_BP_FAT	GO:0048771~tissue remodeling	12	0.942655	0.00920831	CAV1, TNFSF11, ELF3, ATG5, EPAS1, IL7, AGT, PTH, TGM2, ACP5, DBH, PLG	1201	56	13528	2.4137	1	0.0772562	15.9211
GOTERM_BP_FAT	GO:0009612~response to mechanical stimulus	12	0.942655	0.00920831	ATP2B2, CAV1, SLC1A3, CCL2, ACTA1, SLC12A2, GRIN2B, COL1A1, FOSL1, LTB, JUNB, LTA	1201	56	13528	2.4137	1	0.0772562	15.9211
GOTERM_BP_FAT	GO:0007595~lactation	8	0.628437	0.00954776	CAV2, ATP2B2, CAV1, PRLR, MET, HK2, CDO1, APLN	1201	28	13528	3.21827	1	0.0798469	16.4594
GOTERM_BP_FAT	GO:0031345~negative regulation of cell projection organization	8	0.628437	0.00954776	NRP1, YWHAH, ULK1, SEMA3F, NTN1, ARHGDIA, EPHB2, THY1	1201	28	13528	3.21827	1	0.0798469	16.4594
GOTERM_BP_FAT	GO:0000904~cell morphogenesis involved in differentiation	34	2.67086	0.00957255	NRP2, ALS2, RAB3A, NOG, CDK5R1, CCK, NRP1, PIP5K1C, GLI2, SOX9, EPHB3, CXCL12, EPHB1, EPHB2, ATP2B2, APP, SLC1A3, NUMB, TOP2B, RUNX3, NFATC1, RYK, EFNB1, NODAL, SOD1, ISL1, NTN1, VASP, EPHA4, ULK1, LAMA5, CYFIP1, CACNA1A, MYH10	1201	244	13528	1.56957	1	0.0798934	16.4986
GOTERM_BP_FAT	GO:0000902~cell morphogenesis	46	3.61351	0.00971987	NRP2, ALS2, RAB3A, NOG, CDK5R1, LIMS1, CCK, NRP1, ONECUT1, PIP5K1C, SOX9, EPHB3, IL7R, GLI2, CXCL12, CCL4, LLGL1, EPHB1, EPHB2, ATP2B2, APP, SLC1A3, EZR, NUMB, BCL6, CAP1, TOP2B, RUNX3, SPN, NFATC1, CD3G, VHL, RYK, NODAL, EFNB1, ISL1, SOD1, NTN1, VASP, EPHA4, LAMA1, ULK1, LAMA5, CYFIP1, CACNA1A, MYH10	1201	356	13528	1.45545	1	0.0809227	16.7311
GOTERM_BP_FAT	GO:0048167~regulation of synaptic plasticity	13	1.02121	0.0097311	PLAT, ATP2B2, YWHAH, GRIN2B, APOE, AGT, SNCA, GRIN1, DLG4, MYLK2, KIT, DBN1, EPHB2	1201	64	13528	2.28799	1	0.0808584	16.7488
GOTERM_BP_FAT	GO:0008585~female gonad development	13	1.02121	0.0097311	TAF4, LEPR, EDN2, SOD1, SIRT1, NRIP1, KDR, LEP, PGR, INHBA, AGT, IDH1, ANGPT1	1201	64	13528	2.28799	1	0.0808584	16.7488
GOTERM_BP_FAT	GO:0031668~cellular response to extracellular stimulus	13	1.02121	0.0097311	SREBF1, CYP24A1, CAV1, FOXA3, LEPR, SIRT1, AQP2, VDR, SLC1A2, MYOCD, ATG5, HMOX1, FOSL1	1201	64	13528	2.28799	1	0.0808584	16.7488
GOTERM_BP_FAT	GO:0007015~actin filament organization	14	1.09976	0.0100261	ALDOA, ACTA1, WASF1, FSCN1, ACTN1, WAS, NCK2, CDC42EP2, EZR, GHRL, WASL, ABL2, DBN1, ADD2	1201	72	13528	2.19021	1	0.0830581	17.2124
GOTERM_BP_FAT	GO:0032880~regulation of protein localization	22	1.7282	0.0100274	ARHGDIG, TNFSF4, YWHAB, TNFSF15, IL13, IGF2, CD40, SIRT1, PKIA, IL10, APOA2, SUMO1, NOD2, HNF4A, CD40LG, SAA1, BCL3, LTB, LTA, IL1A, ARHGDIA, CD27	1201	138	13528	1.7957	1	0.0829115	17.2146
GOTERM_BP_FAT	GO:0009060~aerobic respiration	9	0.706991	0.0100861	SUCLG2, COX10, ACO1, SDHC, IDH2, IDH3B, IDH1, CAT, PDHB	1201	35	13528	2.89644	1	0.0832206	17.3065
GOTERM_BP_FAT	GO:0022037~metencephalon development	9	0.706991	0.0100861	ATP2B2, NCOA2, CYP11A1, ULK1, GRIN1, RORA, GLI2, CACNA1A, MYH10	1201	35	13528	2.89644	1	0.0832206	17.3065
GOTERM_BP_FAT	GO:0060350~endochondral bone morphogenesis	6	0.471328	0.0103681	MEF2D, COL13A1, COL1A1, SOX9, RUNX2, GHR	1201	16	13528	4.22398	1	0.0852953	17.747
GOTERM_BP_FAT	GO:0007172~signal complex assembly	6	0.471328	0.0103681	NCK2, CD3E, PICK1, AGRN, CACNA1A, PXN	1201	16	13528	4.22398	1	0.0852953	17.747
GOTERM_BP_FAT	GO:0045598~regulation of fat cell differentiation	6	0.471328	0.0103681	PPARD, TGFB1I1, SIRT1, LPIN1, ADIPOQ, SOD2	1201	16	13528	4.22398	1	0.0852953	17.747
GOTERM_BP_FAT	GO:0042089~cytokine biosynthetic process	6	0.471328	0.0103681	BCL10, MYD88, IRF3, CMA1, PAWR, IFNAR1	1201	16	13528	4.22398	1	0.0852953	17.747
GOTERM_BP_FAT	GO:0045446~endothelial cell differentiation	6	0.471328	0.0103681	GPX1, LAMA5, AGT, HOXB5, NR2F2, KDR	1201	16	13528	4.22398	1	0.0852953	17.747
GOTERM_BP_FAT	GO:0030032~lamellipodium assembly	6	0.471328	0.0103681	NCK2, VAV3, WASF2, CYFIP1, SH2B1, VAV2	1201	16	13528	4.22398	1	0.0852953	17.747
GOTERM_BP_FAT	GO:0045577~regulation of B cell differentiation	6	0.471328	0.0103681	CARD11, INHBA, PTPRC, INPP5D, CD27, SYK	1201	16	13528	4.22398	1	0.0852953	17.747
GOTERM_BP_FAT	GO:0006691~leukotriene metabolic process	7	0.549882	0.01038	FCER1A, ALOXE3, ALOX5AP, ALOX5, CYP4F2, ALOX12, SYK	1201	22	13528	3.58398	1	0.0852293	17.7656
GOTERM_BP_FAT	GO:0042133~neurotransmitter metabolic process	7	0.549882	0.01038	GAD2, ABAT, LRTOMT, DBH, GAD1, CACNA1A, ALDH9A1	1201	22	13528	3.58398	1	0.0852293	17.7656
GOTERM_BP_FAT	GO:0050770~regulation of axonogenesis	12	0.942655	0.0105209	NRP1, ULK1, TNFRSF12A, APOE, EFNA1, SEMA3F, GRIN1, NTN1, CACNA1A, ARHGDIA, EPHB2, THY1	1201	57	13528	2.37136	1	0.0861777	17.9847
GOTERM_BP_FAT	GO:0010959~regulation of metal ion transport	15	1.17832	0.0112905	CAV3, ORAI1, CACNA2D1, SLC8A1, CAV1, SLC9A3, STIM1, FKBP1A, HOMER1, THY1, ATP2B2, NEDD4, PLN, NKX2-5, CALM1	1201	81	13528	2.08592	1	0.0920442	19.1723
GOTERM_BP_FAT	GO:0010896~regulation of triglyceride catabolic process	4	0.314218	0.0113457	ABHD5, APOA5, APOC2, PNPLA2	1201	6	13528	7.5093	1	0.0923033	19.2569
GOTERM_BP_FAT	GO:0002710~negative regulation of T cell mediated immunity	4	0.314218	0.0113457	PTPRC, PPP3CB, IL7R, SPN	1201	6	13528	7.5093	1	0.0923033	19.2569
GOTERM_BP_FAT	GO:0034384~high-density lipoprotein particle clearance	4	0.314218	0.0113457	APOA2, APOE, APOC2, SCARB1	1201	6	13528	7.5093	1	0.0923033	19.2569
GOTERM_BP_FAT	GO:0060136~embryonic process involved in female pregnancy	4	0.314218	0.0113457	HSF1, SP3, NODAL, JUNB	1201	6	13528	7.5093	1	0.0923033	19.2569
GOTERM_BP_FAT	GO:0042532~negative regulation of tyrosine phosphorylation of STAT protein	4	0.314218	0.0113457	CAV1, HNF4A, NF2, SOCS1	1201	6	13528	7.5093	1	0.0923033	19.2569
GOTERM_BP_FAT	GO:0006072~glycerol-3-phosphate metabolic process	4	0.314218	0.0113457	GPD2, GPD1, GK, GK5	1201	6	13528	7.5093	1	0.0923033	19.2569
GOTERM_BP_FAT	GO:0006729~tetrahydrobiopterin biosynthetic process	4	0.314218	0.0113457	PCBD2, PCBD1, QDPR, GCH1	1201	6	13528	7.5093	1	0.0923033	19.2569
GOTERM_BP_FAT	GO:0045879~negative regulation of smoothened signaling pathway	4	0.314218	0.0113457	CD3E, HHIP, RUNX2, CHRD	1201	6	13528	7.5093	1	0.0923033	19.2569
GOTERM_BP_FAT	GO:0006534~cysteine metabolic process	4	0.314218	0.0113457	GCLC, NFS1, CDO1, GCLM	1201	6	13528	7.5093	1	0.0923033	19.2569
GOTERM_BP_FAT	GO:0010875~positive regulation of cholesterol efflux	4	0.314218	0.0113457	NR1H2, APOE, ADIPOQ, NR1H3	1201	6	13528	7.5093	1	0.0923033	19.2569
GOTERM_BP_FAT	GO:0032735~positive regulation of interleukin-12 production	4	0.314218	0.0113457	NOD2, CD40LG, HSPD1, CD40	1201	6	13528	7.5093	1	0.0923033	19.2569
GOTERM_BP_FAT	GO:0051223~regulation of protein transport	19	1.49254	0.0113742	TNFSF4, YWHAB, TNFSF15, IL13, IGF2, CD40, SIRT1, PKIA, IL10, APOA2, NOD2, HNF4A, CD40LG, SAA1, BCL3, LTB, IL1A, LTA, CD27	1201	114	13528	1.87732	1	0.0923525	19.3004
GOTERM_BP_FAT	GO:0032147~activation of protein kinase activity	19	1.49254	0.0113742	IRAK1, CCK, FLT1, SPHK2, EDN2, PICK1, STRADA, TNFSF15, MAP4K1, IGF2, TNFRSF10A, DGKB, MAP3K4, PRLR, MAP3K1, DGKZ, MAP3K13, GHR, MAP3K11	1201	114	13528	1.87732	1	0.0923525	19.3004
GOTERM_BP_FAT	GO:0019226~transmission of nerve impulse	45	3.53496	0.0113776	ALS2, CAV2, RAB3A, PPARD, GRIK1, SNCA, ACSBG1, APP, SLC1A2, GAD2, SLC1A3, GRIN2B, APOE, PPP3CB, DLG4, GRID2, AGRN, PPP3CA, CHRNA1, NQO1, GAD1, HTR3B, USP14, GJD2, PLAT, GRIN1, MYLK2, LRTOMT, GRIA4, DBH, HOMER1, SOD1, PARK7, VDAC1, KCNN3, CRH, AKAP5, CLDN1, ABAT, GHRL, SDCBP, CACNA1C, SST, CACNA1A, ALDH9A1	1201	350	13528	1.44822	1	0.0922078	19.3057
GOTERM_BP_FAT	GO:0045807~positive regulation of endocytosis	8	0.628437	0.0116441	CAV1, CALY, C3, SNCA, APOA5, CALR, AHSG, HIP1	1201	29	13528	3.1073	1	0.0941001	19.7125
GOTERM_BP_FAT	GO:0007162~negative regulation of cell adhesion	10	0.785546	0.0117684	ARHGDIG, ADAM10, NF2, PDE3B, BCL6, COL1A1, ADIPOQ, SPN, ARHGDIA, ARHGDIB	1201	43	13528	2.61952	1	0.0948857	19.9016
GOTERM_BP_FAT	GO:0006112~energy reserve metabolic process	10	0.785546	0.0117684	LEP, G6PC, GBE1, PYGM, GFPT1, PPP1R1A, LEPR, EPM2A, CPS1, AGL	1201	43	13528	2.61952	1	0.0948857	19.9016
GOTERM_BP_FAT	GO:0060249~anatomical structure homeostasis	18	1.41398	0.0117686	ALDOA, CAV3, EPAS1, IL7, ACACA, ACP5, PFKM, SOD1, SRF, PLG, KDR, DCLRE1C, TNFSF11, PTH, PDGFRB, CHRNA1, COL11A2, ERCC4	1201	106	13528	1.91275	1	0.0947118	19.9018
GOTERM_BP_FAT	GO:0046425~regulation of JAK-STAT cascade	9	0.706991	0.0119848	LIF, CAV1, IL5, HNF4A, NF2, CLCF1, SOCS1, HGS, GHR	1201	36	13528	2.81599	1	0.0961983	20.2297
GOTERM_BP_FAT	GO:0043407~negative regulation of MAP kinase activity	9	0.706991	0.0119848	CAV3, CAV1, HMGCR, APOE, RGS4, DUSP9, DUSP8, TP73, DUSP6	1201	36	13528	2.81599	1	0.0961983	20.2297
GOTERM_BP_FAT	GO:0032675~regulation of interleukin-6 production	9	0.706991	0.0119848	NOD2, UCN, CEBPB, TICAM1, GHRL, LBP, HSPD1, INPP5D, IL10	1201	36	13528	2.81599	1	0.0961983	20.2297
GOTERM_BP_FAT	GO:0048010~vascular endothelial growth factor receptor signaling pathway	5	0.392773	0.0122314	NRP1, CCL2, PDGFRA, PDGFRB, KDR	1201	11	13528	5.11998	1	0.0979091	20.6021
GOTERM_BP_FAT	GO:0043030~regulation of macrophage activation	5	0.392773	0.0122314	SNCA, LBP, RORA, HSPD1, CD74	1201	11	13528	5.11998	1	0.0979091	20.6021
GOTERM_BP_FAT	GO:0002823~negative regulation of adaptive immune response based on somatic recombination of immune receptors built from immunoglobulin superfamily domains	5	0.392773	0.0122314	PTPRC, PPP3CB, BCL6, IL7R, SPN	1201	11	13528	5.11998	1	0.0979091	20.6021
GOTERM_BP_FAT	GO:0002478~antigen processing and presentation of exogenous peptide antigen	5	0.392773	0.0122314	TAP2, CTSE, FCER1G, CD74, TAPBP	1201	11	13528	5.11998	1	0.0979091	20.6021
GOTERM_BP_FAT	GO:0002688~regulation of leukocyte chemotaxis	5	0.392773	0.0122314	ADAM10, EDN2, ADAM17, GREM1, CXCL12	1201	11	13528	5.11998	1	0.0979091	20.6021
GOTERM_BP_FAT	GO:0032370~positive regulation of lipid transport	5	0.392773	0.0122314	NR1H2, APOE, LIPG, ADIPOQ, NR1H3	1201	11	13528	5.11998	1	0.0979091	20.6021
GOTERM_BP_FAT	GO:0045649~regulation of macrophage differentiation	5	0.392773	0.0122314	LIF, INHBA, ID2, C1QC, ADIPOQ	1201	11	13528	5.11998	1	0.0979091	20.6021
GOTERM_BP_FAT	GO:0042423~catecholamine biosynthetic process	5	0.392773	0.0122314	DDC, HDC, SNCA, DBH, GCH1	1201	11	13528	5.11998	1	0.0979091	20.6021
GOTERM_BP_FAT	GO:0032653~regulation of interleukin-10 production	5	0.392773	0.0122314	CD83, FCER1G, BCL3, IRF4, HSPD1	1201	11	13528	5.11998	1	0.0979091	20.6021
GOTERM_BP_FAT	GO:0002820~negative regulation of adaptive immune response	5	0.392773	0.0122314	PTPRC, PPP3CB, BCL6, IL7R, SPN	1201	11	13528	5.11998	1	0.0979091	20.6021
GOTERM_BP_FAT	GO:0043604~amide biosynthetic process	5	0.392773	0.0122314	CEBPA, ASS1, ARG2, OTC, CPS1	1201	11	13528	5.11998	1	0.0979091	20.6021
GOTERM_BP_FAT	GO:0030182~neuron differentiation	54	4.24195	0.012294	NRP2, ALS2, NRP1, EFNA1, PIP5K1C, RORA, GLI2, CXCL12, ATP2B2, APP, SLC1A3, BAG1, NR2F6, TOP2B, EFNB1, PICK1, LRTOMT, VASP, THY1, GHRL, FGFR1, RAB3A, CDK5R1, CCK, CTF1, EPHB3, SRF, EPHB1, EPHB2, LIF, NUMB, AGRN, RUNX3, UCN, CEBPB, RYK, FOXA1, SOD1, ISL1, NTN1, TP73, EPHA2, SOD2, LEP, NOTCH3, CDKN1C, EPHA4, ULK1, NEDD4, PHGDH, CYFIP1, ID3, CACNA1A, MYH10	1201	438	13528	1.38871	1	0.0982073	20.6963
GOTERM_BP_FAT	GO:0060538~skeletal muscle organ development	13	1.02121	0.0123896	ALS2, CAV2, CAV1, ACTA1, HOMER1, APP, PPP3CB, PPP3CA, AGRN, NR2F2, CHRNA1, SNTA1, IGFBP5	1201	66	13528	2.21866	1	0.0987565	20.8402
GOTERM_BP_FAT	GO:0007519~skeletal muscle tissue development	13	1.02121	0.0123896	ALS2, CAV2, CAV1, ACTA1, HOMER1, APP, PPP3CB, PPP3CA, AGRN, NR2F2, CHRNA1, SNTA1, IGFBP5	1201	66	13528	2.21866	1	0.0987565	20.8402
GOTERM_BP_FAT	GO:0001503~ossification	19	1.49254	0.0124025	MINPP1, CYP24A1, NOG, THRA, COL13A1, IGF2, GLI2, AHSG, MEF2D, TNFRSF11A, TNFSF11, SP3, SP7, COL1A1, IGFBP3, EXT2, RUNX2, CHRD, IGFBP5	1201	115	13528	1.861	1	0.0986746	20.8596
GOTERM_BP_FAT	GO:0016192~vesicle-mediated transport	68	5.34171	0.0126387	ALS2, LDLR, AP1B1, AP1G1, SLC9A3, CRP, SYNJ1, SNCA, WASF2, CRCP, ITSN2, ITSN1, TAPBP, AP1S3, APP, APOE, DLG4, RAPGEF4, LBP, CAP1, GHR, SH3GL3, PLD2, PICK1, MYLK2, WAS, M6PR, ELMO1, BCAP31, ARCN1, VAMP3, EPN1, EPN2, SH3GL1, CAV2, RAB7A, MBL2, RAB3A, CAV1, CCL3, CALY, ARF6, ABCA1, CCL5, LLGL1, AHSG, AP3M1, SQSTM1, STX17, FCGR1A, FCER1G, SCARB1, EXOC2, HIP1, DNM3, VAV3, AP2A2, TFRC, ULK1, NEDD4, CD2…	1201	576	13528	1.32977	1	0.100285	21.2136
GOTERM_BP_FAT	GO:0048762~mesenchymal cell differentiation	11	0.864101	0.012891	NRP2, NOG, HAND2, LAMA5, SEMA3F, EFNB1, CYP26A1, KITLG, SOX9, ISL1, NFATC1	1201	51	13528	2.42948	1	0.102008	21.59
GOTERM_BP_FAT	GO:0014031~mesenchymal cell development	11	0.864101	0.012891	NRP2, NOG, HAND2, LAMA5, SEMA3F, EFNB1, CYP26A1, KITLG, SOX9, ISL1, NFATC1	1201	51	13528	2.42948	1	0.102008	21.59
GOTERM_BP_FAT	GO:0046356~acetyl-CoA catabolic process	7	0.549882	0.0130122	SUCLG2, ACO1, SDHC, IDH2, IDH3B, IDH1, PDHB	1201	23	13528	3.42816	1	0.102736	21.7703
GOTERM_BP_FAT	GO:0043449~cellular alkene metabolic process	7	0.549882	0.0130122	FCER1A, ALOXE3, ALOX5AP, ALOX5, CYP4F2, ALOX12, SYK	1201	23	13528	3.42816	1	0.102736	21.7703
GOTERM_BP_FAT	GO:0010332~response to gamma radiation	7	0.549882	0.0130122	GPX1, PTPRC, CAV1, CCL2, SOCS3, PML, SOD2	1201	23	13528	3.42816	1	0.102736	21.7703
GOTERM_BP_FAT	GO:0006099~tricarboxylic acid cycle	7	0.549882	0.0130122	SUCLG2, ACO1, SDHC, IDH2, IDH3B, IDH1, PDHB	1201	23	13528	3.42816	1	0.102736	21.7703
GOTERM_BP_FAT	GO:0006355~regulation of transcription, DNA-dependent	184	14.454	0.0134542	MEF2C, MEF2B, MEF2A, THRA, RORC, TBP, RORA, PDX1, CNOT7, MED20, IL10, IL11, BATF, PGR, SIN3B, APP, MYOCD, TDGF1, RARA, PITX2, CIITA, BCL10, RARG, PCBD2, RAN, YY1, NODAL, GABPA, MED12, MED14, ARNTL, NR0B2, MECOM, PPARGC1A, PKIA, JUNB, PIAS4, HNF4A, TGFB1I1, NFE2L2, HMGB1, ONECUT1, TAF9B, CALR, SOX9, MYT1, SRF, ATF1, WT1, NR1H2, LIF, SRY, PFN1, VDR, ELK4, HOXA10, AGRN, RUNX1, NKX2-5, RUNX2, DNMT3B,…	1201	1773	13528	1.16896	1	0.105866	22.4245
GOTERM_BP_FAT	GO:0035094~response to nicotine	6	0.471328	0.013635	AVP, HMOX1, LEPR, ALDH2, ABAT, CHRNA7	1201	17	13528	3.97551	1	0.107025	22.6905
GOTERM_BP_FAT	GO:0051004~regulation of lipoprotein lipase activity	6	0.471328	0.013635	NR1H2, ABHD5, APOA5, APOC2, FKBP1A, NR1H3	1201	17	13528	3.97551	1	0.107025	22.6905
GOTERM_BP_FAT	GO:0043043~peptide biosynthetic process	6	0.471328	0.013635	GSS, GGT6, GCLC, GGT1, FURIN, GCLM	1201	17	13528	3.97551	1	0.107025	22.6905
GOTERM_BP_FAT	GO:0042310~vasoconstriction	6	0.471328	0.013635	CAV1, AVP, ACTA2, AGT, EDN2, CACNA1G	1201	17	13528	3.97551	1	0.107025	22.6905
GOTERM_BP_FAT	GO:0046488~phosphatidylinositol metabolic process	6	0.471328	0.013635	PIP5K1B, PIP5K1C, PIP5K1A, PIP4K2A, PIP4K2C, PIP4K2B	1201	17	13528	3.97551	1	0.107025	22.6905
GOTERM_BP_FAT	GO:0002221~pattern recognition receptor signaling pathway	6	0.471328	0.013635	BCL10, IRAK1, NOD2, MYD88, TICAM1, HSPD1	1201	17	13528	3.97551	1	0.107025	22.6905
GOTERM_BP_FAT	GO:0048469~cell maturation	14	1.09976	0.0139958	CDKN1C, PGR, CEBPA, APP, EPAS1, FOXA1, PICK1, PDE3A, AGRN, RUNX2, RUNX3, TIMP1, BTK, KDR	1201	75	13528	2.1026	1	0.109519	23.219
GOTERM_BP_FAT	GO:0021549~cerebellum development	8	0.628437	0.0140537	ATP2B2, NCOA2, CYP11A1, ULK1, RORA, GLI2, CACNA1A, MYH10	1201	30	13528	3.00372	1	0.109753	23.3034
GOTERM_BP_FAT	GO:0050707~regulation of cytokine secretion	8	0.628437	0.0140537	APOA2, NOD2, TNFSF4, SAA1, TNFSF15, IGF2, IL10, IL1A	1201	30	13528	3.00372	1	0.109753	23.3034
GOTERM_BP_FAT	GO:0032368~regulation of lipid transport	8	0.628437	0.0140537	NR1H2, LEP, APOA2, APOE, LIPG, APOC2, ADIPOQ, NR1H3	1201	30	13528	3.00372	1	0.109753	23.3034
GOTERM_BP_FAT	GO:0034614~cellular response to reactive oxygen species	8	0.628437	0.0140537	GPX1, PRDX6, GPX4, TPO, CAT, SOD1, PXN, SOD2	1201	30	13528	3.00372	1	0.109753	23.3034
GOTERM_BP_FAT	GO:0032649~regulation of interferon-gamma production	8	0.628437	0.0140537	INHBA, NOD2, IL27, TNFRSF13C, BCL3, RARA, HSPD1, IFNAR1	1201	30	13528	3.00372	1	0.109753	23.3034
GOTERM_BP_FAT	GO:0060485~mesenchyme development	11	0.864101	0.0147287	NRP2, NOG, HAND2, LAMA5, SEMA3F, EFNB1, CYP26A1, KITLG, SOX9, ISL1, NFATC1	1201	52	13528	2.38276	1	0.114543	24.2818
GOTERM_BP_FAT	GO:0051252~regulation of RNA metabolic process	187	14.6897	0.0153063	MEF2C, MEF2B, MEF2A, THRA, RORC, TBP, RORA, PDX1, CNOT7, MED20, IL10, IL11, BATF, PGR, SIN3B, APP, MYOCD, TDGF1, RARA, PITX2, CIITA, BCL10, RARG, PCBD2, RAN, YY1, NODAL, GABPA, MED12, MED14, ARNTL, NR0B2, MECOM, PPARGC1A, PKIA, JUNB, PIAS4, HNF4A, TGFB1I1, NFE2L2, HMGB1, ONECUT1, TAF9B, MAPKAPK2, CALR, SOX9, MYT1, SRF, ATF1, WT1, NR1H2, LIF, SRY, PFN1, VDR, ELK4, HOXA10, AGRN, RUNX1, NKX2-5, RUNX…	1201	1813	13528	1.16181	1	0.118579	25.1096
GOTERM_BP_FAT	GO:0007612~learning	12	0.942655	0.0153263	APP, GRIN2B, PDE1B, HMGCR, GRIN1, DLG4, KIT, CACNA1C, DBH, FOSL1, EPHB2, VDAC1	1201	60	13528	2.25279	1	0.118516	25.138
GOTERM_BP_FAT	GO:0010212~response to ionizing radiation	12	0.942655	0.0153263	DCLRE1C, GPX1, PTPRC, CAV1, BRCC3, CCL2, THBD, SOCS3, PML, TOPBP1, DNMT3B, SOD2	1201	60	13528	2.25279	1	0.118516	25.138
GOTERM_BP_FAT	GO:0009749~response to glucose stimulus	10	0.785546	0.0157726	KHK, APOA2, SLC8A1, GLUL, HNF4A, MAFA, PTPRN, ADIPOQ, EIF2B1, NR1H4	1201	45	13528	2.5031	1	0.121559	25.7715
GOTERM_BP_FAT	GO:0009066~aspartate family amino acid metabolic process	7	0.549882	0.016078	MRI1, GOT2, ADI1, MTHFR, PHGDH, ASRGL1, SMS	1201	24	13528	3.28532	1	0.123562	26.2022
GOTERM_BP_FAT	GO:0035239~tube morphogenesis	20	1.57109	0.0164142	BCL10, NRP1, FLT1, NODAL, FOXA1, TP63, GLI2, GREM1, SRF, CXCL12, VASP, MYCN, KDR, PFN1, HAND1, HAND2, LAMA5, AGT, NKX2-5, IPMK	1201	127	13528	1.77385	1	0.125775	26.6734
GOTERM_BP_FAT	GO:0007266~Rho protein signal transduction	9	0.706991	0.0165496	CNKSR1, ARHGDIG, CDC42EP1, APOE, PTH, COL1A2, ABCA1, ARHGDIA, ARHGDIB	1201	38	13528	2.66778	1	0.126531	26.8623
GOTERM_BP_FAT	GO:0007568~aging	18	1.41398	0.0166757	LIMS1, SOCS2, SOCS3, PML, TP63, IL15, SOD1, CCL5, CALR, SRF, SIRT1, SOD2, SREBF2, SLC1A2, TFRC, GPX4, SRR, INPP5D	1201	110	13528	1.84319	1	0.127217	27.038
GOTERM_BP_FAT	GO:0006898~receptor-mediated endocytosis	11	0.864101	0.0167549	PLD2, NEDD4, ULK1, APOE, SLC9A3, SNCA, GRK4, CAP1, M6PR, CLTCL1, GHR	1201	53	13528	2.3378	1	0.127563	27.148
GOTERM_BP_FAT	GO:0030030~cell projection organization	46	3.61351	0.0167968	NRP2, ALS2, RAB3A, FGFR1, FGD1, CDK5R1, CCK, NRP1, ONECUT1, PDGFA, WASF2, PIP5K1C, ARF6, EPHB3, GLI2, CXCL12, EPHB1, EPHB2, ATP2B2, APP, NUMB, SH2B1, TOP2B, RUNX3, DNM3, UCN, VAV3, RYK, EFNB1, ISL1, VAV2, SOD1, LPIN1, NTN1, VASP, NCK2, EPHA4, ULK1, NEDD4, LAMA5, PHGDH, GHRL, SDCBP, CYFIP1, CACNA1A, MYH10	1201	368	13528	1.40799	1	0.127641	27.2062
GOTERM_BP_FAT	GO:0007270~nerve-nerve synaptic transmission	8	0.628437	0.0167995	PLAT, ALS2, SNCA, GRIN1, GRID2, CACNA1A, PARK7, VDAC1	1201	31	13528	2.90682	1	0.12744	27.21
GOTERM_BP_FAT	GO:0007632~visual behavior	8	0.628437	0.0167995	APP, SLC1A2, PDE1B, HMGCR, GRIN1, KIT, CACNA1C, DBH	1201	31	13528	2.90682	1	0.12744	27.21
GOTERM_BP_FAT	GO:0006084~acetyl-CoA metabolic process	8	0.628437	0.0167995	SUCLG2, ACO1, SDHC, ACACA, IDH2, IDH3B, IDH1, PDHB	1201	31	13528	2.90682	1	0.12744	27.21
GOTERM_BP_FAT	GO:0006869~lipid transport	22	1.7282	0.0170479	CPT1B, PPARA, CAV1, PPARD, LDLR, PSAP, APOC2, ABCA1, ABCG4, ABCG1, GOT2, APOA2, LPA, APOE, APOA5, LIPG, FABP3, FABP1, SCARB1, LBP, SCP2, VLDLR	1201	145	13528	1.70901	1	0.128989	27.554
GOTERM_BP_FAT	GO:0050854~regulation of antigen receptor-mediated signaling pathway	5	0.392773	0.0170788	BCL10, PTPRC, ELF1, PAWR, THY1	1201	12	13528	4.69331	1	0.128986	27.5966
GOTERM_BP_FAT	GO:0014068~positive regulation of phosphoinositide 3-kinase cascade	5	0.392773	0.0170788	PPARD, NEDD4, AGT, IGF2, CAT	1201	12	13528	4.69331	1	0.128986	27.5966
GOTERM_BP_FAT	GO:0030838~positive regulation of actin filament polymerization	5	0.392773	0.0170788	NCK2, CDC42EP2, MAP3K1, ARF6, RICTOR	1201	12	13528	4.69331	1	0.128986	27.5966
GOTERM_BP_FAT	GO:0034375~high-density lipoprotein particle remodeling	5	0.392773	0.0170788	APOA2, APOE, LIPG, SCARB1, ABCG1	1201	12	13528	4.69331	1	0.128986	27.5966
GOTERM_BP_FAT	GO:0046503~glycerolipid catabolic process	5	0.392773	0.0170788	LPL, APOA2, APOA5, CPS1, PNPLA3	1201	12	13528	4.69331	1	0.128986	27.5966
GOTERM_BP_FAT	GO:0040013~negative regulation of locomotion	12	0.942655	0.0172466	NF2, APOE, HMOX1, TBX5, GHRL, TIE1, GREM1, IGFBP3, CHRD, PLG, IGFBP5, THY1	1201	61	13528	2.21586	1	0.129953	27.8279
GOTERM_BP_FAT	GO:0031099~regeneration	13	1.02121	0.0173775	LIF, NOTCH3, GPX1, APOA2, CCL2, SOCS3, APOA5, SOCS1, SOX15, ANGPT1, CCNA2, PLAU, PLG	1201	69	13528	2.12219	1	0.130656	28.008
GOTERM_BP_FAT	GO:0051924~regulation of calcium ion transport	13	1.02121	0.0173775	CAV3, ORAI1, CACNA2D1, SLC8A1, CAV1, STIM1, FKBP1A, HOMER1, THY1, ATP2B2, PLN, NKX2-5, CALM1	1201	69	13528	2.12219	1	0.130656	28.008
GOTERM_BP_FAT	GO:0008654~phospholipid biosynthetic process	17	1.33543	0.0173883	CPT1B, PGS1, CDIPT, PLD1, SPHK2, ABHD5, SGMS1, CDS1, APOA2, CEPT1, ISYNA1, FABP3, PLA2G6, ETNK1, PCYT1A, AGPAT2, PTDSS2	1201	102	13528	1.87732	1	0.130508	28.0228
GOTERM_BP_FAT	GO:0006342~chromatin silencing	6	0.471328	0.0175292	DNMT3A, SIRT6, SIRT1, DNMT3B, SIRT2, SIRT3	1201	18	13528	3.75465	1	0.131277	28.216
GOTERM_BP_FAT	GO:0019438~aromatic compound biosynthetic process	6	0.471328	0.0175292	MOCS3, PCBD2, PCBD1, QDPR, NFS1, GCH1	1201	18	13528	3.75465	1	0.131277	28.216
GOTERM_BP_FAT	GO:0019098~reproductive behavior	6	0.471328	0.0175292	APP, AVP, CYP11A1, PPP1R1B, GRIN1, DBH	1201	18	13528	3.75465	1	0.131277	28.216
GOTERM_BP_FAT	GO:0030593~neutrophil chemotaxis	6	0.471328	0.0175292	CCL2, SAA1, CXCL3, EDN2, CXCR2, SYK	1201	18	13528	3.75465	1	0.131277	28.216
GOTERM_BP_FAT	GO:0050869~negative regulation of B cell activation	6	0.471328	0.0175292	BTLA, INHBA, BCL6, PAWR, INPP5D, IL10	1201	18	13528	3.75465	1	0.131277	28.216
GOTERM_BP_FAT	GO:0021695~cerebellar cortex development	6	0.471328	0.0175292	ATP2B2, ULK1, RORA, GLI2, CACNA1A, MYH10	1201	18	13528	3.75465	1	0.131277	28.216
GOTERM_BP_FAT	GO:0002718~regulation of cytokine production during immune response	6	0.471328	0.0175292	BCL10, APOA2, HMOX1, FCER1G, BCL6, IL10	1201	18	13528	3.75465	1	0.131277	28.216
GOTERM_BP_FAT	GO:0048667~cell morphogenesis involved in neuron differentiation	29	2.27808	0.0180498	ALS2, NRP2, RAB3A, CDK5R1, CCK, NRP1, PIP5K1C, GLI2, EPHB3, CXCL12, EPHB1, EPHB2, ATP2B2, APP, SLC1A3, NUMB, TOP2B, RUNX3, RYK, EFNB1, SOD1, ISL1, NTN1, VASP, EPHA4, ULK1, CYFIP1, CACNA1A, MYH10	1201	209	13528	1.56294	1	0.134704	28.9257
GOTERM_BP_FAT	GO:0030155~regulation of cell adhesion	21	1.64965	0.0180684	ARHGDIG, ADAM10, VAV3, NF2, ONECUT1, PDE3B, DLL1, ADIPOQ, LAMA1, PRLR, SAA1, LAMA5, TDGF1, TGM2, BCL6, COL1A1, CHRD, ARHGDIA, SPN, ARHGDIB, ALOX12	1201	137	13528	1.72659	1	0.134605	28.9509
GOTERM_BP_FAT	GO:0060260~regulation of transcription initiation from RNA polymerase II promoter	4	0.314218	0.0185559	HMGB1, TAF1, SRF, NKX2-5	1201	7	13528	6.43654	1	0.137772	29.6093
GOTERM_BP_FAT	GO:0048013~ephrin receptor signaling pathway	4	0.314218	0.0185559	EFNA1, EPHA1, EPHA2, EPHB2	1201	7	13528	6.43654	1	0.137772	29.6093
GOTERM_BP_FAT	GO:0042921~glucocorticoid receptor signaling pathway	4	0.314218	0.0185559	YWHAH, NEDD4, NR3C1, CALR	1201	7	13528	6.43654	1	0.137772	29.6093
GOTERM_BP_FAT	GO:0002707~negative regulation of lymphocyte mediated immunity	4	0.314218	0.0185559	PTPRC, PPP3CB, IL7R, SPN	1201	7	13528	6.43654	1	0.137772	29.6093
GOTERM_BP_FAT	GO:0046146~tetrahydrobiopterin metabolic process	4	0.314218	0.0185559	PCBD2, PCBD1, QDPR, GCH1	1201	7	13528	6.43654	1	0.137772	29.6093
GOTERM_BP_FAT	GO:0010874~regulation of cholesterol efflux	4	0.314218	0.0185559	NR1H2, APOE, ADIPOQ, NR1H3	1201	7	13528	6.43654	1	0.137772	29.6093
GOTERM_BP_FAT	GO:0031058~positive regulation of histone modification	4	0.314218	0.0185559	PML, DNMT1, PPARGC1A, DNMT3B	1201	7	13528	6.43654	1	0.137772	29.6093
GOTERM_BP_FAT	GO:0045599~negative regulation of fat cell differentiation	4	0.314218	0.0185559	TGFB1I1, SIRT1, ADIPOQ, SOD2	1201	7	13528	6.43654	1	0.137772	29.6093
GOTERM_BP_FAT	GO:0050665~hydrogen peroxide biosynthetic process	4	0.314218	0.0185559	CYBB, CYP1A2, SOD1, SOD2	1201	7	13528	6.43654	1	0.137772	29.6093
GOTERM_BP_FAT	GO:0046653~tetrahydrofolate metabolic process	4	0.314218	0.0185559	MTHFD2, ALDH1L1, PIPOX, GCH1	1201	7	13528	6.43654	1	0.137772	29.6093
GOTERM_BP_FAT	GO:0044247~cellular polysaccharide catabolic process	4	0.314218	0.0185559	G6PC, PYGM, MGAM, CPS1	1201	7	13528	6.43654	1	0.137772	29.6093
GOTERM_BP_FAT	GO:0002704~negative regulation of leukocyte mediated immunity	4	0.314218	0.0185559	PTPRC, PPP3CB, IL7R, SPN	1201	7	13528	6.43654	1	0.137772	29.6093
GOTERM_BP_FAT	GO:0009251~glucan catabolic process	4	0.314218	0.0185559	G6PC, PYGM, MGAM, CPS1	1201	7	13528	6.43654	1	0.137772	29.6093
GOTERM_BP_FAT	GO:0010889~regulation of sequestering of triglyceride	4	0.314218	0.0185559	LPL, PPARA, ABHD5, PNPLA2	1201	7	13528	6.43654	1	0.137772	29.6093
GOTERM_BP_FAT	GO:0031057~negative regulation of histone modification	4	0.314218	0.0185559	SNCA, DNMT1, PAX5, DNMT3B	1201	7	13528	6.43654	1	0.137772	29.6093
GOTERM_BP_FAT	GO:0015833~peptide transport	11	0.864101	0.0189799	LEP, ABCB9, DGAT1, TAP2, CD209, GHRL, RAPGEF4, ABCA1, MAFA, PDX1, CACNA1C	1201	54	13528	2.29451	1	0.140478	30.1772
GOTERM_BP_FAT	GO:0051262~protein tetramerization	9	0.706991	0.0192494	MTMR2, PCBD2, PCBD1, SRR, TP63, CAT, PFKM, PDSS1, SOD2	1201	39	13528	2.59937	1	0.142102	30.5359
GOTERM_BP_FAT	GO:0014075~response to amine stimulus	9	0.706991	0.0192494	SLC1A2, CCL2, GRIN1, SLC18A2, PPP3CA, CPS1, CDO1, DBH, SST	1201	39	13528	2.59937	1	0.142102	30.5359
GOTERM_BP_FAT	GO:0060326~cell chemotaxis	9	0.706991	0.0192494	CCL2, SAA1, CXCL3, EDN2, PDGFRB, CXCR2, CCL5, IL10, SYK	1201	39	13528	2.59937	1	0.142102	30.5359
GOTERM_BP_FAT	GO:0045637~regulation of myeloid cell differentiation	13	1.02121	0.0193362	IL5, SPI1, KITLG, CCL5, C1QC, ADIPOQ, LIF, LEP, INHBA, TNFSF11, ID2, INPP5D, RUNX1	1201	70	13528	2.09188	1	0.142461	30.6509
GOTERM_BP_FAT	GO:0022602~ovulation cycle process	12	0.942655	0.0193406	LEP, PGR, INHBA, TAF4, AGT, EDN2, LEPR, ANGPT1, SOD1, SIRT1, KDR, NRIP1	1201	62	13528	2.18012	1	0.142253	30.6569
GOTERM_BP_FAT	GO:0009416~response to light stimulus	21	1.64965	0.0194313	FECH, HMGCR, HUS1, GRIN1, PML, KIT, DBH, JUNB, GPX1, SLC1A2, APP, SLC1A3, DUSP1, PDE1B, NEDD4, NR2F6, BCL3, CAT, CACNA1C, ERCC4, CLOCK	1201	138	13528	1.71408	1	0.142636	30.7769
GOTERM_BP_FAT	GO:0019400~alditol metabolic process	7	0.549882	0.0196083	GPD2, COQ3, GPD1, SORD, GK, GK5, PCK1	1201	25	13528	3.15391	1	0.14361	31.0108
GOTERM_BP_FAT	GO:0050771~negative regulation of axonogenesis	7	0.549882	0.0196083	NRP1, ULK1, SEMA3F, NTN1, ARHGDIA, EPHB2, THY1	1201	25	13528	3.15391	1	0.14361	31.0108
GOTERM_BP_FAT	GO:0006801~superoxide metabolic process	7	0.549882	0.0196083	NOX3, CYBB, NCF2, SOD1, SOD3, SOD2, ALOX12	1201	25	13528	3.15391	1	0.14361	31.0108
GOTERM_BP_FAT	GO:0048705~skeletal system morphogenesis	18	1.41398	0.019659	NOG, THRA, NDST1, COL13A1, RYK, NODAL, ACP5, ZEB1, SOX9, MEF2D, HOXB5, GFPT1, PDGFRA, PDGFRB, COL1A1, COL11A2, RUNX2, GHR	1201	112	13528	1.81028	1	0.143716	31.0776
GOTERM_BP_FAT	GO:0008624~induction of apoptosis by extracellular signals	18	1.41398	0.019659	FGD1, VAV3, CD3E, AKAP13, ITSN1, VAV2, YWHAE, CRADD, BTK, TNFRSF10A, VDR, SQSTM1, TICAM1, PTH, CRH, SST, SPN, DAP3	1201	112	13528	1.81028	1	0.143716	31.0776
GOTERM_BP_FAT	GO:0006970~response to osmotic stress	8	0.628437	0.0199033	AVP, SLC12A2, MAP3K1, AGT, SLC2A1, PKN1, SST, AQP2	1201	32	13528	2.81599	1	0.145141	31.3989
GOTERM_BP_FAT	GO:0007264~small GTPase mediated signal transduction	39	3.06363	0.0201517	RAB7A, ARHGDIG, RAB3A, RAB5B, WASF2, MAPKAPK3, ARF6, MAPKAPK2, ABCA1, ITSN1, CDC42EP1, APOE, HMOX1, PTH, RASGRP2, RAB11B, RAPGEF4, RAPGEF2, ARHGDIA, DHCR24, ARHGDIB, CNKSR1, PLD2, PLD1, VAV3, RAB8B, YWHAB, VAV2, PARK7, ELMO1, SH2D3C, DOK1, CRKL, ULK1, COL1A2, SDCBP, EPOR, GRAP2, KSR1	1201	305	13528	1.44031	1	0.146586	31.7241
GOTERM_BP_FAT	GO:0070201~regulation of establishment of protein localization	19	1.49254	0.0202013	TNFSF4, YWHAB, TNFSF15, IL13, IGF2, CD40, SIRT1, PKIA, IL10, APOA2, NOD2, HNF4A, CD40LG, SAA1, BCL3, LTB, IL1A, LTA, CD27	1201	121	13528	1.76872	1	0.14668	31.7889
GOTERM_BP_FAT	GO:0009746~response to hexose stimulus	10	0.785546	0.0206947	KHK, APOA2, SLC8A1, GLUL, HNF4A, MAFA, PTPRN, ADIPOQ, EIF2B1, NR1H4	1201	47	13528	2.39658	1	0.149766	32.4298
GOTERM_BP_FAT	GO:0034284~response to monosaccharide stimulus	10	0.785546	0.0206947	KHK, APOA2, SLC8A1, GLUL, HNF4A, MAFA, PTPRN, ADIPOQ, EIF2B1, NR1H4	1201	47	13528	2.39658	1	0.149766	32.4298
GOTERM_BP_FAT	GO:0010876~lipid localization	23	1.80676	0.0211127	CPT1B, PPARA, CAV1, PPARD, LDLR, PSAP, APOC2, ABCA1, ABCG4, ABCG1, NRIP1, GOT2, APOA2, LPA, APOE, APOA5, LIPG, FABP3, FABP1, SCARB1, LBP, SCP2, VLDLR	1201	157	13528	1.65013	1	0.152328	32.9685
GOTERM_BP_FAT	GO:0051271~negative regulation of cell motion	12	0.942655	0.021617	NF2, APOE, HMOX1, TBX5, ACTN1, TIE1, GREM1, IGFBP3, CHRD, PLG, IGFBP5, THY1	1201	63	13528	2.14551	1	0.155449	33.6128
GOTERM_BP_FAT	GO:0045076~regulation of interleukin-2 biosynthetic process	6	0.471328	0.0220933	CARD11, CD86, CD3E, CD4, IRF4, IL1A	1201	19	13528	3.55704	1	0.158363	34.216
GOTERM_BP_FAT	GO:0008206~bile acid metabolic process	6	0.471328	0.0220933	LEP, BAAT, HSD3B7, NR5A2, AKR1D1, NR1H4	1201	19	13528	3.55704	1	0.158363	34.216
GOTERM_BP_FAT	GO:0002218~activation of innate immune response	6	0.471328	0.0220933	BCL10, IRAK1, NOD2, MYD88, TICAM1, HSPD1	1201	19	13528	3.55704	1	0.158363	34.216
GOTERM_BP_FAT	GO:0019370~leukotriene biosynthetic process	6	0.471328	0.0220933	FCER1A, ALOXE3, ALOX5AP, ALOX5, ALOX12, SYK	1201	19	13528	3.55704	1	0.158363	34.216
GOTERM_BP_FAT	GO:0046626~regulation of insulin receptor signaling pathway	6	0.471328	0.0220933	GRB10, SOCS3, SOCS1, IGF2, PTPN1, AHSG	1201	19	13528	3.55704	1	0.158363	34.216
GOTERM_BP_FAT	GO:0043450~alkene biosynthetic process	6	0.471328	0.0220933	FCER1A, ALOXE3, ALOX5AP, ALOX5, ALOX12, SYK	1201	19	13528	3.55704	1	0.158363	34.216
GOTERM_BP_FAT	GO:0002758~innate immune response-activating signal transduction	6	0.471328	0.0220933	BCL10, IRAK1, NOD2, MYD88, TICAM1, HSPD1	1201	19	13528	3.55704	1	0.158363	34.216
GOTERM_BP_FAT	GO:0042596~fear response	6	0.471328	0.0220933	ALS2, CCK, GRIN2B, PENK, DBH, VDAC1	1201	19	13528	3.55704	1	0.158363	34.216
GOTERM_BP_FAT	GO:0042524~negative regulation of tyrosine phosphorylation of Stat5 protein	3	0.235664	0.022195	CAV1, HNF4A, NF2	1201	3	13528	11.2639	1	0.15878	34.3442
GOTERM_BP_FAT	GO:0002885~positive regulation of hypersensitivity	3	0.235664	0.022195	FCER1A, C3, FCER1G	1201	3	13528	11.2639	1	0.15878	34.3442
GOTERM_BP_FAT	GO:0031342~negative regulation of cell killing	3	0.235664	0.022195	PTPRC, PPP3CB, IL7R	1201	3	13528	11.2639	1	0.15878	34.3442
GOTERM_BP_FAT	GO:0002866~positive regulation of acute inflammatory response to antigenic stimulus	3	0.235664	0.022195	FCER1A, C3, FCER1G	1201	3	13528	11.2639	1	0.15878	34.3442
GOTERM_BP_FAT	GO:0060261~positive regulation of transcription initiation from RNA polymerase II promoter	3	0.235664	0.022195	TAF1, SRF, NKX2-5	1201	3	13528	11.2639	1	0.15878	34.3442
GOTERM_BP_FAT	GO:0051570~regulation of histone H3-K9 methylation	3	0.235664	0.022195	DNMT1, PAX5, DNMT3B	1201	3	13528	11.2639	1	0.15878	34.3442
GOTERM_BP_FAT	GO:0001915~negative regulation of T cell mediated cytotoxicity	3	0.235664	0.022195	PTPRC, PPP3CB, IL7R	1201	3	13528	11.2639	1	0.15878	34.3442
GOTERM_BP_FAT	GO:0008215~spermine metabolic process	3	0.235664	0.022195	SMOX, AMD1, SMS	1201	3	13528	11.2639	1	0.15878	34.3442
GOTERM_BP_FAT	GO:0032727~positive regulation of interferon-alpha production	3	0.235664	0.022195	MAVS, DDX58, HSPD1	1201	3	13528	11.2639	1	0.15878	34.3442
GOTERM_BP_FAT	GO:0051573~negative regulation of histone H3-K9 methylation	3	0.235664	0.022195	DNMT1, PAX5, DNMT3B	1201	3	13528	11.2639	1	0.15878	34.3442
GOTERM_BP_FAT	GO:0001543~ovarian follicle rupture	3	0.235664	0.022195	AGT, EDN2, NRIP1	1201	3	13528	11.2639	1	0.15878	34.3442
GOTERM_BP_FAT	GO:0001911~negative regulation of leukocyte mediated cytotoxicity	3	0.235664	0.022195	PTPRC, PPP3CB, IL7R	1201	3	13528	11.2639	1	0.15878	34.3442
GOTERM_BP_FAT	GO:0031061~negative regulation of histone methylation	3	0.235664	0.022195	DNMT1, PAX5, DNMT3B	1201	3	13528	11.2639	1	0.15878	34.3442
GOTERM_BP_FAT	GO:0051409~response to nitrosative stress	3	0.235664	0.022195	GCLC, ADH5, GCLM	1201	3	13528	11.2639	1	0.15878	34.3442
GOTERM_BP_FAT	GO:0048384~retinoic acid receptor signaling pathway	5	0.392773	0.02297	NR1H2, RARG, PML, CYP26A1, RARA	1201	13	13528	4.33229	1	0.163638	35.3129
GOTERM_BP_FAT	GO:0045191~regulation of isotype switching	5	0.392773	0.02297	PTPRC, BCL6, TNFSF12, CD40, IL10	1201	13	13528	4.33229	1	0.163638	35.3129
GOTERM_BP_FAT	GO:0014066~regulation of phosphoinositide 3-kinase cascade	5	0.392773	0.02297	PPARD, NEDD4, AGT, IGF2, CAT	1201	13	13528	4.33229	1	0.163638	35.3129
GOTERM_BP_FAT	GO:0032770~positive regulation of monooxygenase activity	5	0.392773	0.02297	APOE, FCER2, IGF2, SCARB1, GCH1	1201	13	13528	4.33229	1	0.163638	35.3129
GOTERM_BP_FAT	GO:0046209~nitric oxide metabolic process	5	0.392773	0.02297	ARG2, RORA, CPS1, NQO1, GCH1	1201	13	13528	4.33229	1	0.163638	35.3129
GOTERM_BP_FAT	GO:0045995~regulation of embryonic development	5	0.392773	0.02297	LAMA1, LAMA5, NODAL, NFE2L2, ADIPOQ	1201	13	13528	4.33229	1	0.163638	35.3129
GOTERM_BP_FAT	GO:0034612~response to tumor necrosis factor	5	0.392773	0.02297	ADAM10, RIPK1, CCL5, ADIPOQ, GCH1	1201	13	13528	4.33229	1	0.163638	35.3129
GOTERM_BP_FAT	GO:0032104~regulation of response to extracellular stimulus	5	0.392773	0.02297	LEP, PPARA, CCK, GHRL, TRIM24	1201	13	13528	4.33229	1	0.163638	35.3129
GOTERM_BP_FAT	GO:0032107~regulation of response to nutrient levels	5	0.392773	0.02297	LEP, PPARA, CCK, GHRL, TRIM24	1201	13	13528	4.33229	1	0.163638	35.3129
GOTERM_BP_FAT	GO:0045927~positive regulation of growth	14	1.09976	0.0231517	UCN, AVP, ADAM10, HSF1, IL7, TNFRSF12A, AGT, TAF9B, GHRL, ADAM17, IGF2, NTN1, ALOX12, GHR	1201	80	13528	1.97119	1	0.164567	35.538
GOTERM_BP_FAT	GO:0045017~glycerolipid biosynthetic process	14	1.09976	0.0231517	LPL, CPT1B, PLD1, ABHD5, PNPLA3, PCK1, APOA2, DGAT1, FABP3, PLA2G6, ETNK1, PCYT1A, AGPAT2, PTDSS2	1201	80	13528	1.97119	1	0.164567	35.538
GOTERM_BP_FAT	GO:0051336~regulation of hydrolase activity	42	3.29929	0.0233935	ALS2, FGD1, CAV1, CCK, C6, LEPR, ABHD5, ALDOB, SNCA, TNFSF15, PML, RAG1, APOC2, ASAP1, CXCR2, FKBP1A, NR1H2, GPX1, APOA2, AGT, APOA5, GIT2, TGM2, RGN, BCL6, HIP1, DHCR24, NR1H3, GIT1, VAV3, MYH6, NPR3, RICTOR, HOMER1, FURIN, SIRT1, THY1, BCL2L10, TNFRSF10A, ERN1, FABP1, HSPD1	1201	337	13528	1.40382	1	0.165884	35.8364
GOTERM_BP_FAT	GO:0045333~cellular respiration	16	1.25687	0.0234648	SUCLG2, ACO1, COX10, SNCA, IDH3B, CYP1A2, PPARGC1A, PDHB, SOD2, SLC1A3, SDHC, IDH2, IDH1, CAT, NDUFS2, NFATC3	1201	97	13528	1.85797	1	0.166084	35.9242
GOTERM_BP_FAT	GO:0043410~positive regulation of MAPKKK cascade	10	0.785546	0.0235316	OSM, LIF, LEP, PTPRC, NOD2, AGT, LEPR, IGF2, CD27, IL11	1201	48	13528	2.34666	1	0.166253	36.0064
GOTERM_BP_FAT	GO:0045793~positive regulation of cell size	10	0.785546	0.0235316	AVP, UCN, ADAM10, TNFRSF12A, TAF9B, ADAM17, IGF2, NTN1, TP73, ALOX12	1201	48	13528	2.34666	1	0.166253	36.0064
GOTERM_BP_FAT	GO:0050819~negative regulation of coagulation	7	0.549882	0.023631	PDGFA, APOE, KRT1, ANXA5, PLG, PLAU, ANXA2	1201	26	13528	3.0326	1	0.166633	36.1283
GOTERM_BP_FAT	GO:0031100~organ regeneration	7	0.549882	0.023631	LIF, APOA2, CCL2, SOCS3, SOCS1, ANGPT1, CCNA2	1201	26	13528	3.0326	1	0.166633	36.1283
GOTERM_BP_FAT	GO:0000082~G1/S transition of mitotic cell cycle	11	0.864101	0.0240676	CDC7, BCAT1, INHBA, PIM1, PPP3CB, ADAM17, CDC34, PPP3CA, CUL1, RBBP8, NFATC1	1201	56	13528	2.21256	1	0.169199	36.6617
GOTERM_BP_FAT	GO:0009408~response to heat	11	0.864101	0.0240676	OSM, GCLC, CCL2, HSF1, SOCS3, IGFBP7, HSPB2, HSPA4, SOD1, SST, EIF2B1	1201	56	13528	2.21256	1	0.169199	36.6617
GOTERM_BP_FAT	GO:0009116~nucleoside metabolic process	12	0.942655	0.0240838	COASY, HMGCR, ADK, NT5C1A, DHODH, MTAP, ICMT, PNP, DNMT3B, PRPS2, PPAT, APRT	1201	64	13528	2.11199	1	0.169034	36.6813
GOTERM_BP_FAT	GO:0032870~cellular response to hormone stimulus	20	1.57109	0.0255606	THRA, SOCS2, PTPN2, IGFBP7, ADIPOR2, PDE3B, IGF2, LPIN1, JUNB, AHSG, GCG, EIF4EBP1, GRB10, CAPN10, DUSP1, ALDH2, GHRL, PTPN1, VLDLR, GHR	1201	133	13528	1.69383	1	0.178254	38.4535
GOTERM_BP_FAT	GO:0050818~regulation of coagulation	9	0.706991	0.0255638	CAV1, PDGFA, APOE, SERPINF2, KRT1, ANXA5, PLG, PLAU, ANXA2	1201	41	13528	2.47257	1	0.177993	38.4573
GOTERM_BP_FAT	GO:0010553~negative regulation of specific transcription from RNA polymerase II promoter	9	0.706991	0.0255638	MEF2C, CIITA, VDR, PPARA, TBL1XR1, HAND1, TAF9B, NCOR1, NCOR2	1201	41	13528	2.47257	1	0.177993	38.4573
GOTERM_BP_FAT	GO:0032504~multicellular organism reproduction	57	4.47761	0.0259638	HMGCR, EDN2, LEPR, PAX5, TBP, CXCL12, PGR, ATP2B2, HSF1, PPP1R1B, SERPINA5, GPX4, ANGPT1, CCNA1, APLN, SHBG, AVP, RAN, NODAL, PICK1, CDO1, JUNB, NRIP1, BCL2L10, BCAP31, INHBA, PGM3, CAV2, CAV1, CCL2, HSD3B7, DIAPH2, SLC2A14, HK2, KIT, WT1, LIF, AGT, DNAJA1, HOXA10, BCL6, DNMT3A, ABCB9, TAF4, MET, GRIN1, PDE3A, SOD1, DBH, SIRT1, KDR, SREBF2, LEP, PRLR, SP3, BIK, GAMT	1201	487	13528	1.31837	1	0.180259	38.9291
GOTERM_BP_FAT	GO:0048609~reproductive process in a multicellular organism	57	4.47761	0.0259638	HMGCR, EDN2, LEPR, PAX5, TBP, CXCL12, PGR, ATP2B2, HSF1, PPP1R1B, SERPINA5, GPX4, ANGPT1, CCNA1, APLN, SHBG, AVP, RAN, NODAL, PICK1, CDO1, JUNB, NRIP1, BCL2L10, BCAP31, INHBA, PGM3, CAV2, CAV1, CCL2, HSD3B7, DIAPH2, SLC2A14, HK2, KIT, WT1, LIF, AGT, DNAJA1, HOXA10, BCL6, DNMT3A, ABCB9, TAF4, MET, GRIN1, PDE3A, SOD1, DBH, SIRT1, KDR, SREBF2, LEP, PRLR, SP3, BIK, GAMT	1201	487	13528	1.31837	1	0.180259	38.9291
GOTERM_BP_FAT	GO:0033673~negative regulation of kinase activity	15	1.17832	0.0267193	CAV3, PTPRC, CAV1, NF2, HMGCR, IGF2, PKIA, TP73, THY1, CDKN1C, APOE, RGS4, DUSP9, DUSP8, DUSP6	1201	90	13528	1.87732	1	0.184761	39.811
GOTERM_BP_FAT	GO:0030336~negative regulation of cell migration	11	0.864101	0.0269499	NF2, APOE, HMOX1, TBX5, TIE1, GREM1, IGFBP3, CHRD, PLG, IGFBP5, THY1	1201	57	13528	2.17374	1	0.185926	40.0778
GOTERM_BP_FAT	GO:0002695~negative regulation of leukocyte activation	11	0.864101	0.0269499	BTLA, INHBA, HMOX1, CTLA4, BCL6, PAWR, INPP5D, CD74, PAG1, IL10, SPN	1201	57	13528	2.17374	1	0.185926	40.0778
GOTERM_BP_FAT	GO:0045787~positive regulation of cell cycle	11	0.864101	0.0269499	APP, ID2, BTC, PIM1, ADAM17, IGF2, CALR, FOSL1, LTB, IL1A, LTA	1201	57	13528	2.17374	1	0.185926	40.0778
GOTERM_BP_FAT	GO:0048738~cardiac muscle tissue development	11	0.864101	0.0269499	ACADM, ATG5, HAND1, TBX5, PLN, TDGF1, MYLK2, FKBP1A, MYH6, NKX2-5, MYH10	1201	57	13528	2.17374	1	0.185926	40.0778
GOTERM_BP_FAT	GO:0043648~dicarboxylic acid metabolic process	8	0.628437	0.0272658	GOT2, GAD2, ME2, IDH3B, QPRT, GAD1, GHR, PCK1	1201	34	13528	2.65034	1	0.187621	40.4414
GOTERM_BP_FAT	GO:0002573~myeloid leukocyte differentiation	8	0.628437	0.0272658	CEBPA, CSF3, DHRS2, TNFSF11, SP3, IL25, IRF4, KIT	1201	34	13528	2.65034	1	0.187621	40.4414
GOTERM_BP_FAT	GO:0042312~regulation of vasodilation	6	0.471328	0.027363	CAV1, UCN, HMOX1, ACE2, IGF2, CPS1	1201	20	13528	3.37918	1	0.187938	40.5528
GOTERM_BP_FAT	GO:0001825~blastocyst formation	6	0.471328	0.027363	TJP1, HAND1, SP3, NODAL, SRF, JUNB	1201	20	13528	3.37918	1	0.187938	40.5528
GOTERM_BP_FAT	GO:0048265~response to pain	6	0.471328	0.027363	OSM, GRIN2B, GRIK1, DBH, CACNA1A, GCH1	1201	20	13528	3.37918	1	0.187938	40.5528
GOTERM_BP_FAT	GO:0042036~negative regulation of cytokine biosynthetic process	6	0.471328	0.027363	INHBA, BCL3, GHRL, INPP5D, IL10, SIGIRR	1201	20	13528	3.37918	1	0.187938	40.5528
GOTERM_BP_FAT	GO:0050848~regulation of calcium-mediated signaling	6	0.471328	0.027363	FCER1A, CD8A, CD3E, RGN, CD4, SYK	1201	20	13528	3.37918	1	0.187938	40.5528
GOTERM_BP_FAT	GO:0046638~positive regulation of alpha-beta T cell differentiation	6	0.471328	0.027363	CD83, CD86, RARA, ITPKB, PNP, SYK	1201	20	13528	3.37918	1	0.187938	40.5528
GOTERM_BP_FAT	GO:0006805~xenobiotic metabolic process	6	0.471328	0.027363	CYP3A4, NR1I2, HNF4A, UGT2B4, CYP1A2, NQO1	1201	20	13528	3.37918	1	0.187938	40.5528
GOTERM_BP_FAT	GO:0008299~isoprenoid biosynthetic process	6	0.471328	0.027363	ALDH8A1, HMGCS2, MVD, HMGCR, IDI1, PDSS1	1201	20	13528	3.37918	1	0.187938	40.5528
GOTERM_BP_FAT	GO:0002685~regulation of leukocyte migration	6	0.471328	0.027363	ADAM10, HMOX1, EDN2, ADAM17, GREM1, CXCL12	1201	20	13528	3.37918	1	0.187938	40.5528
GOTERM_BP_FAT	GO:0019433~triglyceride catabolic process	4	0.314218	0.0277566	LPL, APOA5, CPS1, PNPLA3	1201	8	13528	5.63197	1	0.190105	41.0022
GOTERM_BP_FAT	GO:0045060~negative thymic T cell selection	4	0.314218	0.0277566	PTPRC, CD3E, CD74, SPN	1201	8	13528	5.63197	1	0.190105	41.0022
GOTERM_BP_FAT	GO:0032647~regulation of interferon-alpha production	4	0.314218	0.0277566	MAVS, DDX58, HSPD1, IL10	1201	8	13528	5.63197	1	0.190105	41.0022
GOTERM_BP_FAT	GO:0042359~vitamin D metabolic process	4	0.314218	0.0277566	CYP3A4, CYP24A1, CYP11A1, CYP2R1	1201	8	13528	5.63197	1	0.190105	41.0022
GOTERM_BP_FAT	GO:0032414~positive regulation of ion transmembrane transporter activity	4	0.314218	0.0277566	STIM1, HOMER1, NKX2-5, CALM1	1201	8	13528	5.63197	1	0.190105	41.0022
GOTERM_BP_FAT	GO:0070328~triglyceride homeostasis	4	0.314218	0.0277566	LPL, APOA5, APOC2, SCARB1	1201	8	13528	5.63197	1	0.190105	41.0022
GOTERM_BP_FAT	GO:0030889~negative regulation of B cell proliferation	4	0.314218	0.0277566	BTLA, PAWR, INPP5D, IL10	1201	8	13528	5.63197	1	0.190105	41.0022
GOTERM_BP_FAT	GO:0032098~regulation of appetite	4	0.314218	0.0277566	LEP, PPARA, CCK, GHRL	1201	8	13528	5.63197	1	0.190105	41.0022
GOTERM_BP_FAT	GO:0031958~corticosteroid receptor signaling pathway	4	0.314218	0.0277566	YWHAH, NEDD4, NR3C1, CALR	1201	8	13528	5.63197	1	0.190105	41.0022
GOTERM_BP_FAT	GO:0032095~regulation of response to food	4	0.314218	0.0277566	LEP, PPARA, CCK, GHRL	1201	8	13528	5.63197	1	0.190105	41.0022
GOTERM_BP_FAT	GO:0010872~regulation of cholesterol esterification	4	0.314218	0.0277566	APOA2, APOE, AGT, ABCG1	1201	8	13528	5.63197	1	0.190105	41.0022
GOTERM_BP_FAT	GO:0001960~negative regulation of cytokine-mediated signaling pathway	4	0.314218	0.0277566	PTPRC, CAV1, ADIPOQ, SIGIRR	1201	8	13528	5.63197	1	0.190105	41.0022
GOTERM_BP_FAT	GO:0048266~behavioral response to pain	4	0.314218	0.0277566	OSM, GRIN2B, GRIK1, CACNA1A	1201	8	13528	5.63197	1	0.190105	41.0022
GOTERM_BP_FAT	GO:0008542~visual learning	7	0.549882	0.028171	APP, PDE1B, HMGCR, GRIN1, KIT, CACNA1C, DBH	1201	27	13528	2.92028	1	0.192389	41.4718
GOTERM_BP_FAT	GO:0030307~positive regulation of cell growth	9	0.706991	0.0292076	AVP, UCN, ADAM10, TNFRSF12A, TAF9B, ADAM17, IGF2, NTN1, ALOX12	1201	42	13528	2.4137	1	0.198503	42.6311
GOTERM_BP_FAT	GO:0002768~immune response-regulating cell surface receptor signaling pathway	9	0.706991	0.0292076	BTLA, BCL10, PTPRC, CD3E, PTPN22, CD79A, CD40, THY1, SYK	1201	42	13528	2.4137	1	0.198503	42.6311
GOTERM_BP_FAT	GO:0033273~response to vitamin	12	0.942655	0.0296213	ALPL, VDR, CYP24A1, RARG, CCL2, DUSP1, TFRC, PDGFA, IGFBP7, RARA, ANGPT1, TIE1	1201	66	13528	2.04799	1	0.200741	43.0876
GOTERM_BP_FAT	GO:0046068~cGMP metabolic process	5	0.392773	0.0299509	ATP2B2, PDE5A, RORA, GUCY2C, NPPA	1201	14	13528	4.02284	1	0.202452	43.4489
GOTERM_BP_FAT	GO:0002224~toll-like receptor signaling pathway	5	0.392773	0.0299509	BCL10, IRAK1, MYD88, TICAM1, HSPD1	1201	14	13528	4.02284	1	0.202452	43.4489
GOTERM_BP_FAT	GO:0043526~neuroprotection	5	0.392773	0.0299509	UCN, CRH, NMNAT1, DHCR24, GHR	1201	14	13528	4.02284	1	0.202452	43.4489
GOTERM_BP_FAT	GO:0035249~synaptic transmission, glutamatergic	5	0.392773	0.0299509	PLAT, ALS2, GRIN1, GRID2, CACNA1A	1201	14	13528	4.02284	1	0.202452	43.4489
GOTERM_BP_FAT	GO:0007617~mating behavior	5	0.392773	0.0299509	APP, AVP, CYP11A1, PPP1R1B, GRIN1	1201	14	13528	4.02284	1	0.202452	43.4489
GOTERM_BP_FAT	GO:0048488~synaptic vesicle endocytosis	5	0.392773	0.0299509	RAB3A, SYNJ1, SNCA, DLG4, ITSN1	1201	14	13528	4.02284	1	0.202452	43.4489
GOTERM_BP_FAT	GO:0019884~antigen processing and presentation of exogenous antigen	5	0.392773	0.0299509	TAP2, CTSE, FCER1G, CD74, TAPBP	1201	14	13528	4.02284	1	0.202452	43.4489
GOTERM_BP_FAT	GO:0009225~nucleotide-sugar metabolic process	5	0.392773	0.0299509	CSGALNACT1, PGM3, UAP1, GMDS, GNE	1201	14	13528	4.02284	1	0.202452	43.4489
GOTERM_BP_FAT	GO:0045940~positive regulation of steroid metabolic process	5	0.392773	0.0299509	APOA2, APOE, AGT, ABCG4, ABCG1	1201	14	13528	4.02284	1	0.202452	43.4489
GOTERM_BP_FAT	GO:0048872~homeostasis of number of cells	16	1.25687	0.0300178	EPAS1, IL7, TNFRSF13C, BPGM, IL7R, MECOM, SOD1, TIMP1, INHBA, CCNB2, TNFSF13B, ID2, HMOX1, SP3, PPP3CB, BCL6	1201	100	13528	1.80223	1	0.202551	43.5219
GOTERM_BP_FAT	GO:0050708~regulation of protein secretion	11	0.864101	0.0300703	APOA2, NOD2, TNFSF4, CD40LG, SAA1, TNFSF15, IL13, IGF2, CD40, IL10, IL1A	1201	58	13528	2.13627	1	0.202563	43.5793
GOTERM_BP_FAT	GO:0009266~response to temperature stimulus	14	1.09976	0.0304383	CCL2, GCLC, SOCS3, IGFBP7, SOD1, EIF2B1, OSM, HSF1, AGT, ACOT11, NR2F6, HSPB2, HSPA4, SST	1201	83	13528	1.89994	1	0.204492	43.9792
GOTERM_BP_FAT	GO:0018958~phenol metabolic process	8	0.628437	0.0315607	DDC, EPAS1, SULT1B1, HDC, SNCA, LRTOMT, DBH, GCH1	1201	35	13528	2.57462	1	0.210964	45.1825
GOTERM_BP_FAT	GO:0042698~ovulation cycle	12	0.942655	0.0327071	LEP, PGR, INHBA, TAF4, AGT, EDN2, LEPR, ANGPT1, SOD1, SIRT1, KDR, NRIP1	1201	67	13528	2.01742	1	0.217512	46.3862
GOTERM_BP_FAT	GO:0045926~negative regulation of growth	17	1.33543	0.0330448	NRP1, IL7, ADIPOR2, PML, TP63, GREM1, NTN1, TP73, INHBA, HNF4A, ULK1, BTG1, SEMA3F, AGT, BCL6, NPPA, ENO1	1201	110	13528	1.74079	1	0.219196	46.7359
GOTERM_BP_FAT	GO:0048002~antigen processing and presentation of peptide antigen	7	0.549882	0.03325	TAP2, CD209, CTSE, FCER1G, CALR, CD74, TAPBP	1201	28	13528	2.81599	1	0.220086	46.9475
GOTERM_BP_FAT	GO:0045833~negative regulation of lipid metabolic process	7	0.549882	0.03325	APOA2, PDGFA, APOE, PDE3B, APOC2, IGF2, SOD1	1201	28	13528	2.81599	1	0.220086	46.9475
GOTERM_BP_FAT	GO:0035051~cardiac cell differentiation	7	0.549882	0.03325	ACADM, ATG5, MYOCD, TBX5, TDGF1, NKX2-5, MYH10	1201	28	13528	2.81599	1	0.220086	46.9475
GOTERM_BP_FAT	GO:0009110~vitamin biosynthetic process	7	0.549882	0.03325	ALDH8A1, NAMPT, AKR1A1, RFK, QPRT, PNP, NMNAT1	1201	28	13528	2.81599	1	0.220086	46.9475
GOTERM_BP_FAT	GO:0006635~fatty acid beta-oxidation	7	0.549882	0.03325	CPT1B, PPARD, ACADM, EHHADH, ECHS1, BDH2, ADIPOQ	1201	28	13528	2.81599	1	0.220086	46.9475
GOTERM_BP_FAT	GO:0046320~regulation of fatty acid oxidation	7	0.549882	0.03325	CPT1B, PPARA, STK11, STRADA, FABP1, ACACB, PPARGC1A	1201	28	13528	2.81599	1	0.220086	46.9475
GOTERM_BP_FAT	GO:0043255~regulation of carbohydrate biosynthetic process	6	0.471328	0.0333673	LEP, HNF4A, IGF2, NR3C1, PPARGC1A, ADIPOQ	1201	21	13528	3.21827	1	0.220452	47.068
GOTERM_BP_FAT	GO:0045814~negative regulation of gene expression, epigenetic	6	0.471328	0.0333673	DNMT3A, SIRT6, SIRT1, DNMT3B, SIRT2, SIRT3	1201	21	13528	3.21827	1	0.220452	47.068
GOTERM_BP_FAT	GO:0006706~steroid catabolic process	6	0.471328	0.0333673	CYP24A1, YWHAH, APOE, UGT2B4, SCARB1, AKR1D1	1201	21	13528	3.21827	1	0.220452	47.068
GOTERM_BP_FAT	GO:0002709~regulation of T cell mediated immunity	6	0.471328	0.0333673	PTPRC, TAP2, PPP3CB, HSPD1, IL7R, SPN	1201	21	13528	3.21827	1	0.220452	47.068
GOTERM_BP_FAT	GO:0002064~epithelial cell development	6	0.471328	0.0333673	PGR, GPX1, ONECUT1, AGT, FOXA1, TP63	1201	21	13528	3.21827	1	0.220452	47.068
GOTERM_BP_FAT	GO:0007611~learning or memory	17	1.33543	0.0355584	UCN, HMGCR, GRIN1, KIT, DBH, VDAC1, EPHB2, APP, PDE1B, GRIN2B, CRH, DLG4, CHRNA7, CACNA1C, FOSL1, IL1RAPL1, VLDLR	1201	111	13528	1.72511	1	0.232982	49.2725
GOTERM_BP_FAT	GO:0009062~fatty acid catabolic process	8	0.628437	0.0362859	LEP, CPT1B, PPARD, ACADM, EHHADH, ECHS1, BDH2, ADIPOQ	1201	36	13528	2.5031	1	0.236863	49.985
GOTERM_BP_FAT	GO:0046887~positive regulation of hormone secretion	8	0.628437	0.0362859	INHBA, CAPN10, RAB8B, GLUD1, EDN2, CRH, GHRL, PFKM	1201	36	13528	2.5031	1	0.236863	49.985
GOTERM_BP_FAT	GO:0030193~regulation of blood coagulation	8	0.628437	0.0362859	CAV1, PDGFA, APOE, SERPINF2, KRT1, PLG, PLAU, ANXA2	1201	36	13528	2.5031	1	0.236863	49.985
GOTERM_BP_FAT	GO:0044042~glucan metabolic process	8	0.628437	0.0362859	G6PC, GBE1, PYGM, PPP1R1A, EPM2A, MGAM, CPS1, AGL	1201	36	13528	2.5031	1	0.236863	49.985
GOTERM_BP_FAT	GO:0010741~negative regulation of protein kinase cascade	8	0.628437	0.0362859	CAV3, CAV1, HNF4A, NF2, SOCS1, HGS, NCOR1, ADIPOQ	1201	36	13528	2.5031	1	0.236863	49.985
GOTERM_BP_FAT	GO:0006073~cellular glucan metabolic process	8	0.628437	0.0362859	G6PC, GBE1, PYGM, PPP1R1A, EPM2A, MGAM, CPS1, AGL	1201	36	13528	2.5031	1	0.236863	49.985
GOTERM_BP_FAT	GO:0009743~response to carbohydrate stimulus	11	0.864101	0.0370598	KHK, APOA2, SLC8A1, GLUL, HNF4A, ALDOB, MAFA, PTPRN, ADIPOQ, EIF2B1, NR1H4	1201	60	13528	2.06506	1	0.24098	50.7325
GOTERM_BP_FAT	GO:0031669~cellular response to nutrient levels	9	0.706991	0.037534	SREBF1, VDR, CYP24A1, CAV1, ATG5, FOXA3, HMOX1, LEPR, SIRT1	1201	44	13528	2.30399	1	0.24335	51.1853
GOTERM_BP_FAT	GO:0016050~vesicle organization	10	0.785546	0.0376544	ALS2, CAV2, RAB3A, CAV1, CALY, VAV3, ARCN1, DLG4, ABCA1, HIP1	1201	52	13528	2.16614	1	0.243685	51.2997
GOTERM_BP_FAT	GO:0080135~regulation of cellular response to stress	16	1.25687	0.0378254	FCER1A, BRCC3, MAP4K1, PKN1, SIRT1, TP73, NOD2, MAP3K2, MAP3K1, MAP3K9, RIPK1, MAP3K10, NCOR1, CD27, MAP3K11, SYK	1201	103	13528	1.74974	1	0.244307	51.4617
GOTERM_BP_FAT	GO:0051329~interphase of mitotic cell cycle	16	1.25687	0.0378254	CDC7, BCAT1, TAF1, PIM1, CDC34, RBBP8, CDKN1C, INHBA, PPM1D, APP, PPP3CB, ADAM17, PPP3CA, CUL1, MAP3K11, NFATC1	1201	103	13528	1.74974	1	0.244307	51.4617
GOTERM_BP_FAT	GO:0040029~regulation of gene expression, epigenetic	13	1.02121	0.0379097	ATRX, DNMT3A, GPX1, HSD3B7, PICK1, DNMT1, SIRT6, IGF2, SIRT1, HMGA1, DNMT3B, SIRT2, SIRT3	1201	77	13528	1.90171	1	0.244433	51.5413
GOTERM_BP_FAT	GO:0008016~regulation of heart contraction	13	1.02121	0.0379097	CAV3, SLC8A1, CYP2J2, THRA, EPAS1, EDN2, MYH6, KCNJ12, DES, ATP2A2, PLN, CACNA1G, NKX2-5	1201	77	13528	1.90171	1	0.244433	51.5413
GOTERM_BP_FAT	GO:0001662~behavioral fear response	5	0.392773	0.0380494	ALS2, CCK, GRIN2B, PENK, VDAC1	1201	15	13528	3.75465	1	0.244874	51.673
GOTERM_BP_FAT	GO:0002209~behavioral defense response	5	0.392773	0.0380494	ALS2, CCK, GRIN2B, PENK, VDAC1	1201	15	13528	3.75465	1	0.244874	51.673
GOTERM_BP_FAT	GO:0046627~negative regulation of insulin receptor signaling pathway	5	0.392773	0.0380494	GRB10, SOCS3, SOCS1, PTPN1, AHSG	1201	15	13528	3.75465	1	0.244874	51.673
GOTERM_BP_FAT	GO:0006544~glycine metabolic process	5	0.392773	0.0380494	SHMT2, BAAT, DHFR, AMT, PHGDH	1201	15	13528	3.75465	1	0.244874	51.673
GOTERM_BP_FAT	GO:0045806~negative regulation of endocytosis	5	0.392773	0.0380494	NR1H2, APOC2, ARF6, ADIPOQ, NR1H3	1201	15	13528	3.75465	1	0.244874	51.673
GOTERM_BP_FAT	GO:0032677~regulation of interleukin-8 production	5	0.392773	0.0380494	BCL10, APOA2, ADAM17, BCL3, LBP	1201	15	13528	3.75465	1	0.244874	51.673
GOTERM_BP_FAT	GO:0032760~positive regulation of tumor necrosis factor production	5	0.392773	0.0380494	NOD2, MYD88, TICAM1, FCER1G, LBP	1201	15	13528	3.75465	1	0.244874	51.673
GOTERM_BP_FAT	GO:0046128~purine ribonucleoside metabolic process	7	0.549882	0.0388864	COASY, HMGCR, ADK, ICMT, PNP, DNMT3B, APRT	1201	29	13528	2.71888	1	0.249259	52.4552
GOTERM_BP_FAT	GO:0042278~purine nucleoside metabolic process	7	0.549882	0.0388864	COASY, HMGCR, ADK, ICMT, PNP, DNMT3B, APRT	1201	29	13528	2.71888	1	0.249259	52.4552
GOTERM_BP_FAT	GO:0019432~triglyceride biosynthetic process	4	0.314218	0.038938	LPL, DGAT1, PNPLA3, PCK1	1201	9	13528	5.0062	1	0.249192	52.503
GOTERM_BP_FAT	GO:0035235~ionotropic glutamate receptor signaling pathway	4	0.314218	0.038938	APP, CDK5R1, GRIN2B, GRIN1	1201	9	13528	5.0062	1	0.249192	52.503
GOTERM_BP_FAT	GO:0032673~regulation of interleukin-4 production	4	0.314218	0.038938	CD83, CD86, RARA, IRF4	1201	9	13528	5.0062	1	0.249192	52.503
GOTERM_BP_FAT	GO:0042572~retinol metabolic process	4	0.314218	0.038938	DHRS3, LRAT, RBP1, ADH4	1201	9	13528	5.0062	1	0.249192	52.503
GOTERM_BP_FAT	GO:0050691~regulation of defense response to virus by host	4	0.314218	0.038938	MAVS, DDX58, PML, IL15	1201	9	13528	5.0062	1	0.249192	52.503
GOTERM_BP_FAT	GO:0040020~regulation of meiosis	4	0.314218	0.038938	OSM, LIF, PDE3A, CALR	1201	9	13528	5.0062	1	0.249192	52.503
GOTERM_BP_FAT	GO:0001914~regulation of T cell mediated cytotoxicity	4	0.314218	0.038938	PTPRC, TAP2, PPP3CB, IL7R	1201	9	13528	5.0062	1	0.249192	52.503
GOTERM_BP_FAT	GO:0033003~regulation of mast cell activation	4	0.314218	0.038938	FCER1A, HMOX1, CD226, SYK	1201	9	13528	5.0062	1	0.249192	52.503
GOTERM_BP_FAT	GO:0043383~negative T cell selection	4	0.314218	0.038938	PTPRC, CD3E, CD74, SPN	1201	9	13528	5.0062	1	0.249192	52.503
GOTERM_BP_FAT	GO:0009435~NAD biosynthetic process	4	0.314218	0.038938	NAMPT, QPRT, PNP, NMNAT1	1201	9	13528	5.0062	1	0.249192	52.503
GOTERM_BP_FAT	GO:0052547~regulation of peptidase activity	14	1.09976	0.0392588	TNFRSF10A, GPX1, CAV1, CCK, C6, SNCA, PML, TNFSF15, RAG1, HSPD1, FURIN, HIP1, BCL2L10, DHCR24	1201	86	13528	1.83367	1	0.250639	52.7994
GOTERM_BP_FAT	GO:0030534~adult behavior	14	1.09976	0.0392588	GRIK1, SNCA, MET, GRIN1, DBH, PARK7, LEP, EPHA4, SLC1A2, APP, ABAT, GHRL, CACNA1C, CACNA1A	1201	86	13528	1.83367	1	0.250639	52.7994
GOTERM_BP_FAT	GO:0007631~feeding behavior	12	0.942655	0.0395484	LEP, GCG, APP, UCN, CCK, GRIN2B, AGT, LEPR, GRIN1, ACE2, CRH, GHRL	1201	69	13528	1.95895	1	0.251904	53.0654
GOTERM_BP_FAT	GO:0006942~regulation of striated muscle contraction	6	0.471328	0.0401283	CAV3, ARG2, CACNA1G, MYLK2, NKX2-5, TNNI1	1201	22	13528	3.07199	1	0.254784	53.5938
GOTERM_BP_FAT	GO:0043525~positive regulation of neuron apoptosis	6	0.471328	0.0401283	CDK5R1, NR3C1, NQO1, LTB, LTA, MAP3K11	1201	22	13528	3.07199	1	0.254784	53.5938
GOTERM_BP_FAT	GO:0051260~protein homooligomerization	15	1.17832	0.040169	BCL10, CAV1, PCBD2, PCBD1, TP63, PFKM, ANXA5, ADIPOQ, SOD2, GCH1, TNFSF11, ALOX5AP, TGM2, SRR, ANGPT1	1201	95	13528	1.77852	1	0.254648	53.6306
GOTERM_BP_FAT	GO:0008643~carbohydrate transport	11	0.864101	0.0409447	G6PC, PPARD, SLC2A4, SLC2A2, SLC2A14, SLC2A1, IGF2, SCARB1, LBP, SLC35A2, M6PR	1201	61	13528	2.0312	1	0.258589	54.3281
GOTERM_BP_FAT	GO:0030595~leukocyte chemotaxis	8	0.628437	0.0414548	CCL2, SAA1, CXCL3, EDN2, CXCR2, CCL5, IL10, SYK	1201	37	13528	2.43545	1	0.261038	54.7813
GOTERM_BP_FAT	GO:0007166~cell surface receptor linked signal transduction	186	14.6112	0.0415881	NOG, GRIK1, EFNA1, PDGFA, OSMR, EDN2, GRIK3, BTRC, PTPN22, ITPKB, CXCL11, CXCL12, CXCL10, EIF4EBP1, APP, MYD88, GRIN2B, APOE, TDGF1, GRID2, RAPGEF4, CFD, KLRD1, FRS2, SPN, SYK, BCL10, RARG, CD3G, SOCS2, CSNK1G1, CD3E, MADD, PICK1, DLL1, PTPRT, CD40, THY1, GRB10, GPBAR1, PIAS4, COL1A2, ROR1, PDGFRA, PDGFRB, TGFB1I1, MST1R, ITGA2B, FGFR2, ITGAL, FGFR1, CCL3, IL1R1, CDK5R1, CCL2, CALY, ITGA10, SORCS…	1201	1856	13528	1.12882	1	0.261403	54.8991
GOTERM_BP_FAT	GO:0043589~skin morphogenesis	3	0.235664	0.0417893	COL1A2, TP63, COL1A1	1201	4	13528	8.44796	1	0.262139	55.0762
GOTERM_BP_FAT	GO:0032606~type I interferon production	3	0.235664	0.0417893	MYD88, IRF3, IFNAR1	1201	4	13528	8.44796	1	0.262139	55.0762
GOTERM_BP_FAT	GO:0034383~low-density lipoprotein particle clearance	3	0.235664	0.0417893	LDLR, HMOX1, ADIPOQ	1201	4	13528	8.44796	1	0.262139	55.0762
GOTERM_BP_FAT	GO:0032099~negative regulation of appetite	3	0.235664	0.0417893	LEP, PPARA, CCK	1201	4	13528	8.44796	1	0.262139	55.0762
GOTERM_BP_FAT	GO:0010891~negative regulation of sequestering of triglyceride	3	0.235664	0.0417893	PPARA, ABHD5, PNPLA2	1201	4	13528	8.44796	1	0.262139	55.0762
GOTERM_BP_FAT	GO:0048305~immunoglobulin secretion	3	0.235664	0.0417893	TRAF3IP2, TNFSF13B, CD40LG	1201	4	13528	8.44796	1	0.262139	55.0762
GOTERM_BP_FAT	GO:0009448~gamma-aminobutyric acid metabolic process	3	0.235664	0.0417893	SLC1A3, PHGDH, ABAT	1201	4	13528	8.44796	1	0.262139	55.0762
GOTERM_BP_FAT	GO:0002862~negative regulation of inflammatory response to antigenic stimulus	3	0.235664	0.0417893	GPX2, GPX1, SPN	1201	4	13528	8.44796	1	0.262139	55.0762
GOTERM_BP_FAT	GO:0032096~negative regulation of response to food	3	0.235664	0.0417893	LEP, PPARA, CCK	1201	4	13528	8.44796	1	0.262139	55.0762
GOTERM_BP_FAT	GO:0002863~positive regulation of inflammatory response to antigenic stimulus	3	0.235664	0.0417893	FCER1A, C3, FCER1G	1201	4	13528	8.44796	1	0.262139	55.0762
GOTERM_BP_FAT	GO:0050847~progesterone receptor signaling pathway	3	0.235664	0.0417893	PGR, KLF9, NEDD4	1201	4	13528	8.44796	1	0.262139	55.0762
GOTERM_BP_FAT	GO:0045351~type I interferon biosynthetic process	3	0.235664	0.0417893	MYD88, IRF3, IFNAR1	1201	4	13528	8.44796	1	0.262139	55.0762
GOTERM_BP_FAT	GO:0042536~negative regulation of tumor necrosis factor biosynthetic process	3	0.235664	0.0417893	BCL3, GHRL, IL10	1201	4	13528	8.44796	1	0.262139	55.0762
GOTERM_BP_FAT	GO:0050768~negative regulation of neurogenesis	9	0.706991	0.0422391	NOG, NRP1, YWHAH, ULK1, SEMA3F, NTN1, ARHGDIA, EPHB2, THY1	1201	45	13528	2.25279	1	0.264232	55.4699
GOTERM_BP_FAT	GO:0051495~positive regulation of cytoskeleton organization	9	0.706991	0.0422391	CAV3, CAV2, NCK2, CAV1, CDC42EP2, NF2, MAP3K1, ARF6, RICTOR	1201	45	13528	2.25279	1	0.264232	55.4699
GOTERM_BP_FAT	GO:0042326~negative regulation of phosphorylation	9	0.706991	0.0422391	CDKN1C, INHBA, PTPRC, CAV1, HNF4A, NF2, SOCS1, FKBP1A, IGFBP3	1201	45	13528	2.25279	1	0.264232	55.4699
GOTERM_BP_FAT	GO:0006469~negative regulation of protein kinase activity	14	1.09976	0.042564	CAV3, PTPRC, CAV1, NF2, HMGCR, IGF2, PKIA, TP73, THY1, APOE, RGS4, DUSP9, DUSP8, DUSP6	1201	87	13528	1.81259	1	0.265633	55.7521
GOTERM_BP_FAT	GO:0048589~developmental growth	14	1.09976	0.042564	SHBG, PPARD, GLI2, PLG, NOTCH3, GPX1, APP, ULK1, APOA5, CYFIP1, SOX15, CHRNA1, PLAU, IGFBP5	1201	87	13528	1.81259	1	0.265633	55.7521
GOTERM_BP_FAT	GO:0051348~negative regulation of transferase activity	15	1.17832	0.0433497	CAV3, PTPRC, CAV1, NF2, HMGCR, IGF2, PKIA, TP73, THY1, CDKN1C, APOE, RGS4, DUSP9, DUSP8, DUSP6	1201	96	13528	1.75999	1	0.269525	56.4279
GOTERM_BP_FAT	GO:0002377~immunoglobulin production	7	0.549882	0.0450945	TRAF3IP2, PTPRC, NOD2, TNFSF13B, CD40LG, HSPD1, IL7R	1201	30	13528	2.62825	1	0.278529	57.8938
GOTERM_BP_FAT	GO:0007566~embryo implantation	7	0.549882	0.0450945	LIF, PPARD, KLF9, PRLR, IGFBP7, SOD1, PLAU	1201	30	13528	2.62825	1	0.278529	57.8938
GOTERM_BP_FAT	GO:0032663~regulation of interleukin-2 production	7	0.549882	0.0450945	CD83, CARD11, CD86, CD3E, CD4, IRF4, IL1A	1201	30	13528	2.62825	1	0.278529	57.8938
GOTERM_BP_FAT	GO:0045768~positive regulation of anti-apoptosis	7	0.549882	0.0450945	CAV1, DUSP1, HMOX1, RIPK1, ANGPT1, SIRT1, SLC9A1	1201	30	13528	2.62825	1	0.278529	57.8938
GOTERM_BP_FAT	GO:0008645~hexose transport	7	0.549882	0.0450945	G6PC, PPARD, SLC2A4, SLC2A2, SLC2A1, IGF2, M6PR	1201	30	13528	2.62825	1	0.278529	57.8938
GOTERM_BP_FAT	GO:0051345~positive regulation of hydrolase activity	24	1.88531	0.045252	ALS2, CCK, C6, ABHD5, ALDOB, TNFSF15, PML, APOC2, CXCR2, NPR3, HOMER1, BCL2L10, THY1, NR1H2, TNFRSF10A, AGT, APOA5, TGM2, ERN1, RGN, FABP1, HSPD1, HIP1, NR1H3	1201	179	13528	1.51025	1	0.278985	58.0237
GOTERM_BP_FAT	GO:0060429~epithelium development	29	2.27808	0.0463307	ONECUT1, ELF3, S100A7, DAG1, TP63, PDX1, GLI2, GREM1, WT1, PGR, GPX1, PFN1, EZR, AGT, NR2F2, IPMK, BCL10, TBX5, NODAL, FOXA1, MECOM, VASP, KDR, LAMA1, LAMA5, HOXB5, DSP, ID3, TGFB1I1	1201	227	13528	1.43901	1	0.28433	58.9039
GOTERM_BP_FAT	GO:0043279~response to alkaloid	10	0.785546	0.0465191	AVP, HMOX1, LEPR, GRIN1, SRR, ALDH2, ABAT, CHRNA7, FKBP1A, GHR	1201	54	13528	2.08592	1	0.284937	59.0559
GOTERM_BP_FAT	GO:0045088~regulation of innate immune response	10	0.785546	0.0465191	BCL10, IRAK1, NOD2, MYD88, TICAM1, IGF2, LBP, HSPD1, CD226, POLR3D	1201	54	13528	2.08592	1	0.284937	59.0559
GOTERM_BP_FAT	GO:0051250~negative regulation of lymphocyte activation	10	0.785546	0.0465191	BTLA, INHBA, CTLA4, BCL6, PAWR, INPP5D, CD74, PAG1, IL10, SPN	1201	54	13528	2.08592	1	0.284937	59.0559
GOTERM_BP_FAT	GO:0051325~interphase	16	1.25687	0.0469964	CDC7, BCAT1, TAF1, PIM1, CDC34, RBBP8, CDKN1C, INHBA, PPM1D, APP, PPP3CB, ADAM17, PPP3CA, CUL1, MAP3K11, NFATC1	1201	106	13528	1.70022	1	0.287062	59.4384
GOTERM_BP_FAT	GO:0045767~regulation of anti-apoptosis	8	0.628437	0.0470786	CAV1, DUSP1, HMOX1, RIPK1, RARA, ANGPT1, SIRT1, SLC9A1	1201	38	13528	2.37136	1	0.287103	59.5039
GOTERM_BP_FAT	GO:0009187~cyclic nucleotide metabolic process	8	0.628437	0.0470786	ATP2B2, PDE4A, PTH, PDE5A, PDE3B, RORA, GUCY2C, NPPA	1201	38	13528	2.37136	1	0.287103	59.5039
GOTERM_BP_FAT	GO:0050764~regulation of phagocytosis	5	0.392773	0.0472764	C3, SCARB1, CALR, ADIPOQ, AHSG	1201	16	13528	3.51998	1	0.28775	59.6612
GOTERM_BP_FAT	GO:0021696~cerebellar cortex morphogenesis	5	0.392773	0.0472764	ATP2B2, ULK1, RORA, GLI2, CACNA1A	1201	16	13528	3.51998	1	0.28775	59.6612
GOTERM_BP_FAT	GO:0002026~regulation of the force of heart contraction	5	0.392773	0.0472764	SLC8A1, ATP2A2, PLN, EDN2, MYH6	1201	16	13528	3.51998	1	0.28775	59.6612
GOTERM_BP_FAT	GO:0001829~trophectodermal cell differentiation	5	0.392773	0.0472764	HAND1, SP3, NODAL, SRF, JUNB	1201	16	13528	3.51998	1	0.28775	59.6612
GOTERM_BP_FAT	GO:0002274~myeloid leukocyte activation	9	0.706991	0.0473184	CD48, DHRS2, ADAM10, EDN2, TICAM1, SNCA, CXCR2, IRF4, LBP	1201	46	13528	2.20382	1	0.28758	59.6945
GOTERM_BP_FAT	GO:0045089~positive regulation of innate immune response	9	0.706991	0.0473184	BCL10, IRAK1, NOD2, MYD88, TICAM1, LBP, HSPD1, CD226, POLR3D	1201	46	13528	2.20382	1	0.28758	59.6945
GOTERM_BP_FAT	GO:0050795~regulation of behavior	9	0.706991	0.0473184	ADAM10, PTGDS, EDN2, CRH, ADAM17, GHRL, GREM1, CXCL12, HPGDS, KDR	1201	46	13528	2.20382	1	0.28758	59.6945
GOTERM_BP_FAT	GO:0030048~actin filament-based movement	6	0.471328	0.0476606	WASF2, MYL1, MYH14, MYH6, WAS, MYH10	1201	23	13528	2.93842	1	0.288977	59.965
GOTERM_BP_FAT	GO:0006071~glycerol metabolic process	6	0.471328	0.0476606	GPD2, COQ3, GPD1, GK, GK5, PCK1	1201	23	13528	2.93842	1	0.288977	59.965
GOTERM_BP_FAT	GO:0050715~positive regulation of cytokine secretion	6	0.471328	0.0476606	NOD2, SAA1, TNFSF15, IGF2, IL10, IL1A	1201	23	13528	2.93842	1	0.288977	59.965
GOTERM_BP_FAT	GO:0055007~cardiac muscle cell differentiation	6	0.471328	0.0476606	ACADM, ATG5, TBX5, TDGF1, NKX2-5, MYH10	1201	23	13528	2.93842	1	0.288977	59.965
GOTERM_BP_FAT	GO:0030195~negative regulation of blood coagulation	6	0.471328	0.0476606	PDGFA, APOE, KRT1, PLG, PLAU, ANXA2	1201	23	13528	2.93842	1	0.288977	59.965
GOTERM_BP_FAT	GO:0042364~water-soluble vitamin biosynthetic process	6	0.471328	0.0476606	NAMPT, AKR1A1, RFK, QPRT, PNP, NMNAT1	1201	23	13528	2.93842	1	0.288977	59.965
GOTERM_BP_FAT	GO:0001755~neural crest cell migration	6	0.471328	0.0476606	NRP2, LAMA5, SEMA3F, EFNB1, KITLG, ISL1	1201	23	13528	2.93842	1	0.288977	59.965
GOTERM_BP_FAT	GO:0043623~cellular protein complex assembly	22	1.7282	0.0497966	XPO1, CAV2, CAV1, CALY, CD3E, COX10, WASF1, PICK1, ALDOB, FKBP1A, ANLN, CALR, WAS, PXN, NCK2, TFAM, PRLR, HSPA4, AGRN, HSPD1, CACNA1A, HIP1	1201	162	13528	1.52967	1	0.299638	61.6152
GOTERM_BP_FAT	GO:0007411~axon guidance	16	1.25687	0.0503733	NRP2, CDK5R1, NRP1, EFNB1, GLI2, ISL1, EPHB3, CXCL12, NTN1, EPHB1, VASP, EPHB2, EPHA4, APP, RUNX3, MYH10	1201	107	13528	1.68433	1	0.302193	62.0495
GOTERM_BP_FAT	GO:0042509~regulation of tyrosine phosphorylation of STAT protein	7	0.549882	0.0518854	LIF, CAV1, HNF4A, NF2, CLCF1, SOCS1, GHR	1201	31	13528	2.54347	1	0.309481	63.1664
GOTERM_BP_FAT	GO:0002455~humoral immune response mediated by circulating immunoglobulin	7	0.549882	0.0518854	MBL2, C3, C6, CRP, BCL3, C2, C1QC	1201	31	13528	2.54347	1	0.309481	63.1664
GOTERM_BP_FAT	GO:0002440~production of molecular mediator of immune response	7	0.549882	0.0518854	TRAF3IP2, PTPRC, NOD2, TNFSF13B, CD40LG, HSPD1, IL7R	1201	31	13528	2.54347	1	0.309481	63.1664
GOTERM_BP_FAT	GO:0015749~monosaccharide transport	7	0.549882	0.0518854	G6PC, PPARD, SLC2A4, SLC2A2, SLC2A1, IGF2, M6PR	1201	31	13528	2.54347	1	0.309481	63.1664
GOTERM_BP_FAT	GO:0042446~hormone biosynthetic process	7	0.549882	0.0518854	CYP17A1, CYP11A1, CYP11B1, CRH, TPO, SCARB1, DIO1	1201	31	13528	2.54347	1	0.309481	63.1664
GOTERM_BP_FAT	GO:0008637~apoptotic mitochondrial changes	7	0.549882	0.0518854	GPX1, CCK, MAP3K1, PIM2, TP73, SOD2, DAP3	1201	31	13528	2.54347	1	0.309481	63.1664
GOTERM_BP_FAT	GO:0050856~regulation of T cell receptor signaling pathway	4	0.314218	0.0520412	BCL10, ELF1, PAWR, THY1	1201	10	13528	4.50558	1	0.309859	63.2797
GOTERM_BP_FAT	GO:0042534~regulation of tumor necrosis factor biosynthetic process	4	0.314218	0.0520412	BCL3, GHRL, IL10, SPN	1201	10	13528	4.50558	1	0.309859	63.2797
GOTERM_BP_FAT	GO:0032411~positive regulation of transporter activity	4	0.314218	0.0520412	STIM1, HOMER1, NKX2-5, CALM1	1201	10	13528	4.50558	1	0.309859	63.2797
GOTERM_BP_FAT	GO:0006911~phagocytosis, engulfment	4	0.314218	0.0520412	FCGR1A, FCER1G, ABCA1, ELMO1	1201	10	13528	4.50558	1	0.309859	63.2797
GOTERM_BP_FAT	GO:0002690~positive regulation of leukocyte chemotaxis	4	0.314218	0.0520412	ADAM10, EDN2, ADAM17, CXCL12	1201	10	13528	4.50558	1	0.309859	63.2797
GOTERM_BP_FAT	GO:0021680~cerebellar Purkinje cell layer development	4	0.314218	0.0520412	ATP2B2, RORA, CACNA1A, MYH10	1201	10	13528	4.50558	1	0.309859	63.2797
GOTERM_BP_FAT	GO:0019359~nicotinamide nucleotide biosynthetic process	4	0.314218	0.0520412	NAMPT, QPRT, PNP, NMNAT1	1201	10	13528	4.50558	1	0.309859	63.2797
GOTERM_BP_FAT	GO:0051445~regulation of meiotic cell cycle	4	0.314218	0.0520412	OSM, LIF, PDE3A, CALR	1201	10	13528	4.50558	1	0.309859	63.2797
GOTERM_BP_FAT	GO:0033138~positive regulation of peptidyl-serine phosphorylation	4	0.314218	0.0520412	OSM, LIF, CAV1, IL11	1201	10	13528	4.50558	1	0.309859	63.2797
GOTERM_BP_FAT	GO:0048638~regulation of developmental growth	9	0.706991	0.0527797	NOG, NRP1, ULK1, TNFRSF12A, APOE, TBX5, SEMA3F, AGRN, NTN1	1201	47	13528	2.15693	1	0.313169	63.8123
GOTERM_BP_FAT	GO:0017015~regulation of transforming growth factor beta receptor signaling pathway	8	0.628437	0.0531662	CDKN1C, ONECUT1, ADAM17, SMURF2, TGFB1I1, ZEB1, FURIN, PIN1	1201	39	13528	2.31055	1	0.314695	64.0881
GOTERM_BP_FAT	GO:0051147~regulation of muscle cell differentiation	8	0.628437	0.0531662	CAV3, MYOCD, BTG1, AGRN, ZEB1, SRF, IGFBP3, NKX2-5	1201	39	13528	2.31055	1	0.314695	64.0881
GOTERM_BP_FAT	GO:0006305~DNA alkylation	6	0.471328	0.0559718	ATRX, DNMT3A, HSD3B7, PICK1, DNMT1, DNMT3B	1201	24	13528	2.81599	1	0.328192	66.0312
GOTERM_BP_FAT	GO:0050873~brown fat cell differentiation	6	0.471328	0.0559718	CEBPA, ALDH6A1, SLC2A4, UCP1, PPARGC1A, ADIPOQ	1201	24	13528	2.81599	1	0.328192	66.0312
GOTERM_BP_FAT	GO:0032412~regulation of ion transmembrane transporter activity	6	0.471328	0.0559718	CAV3, STIM1, FKBP1A, HOMER1, NKX2-5, CALM1	1201	24	13528	2.81599	1	0.328192	66.0312
GOTERM_BP_FAT	GO:0006306~DNA methylation	6	0.471328	0.0559718	ATRX, DNMT3A, HSD3B7, PICK1, DNMT1, DNMT3B	1201	24	13528	2.81599	1	0.328192	66.0312
GOTERM_BP_FAT	GO:0046903~secretion	36	2.82797	0.0566737	RAB3A, CCL3, NR3C2, CRCP, PDX1, ABCA1, CCL5, CANX, LLGL1, AQP2, CXCL10, KCNJ1, HMOX1, AGT, NFAT5, RAPGEF4, SCNN1G, EXOC2, SYK, FCER1A, UCN, AVP, FURIN, TP73, ANXA2, LEP, TRAF3IP2, DGAT1, TNFSF13B, CD40LG, GHRL, VAMP3, MAFA, CACNA1C, CACNA1A, MYH10	1201	300	13528	1.35167	1	0.331206	66.5016
GOTERM_BP_FAT	GO:0007409~axonogenesis	25	1.96386	0.0569568	ALS2, NRP2, RAB3A, CDK5R1, CCK, NRP1, PIP5K1C, GLI2, EPHB3, CXCL12, EPHB1, EPHB2, APP, NUMB, TOP2B, RUNX3, RYK, EFNB1, ISL1, NTN1, VASP, EPHA4, ULK1, CYFIP1, MYH10	1201	193	13528	1.45906	1	0.33216	66.6896
GOTERM_BP_FAT	GO:0052548~regulation of endopeptidase activity	13	1.02121	0.0571835	TNFRSF10A, GPX1, CCK, C6, SNCA, PML, TNFSF15, RAG1, HSPD1, FURIN, DHCR24, BCL2L10, HIP1	1201	82	13528	1.78575	1	0.332836	66.8393
GOTERM_BP_FAT	GO:0002762~negative regulation of myeloid leukocyte differentiation	5	0.392773	0.0576277	INHBA, INPP5D, RUNX1, C1QC, ADIPOQ	1201	17	13528	3.31293	1	0.334564	67.131
GOTERM_BP_FAT	GO:0042516~regulation of tyrosine phosphorylation of Stat3 protein	5	0.392773	0.0576277	LIF, NF2, CLCF1, SOCS1, GHR	1201	17	13528	3.31293	1	0.334564	67.131
GOTERM_BP_FAT	GO:0042744~hydrogen peroxide catabolic process	5	0.392773	0.0576277	GPX1, PRDX6, GPX4, TPO, CAT	1201	17	13528	3.31293	1	0.334564	67.131
GOTERM_BP_FAT	GO:0070555~response to interleukin-1	5	0.392773	0.0576277	IRAK1, IL1R1, MYD88, SNCA, GHR	1201	17	13528	3.31293	1	0.334564	67.131
GOTERM_BP_FAT	GO:0015844~monoamine transport	5	0.392773	0.0576277	FCER1A, PICK1, SLC18A2, PARK7, SYK	1201	17	13528	3.31293	1	0.334564	67.131
GOTERM_BP_FAT	GO:0050850~positive regulation of calcium-mediated signaling	5	0.392773	0.0576277	FCER1A, CD8A, CD3E, CD4, SYK	1201	17	13528	3.31293	1	0.334564	67.131
GOTERM_BP_FAT	GO:0010721~negative regulation of cell development	9	0.706991	0.0586293	NOG, NRP1, YWHAH, ULK1, SEMA3F, NTN1, ARHGDIA, EPHB2, THY1	1201	48	13528	2.11199	1	0.33897	67.7797
GOTERM_BP_FAT	GO:0007292~female gamete generation	11	0.864101	0.0592409	LEP, PGR, HSD3B7, DIAPH2, AGT, EDN2, LEPR, PDE3A, SIRT1, BCL2L10, NRIP1	1201	65	13528	1.90621	1	0.341472	68.1699
GOTERM_BP_FAT	GO:0001933~negative regulation of protein amino acid phosphorylation	7	0.549882	0.0592658	PTPRC, CAV1, HNF4A, NF2, SOCS1, FKBP1A, IGFBP3	1201	32	13528	2.46399	1	0.341158	68.1857
GOTERM_BP_FAT	GO:0001936~regulation of endothelial cell proliferation	7	0.549882	0.0592658	CAV2, CAV1, CCL2, APOE, TNFSF15, GHRL, TNFSF12	1201	32	13528	2.46399	1	0.341158	68.1857
GOTERM_BP_FAT	GO:0032846~positive regulation of homeostatic process	8	0.628437	0.0597244	CAV1, AVP, CCK, TNFSF11, TNKS, CCL5, AHSG, THY1	1201	40	13528	2.25279	1	0.342914	68.4751
GOTERM_BP_FAT	GO:0050796~regulation of insulin secretion	8	0.628437	0.0597244	LEP, GCG, CAPN10, GLUD1, PDE3B, GHRL, PFKM, KCNJ11	1201	40	13528	2.25279	1	0.342914	68.4751
GOTERM_BP_FAT	GO:0001763~morphogenesis of a branching structure	12	0.942655	0.0608363	FLT1, NRP1, COL13A1, LAMA5, AGT, FOXA1, TDGF1, GLI2, GREM1, CXCL12, KDR, MYCN	1201	74	13528	1.82659	1	0.347756	69.1666
GOTERM_BP_FAT	GO:0007498~mesoderm development	12	0.942655	0.0608363	AMH, HAND1, NF2, NODAL, TDGF1, BMX, TP63, TXNRD1, TIE1, EXT2, CHRD, BTK	1201	74	13528	1.82659	1	0.347756	69.1666
GOTERM_BP_FAT	GO:0030031~cell projection assembly	13	1.02121	0.0617038	DNM3, FGD1, NCK2, VAV3, ONECUT1, LAMA5, PDGFA, WASF2, SDCBP, CYFIP1, SH2B1, VAV2, MYH10	1201	83	13528	1.76423	1	0.351407	69.6962
GOTERM_BP_FAT	GO:0002009~morphogenesis of an epithelium	15	1.17832	0.0619241	BCL10, TBX5, NODAL, DAG1, TP63, PDX1, GREM1, GLI2, VASP, PFN1, LAMA1, LAMA5, AGT, TGFB1I1, IPMK	1201	101	13528	1.67286	1	0.352001	69.8293
GOTERM_BP_FAT	GO:0034330~cell junction organization	10	0.785546	0.0622434	TJP1, TNS1, HNF4A, NF2, TLN2, LAMA5, NUMB, ACTN1, GJA5, THY1	1201	57	13528	1.97613	1	0.353056	70.0212
GOTERM_BP_FAT	GO:0007005~mitochondrion organization	19	1.49254	0.0624947	CEBPA, RAB3A, CAV2, CCK, EPAS1, COX10, SNCA, RRM2B, PIM2, PPARGC1A, TP73, SOD2, GPX1, DNA2, TFAM, NRF1, MAP3K1, HSPA4, DAP3	1201	138	13528	1.55083	1	0.353789	70.1714
GOTERM_BP_FAT	GO:0034765~regulation of ion transmembrane transport	6	0.471328	0.0650626	CAV3, STIM1, FKBP1A, HOMER1, NKX2-5, CALM1	1201	25	13528	2.70335	1	0.365221	71.6664
GOTERM_BP_FAT	GO:0045650~negative regulation of macrophage differentiation	3	0.235664	0.0656007	INHBA, C1QC, ADIPOQ	1201	5	13528	6.75837	1	0.367234	71.9705
GOTERM_BP_FAT	GO:0019530~taurine metabolic process	3	0.235664	0.0656007	PHGDH, CDO1, GHR	1201	5	13528	6.75837	1	0.367234	71.9705
GOTERM_BP_FAT	GO:0006573~valine metabolic process	3	0.235664	0.0656007	ALDH6A1, HIBADH, GHR	1201	5	13528	6.75837	1	0.367234	71.9705
GOTERM_BP_FAT	GO:0050860~negative regulation of T cell receptor signaling pathway	3	0.235664	0.0656007	ELF1, PAWR, THY1	1201	5	13528	6.75837	1	0.367234	71.9705
GOTERM_BP_FAT	GO:0006102~isocitrate metabolic process	3	0.235664	0.0656007	IDH2, IDH3B, IDH1	1201	5	13528	6.75837	1	0.367234	71.9705
GOTERM_BP_FAT	GO:0050919~negative chemotaxis	3	0.235664	0.0656007	NRP2, PDGFA, SEMA3F	1201	5	13528	6.75837	1	0.367234	71.9705
GOTERM_BP_FAT	GO:0002230~positive regulation of defense response to virus by host	3	0.235664	0.0656007	MAVS, DDX58, PML	1201	5	13528	6.75837	1	0.367234	71.9705
GOTERM_BP_FAT	GO:0030388~fructose 1,6-bisphosphate metabolic process	3	0.235664	0.0656007	ALDOA, ALDOB, PFKM	1201	5	13528	6.75837	1	0.367234	71.9705
GOTERM_BP_FAT	GO:0022614~membrane to membrane docking	3	0.235664	0.0656007	VCAM1, EZR, MSN	1201	5	13528	6.75837	1	0.367234	71.9705
GOTERM_BP_FAT	GO:0050858~negative regulation of antigen receptor-mediated signaling pathway	3	0.235664	0.0656007	ELF1, PAWR, THY1	1201	5	13528	6.75837	1	0.367234	71.9705
GOTERM_BP_FAT	GO:0055091~phospholipid homeostasis	3	0.235664	0.0656007	LIPG, ABCA1, ABCG1	1201	5	13528	6.75837	1	0.367234	71.9705
GOTERM_BP_FAT	GO:0032490~detection of molecule of bacterial origin	3	0.235664	0.0656007	NOD2, SCARB1, LBP	1201	5	13528	6.75837	1	0.367234	71.9705
GOTERM_BP_FAT	GO:0009437~carnitine metabolic process	3	0.235664	0.0656007	ACADM, TMLHE, ALDH9A1	1201	5	13528	6.75837	1	0.367234	71.9705
GOTERM_BP_FAT	GO:0002634~regulation of germinal center formation	3	0.235664	0.0656007	TNFSF13B, TNFRSF13C, BCL6	1201	5	13528	6.75837	1	0.367234	71.9705
GOTERM_BP_FAT	GO:0030851~granulocyte differentiation	3	0.235664	0.0656007	CSF3, SP3, IL25	1201	5	13528	6.75837	1	0.367234	71.9705
GOTERM_BP_FAT	GO:0006704~glucocorticoid biosynthetic process	3	0.235664	0.0656007	CYP17A1, CYP11B1, CRH	1201	5	13528	6.75837	1	0.367234	71.9705
GOTERM_BP_FAT	GO:0006577~betaine metabolic process	3	0.235664	0.0656007	ACADM, TMLHE, ALDH9A1	1201	5	13528	6.75837	1	0.367234	71.9705
GOTERM_BP_FAT	GO:0010901~regulation of very-low-density lipoprotein particle remodeling	3	0.235664	0.0656007	APOA2, APOA5, APOC2	1201	5	13528	6.75837	1	0.367234	71.9705
GOTERM_BP_FAT	GO:0043618~regulation of transcription from RNA polymerase II promoter in response to stress	3	0.235664	0.0656007	EPAS1, NEDD4, HMOX1	1201	5	13528	6.75837	1	0.367234	71.9705
GOTERM_BP_FAT	GO:0043620~regulation of transcription in response to stress	3	0.235664	0.0656007	EPAS1, NEDD4, HMOX1	1201	5	13528	6.75837	1	0.367234	71.9705
GOTERM_BP_FAT	GO:0034380~high-density lipoprotein particle assembly	3	0.235664	0.0656007	APOA2, APOE, ABCA1	1201	5	13528	6.75837	1	0.367234	71.9705
GOTERM_BP_FAT	GO:0033762~response to glucagon stimulus	3	0.235664	0.0656007	CPS1, CDO1, CCNA2	1201	5	13528	6.75837	1	0.367234	71.9705
GOTERM_BP_FAT	GO:0006654~phosphatidic acid biosynthetic process	3	0.235664	0.0656007	PLD1, ABHD5, AGPAT2	1201	5	13528	6.75837	1	0.367234	71.9705
GOTERM_BP_FAT	GO:0050714~positive regulation of protein secretion	8	0.628437	0.0667574	NOD2, TNFSF4, SAA1, TNFSF15, IL13, IGF2, IL10, IL1A	1201	41	13528	2.19784	1	0.372044	72.6139
GOTERM_BP_FAT	GO:0002790~peptide secretion	8	0.628437	0.0667574	LEP, DGAT1, GHRL, RAPGEF4, ABCA1, MAFA, PDX1, CACNA1C	1201	41	13528	2.19784	1	0.372044	72.6139
GOTERM_BP_FAT	GO:0048640~negative regulation of developmental growth	4	0.314218	0.0669698	NRP1, ULK1, SEMA3F, NTN1	1201	11	13528	4.09598	1	0.372552	72.7304
GOTERM_BP_FAT	GO:0006595~polyamine metabolic process	4	0.314218	0.0669698	SRM, SMOX, AMD1, SMS	1201	11	13528	4.09598	1	0.372552	72.7304
GOTERM_BP_FAT	GO:0043534~blood vessel endothelial cell migration	4	0.314218	0.0669698	GPX1, VHL, SCARB1, SRF	1201	11	13528	4.09598	1	0.372552	72.7304
GOTERM_BP_FAT	GO:0048588~developmental cell growth	4	0.314218	0.0669698	SHBG, APP, ULK1, CYFIP1	1201	11	13528	4.09598	1	0.372552	72.7304
GOTERM_BP_FAT	GO:0033057~reproductive behavior in a multicellular organism	4	0.314218	0.0669698	AVP, PPP1R1B, GRIN1, DBH	1201	11	13528	4.09598	1	0.372552	72.7304
GOTERM_BP_FAT	GO:0007512~adult heart development	4	0.314218	0.0669698	HAND2, MYH6, NKX2-5, MYH10	1201	11	13528	4.09598	1	0.372552	72.7304
GOTERM_BP_FAT	GO:0031663~lipopolysaccharide-mediated signaling pathway	4	0.314218	0.0669698	IRAK1, TICAM1, IRF3, LBP	1201	11	13528	4.09598	1	0.372552	72.7304
GOTERM_BP_FAT	GO:0032526~response to retinoic acid	7	0.549882	0.0672392	RARG, DUSP1, TFRC, PDGFA, IGFBP7, RARA, TIE1	1201	33	13528	2.38932	1	0.373315	72.8776
GOTERM_BP_FAT	GO:0006304~DNA modification	7	0.549882	0.0672392	ATRX, DNMT3A, DNTT, HSD3B7, PICK1, DNMT1, DNMT3B	1201	33	13528	2.38932	1	0.373315	72.8776
GOTERM_BP_FAT	GO:0050851~antigen receptor-mediated signaling pathway	7	0.549882	0.0672392	BCL10, PTPRC, CD3E, PTPN22, CD79A, THY1, SYK	1201	33	13528	2.38932	1	0.373315	72.8776
GOTERM_BP_FAT	GO:0046324~regulation of glucose import	7	0.549882	0.0672392	SLC1A2, GRB10, CAPN10, IGF2, LTB, ADIPOQ, LTA	1201	33	13528	2.38932	1	0.373315	72.8776
GOTERM_BP_FAT	GO:0051928~positive regulation of calcium ion transport	7	0.549882	0.0672392	ORAI1, ATP2B2, CAV1, STIM1, HOMER1, NKX2-5, THY1	1201	33	13528	2.38932	1	0.373315	72.8776
GOTERM_BP_FAT	GO:0046631~alpha-beta T cell activation	5	0.392773	0.0690844	IRF1, BCL3, IGF2, IL15, SYK	1201	18	13528	3.12887	1	0.381132	73.8659
GOTERM_BP_FAT	GO:0001937~negative regulation of endothelial cell proliferation	5	0.392773	0.0690844	CAV2, CAV1, APOE, TNFSF15, GHRL	1201	18	13528	3.12887	1	0.381132	73.8659
GOTERM_BP_FAT	GO:0070301~cellular response to hydrogen peroxide	5	0.392773	0.0690844	GPX1, PRDX6, GPX4, TPO, CAT	1201	18	13528	3.12887	1	0.381132	73.8659
GOTERM_BP_FAT	GO:0006611~protein export from nucleus	5	0.392773	0.0690844	XPO1, RAN, STRADA, SMURF1, CALR	1201	18	13528	3.12887	1	0.381132	73.8659
GOTERM_BP_FAT	GO:0006730~one-carbon metabolic process	16	1.25687	0.0697914	DNMT3A, SHMT2, AHCY, ALDH1L1, HSD3B7, PICK1, ICMT, ATRX, MTHFD2, DHFR, MAT1A, BTG1, DNMT1, AHCYL1, CARM1, DNMT3B	1201	112	13528	1.60914	1	0.383815	74.2355
GOTERM_BP_FAT	GO:0031175~neuron projection development	31	2.43519	0.0699847	ALS2, NRP2, RAB3A, FGFR1, CDK5R1, CCK, NRP1, PIP5K1C, GLI2, EPHB3, CXCL12, EPHB1, EPHB2, APP, NUMB, TOP2B, RUNX3, UCN, RYK, EFNB1, ISL1, NTN1, VASP, EPHA4, ULK1, NEDD4, PHGDH, GHRL, CYFIP1, CACNA1A, MYH10	1201	256	13528	1.36399	1	0.38421	74.3357
GOTERM_BP_FAT	GO:0051222~positive regulation of protein transport	11	0.864101	0.0701131	NOD2, TNFSF4, SAA1, TNFSF15, IL13, IGF2, LTB, CD27, IL10, IL1A, LTA	1201	67	13528	1.8493	1	0.384319	74.4021
GOTERM_BP_FAT	GO:0016202~regulation of striated muscle tissue development	9	0.706991	0.0715112	NOG, MYOCD, BTG1, TBX5, SOX15, AGRN, IGFBP3, NKX2-5, SIRT2	1201	50	13528	2.02751	1	0.390005	75.114
GOTERM_BP_FAT	GO:0042594~response to starvation	8	0.628437	0.0742674	SREBF1, CAV1, ATG5, FOXA3, ALDOB, CPS1, PPARGC1A, SIRT1	1201	42	13528	2.14551	1	0.401496	76.4629
GOTERM_BP_FAT	GO:0050868~negative regulation of T cell activation	8	0.628437	0.0742674	BTLA, CTLA4, BCL6, PAWR, CD74, PAG1, IL10, SPN	1201	42	13528	2.14551	1	0.401496	76.4629
GOTERM_BP_FAT	GO:0006956~complement activation	8	0.628437	0.0742674	MBL2, C3, C6, CRP, KRT1, C2, CFD, C1QC	1201	42	13528	2.14551	1	0.401496	76.4629
GOTERM_BP_FAT	GO:0043270~positive regulation of ion transport	8	0.628437	0.0742674	ORAI1, ATP2B2, CAV1, IL13, STIM1, HOMER1, NKX2-5, THY1	1201	42	13528	2.14551	1	0.401496	76.4629
GOTERM_BP_FAT	GO:0000018~regulation of DNA recombination	6	0.471328	0.0749273	PTPRC, BCL6, TNFSF12, CD40, IL7R, IL10	1201	26	13528	2.59937	1	0.403855	76.7754
GOTERM_BP_FAT	GO:0033692~cellular polysaccharide biosynthetic process	6	0.471328	0.0749273	CSGALNACT1, GBE1, ALG1, GNE, EXT2, AGL	1201	26	13528	2.59937	1	0.403855	76.7754
GOTERM_BP_FAT	GO:0051289~protein homotetramerization	6	0.471328	0.0749273	PCBD2, PCBD1, SRR, TP63, PFKM, SOD2	1201	26	13528	2.59937	1	0.403855	76.7754
GOTERM_BP_FAT	GO:0006584~catecholamine metabolic process	7	0.549882	0.0758049	DDC, EPAS1, HDC, SNCA, LRTOMT, DBH, GCH1	1201	34	13528	2.31905	1	0.407127	77.185
GOTERM_BP_FAT	GO:0048520~positive regulation of behavior	7	0.549882	0.0758049	ADAM10, EDN2, CRH, ADAM17, GHRL, CXCL12, KDR	1201	34	13528	2.31905	1	0.407127	77.185
GOTERM_BP_FAT	GO:0009712~catechol metabolic process	7	0.549882	0.0758049	DDC, EPAS1, HDC, SNCA, LRTOMT, DBH, GCH1	1201	34	13528	2.31905	1	0.407127	77.185
GOTERM_BP_FAT	GO:0010827~regulation of glucose transport	7	0.549882	0.0758049	SLC1A2, GRB10, CAPN10, IGF2, LTB, ADIPOQ, LTA	1201	34	13528	2.31905	1	0.407127	77.185
GOTERM_BP_FAT	GO:0034311~diol metabolic process	7	0.549882	0.0758049	DDC, EPAS1, HDC, SNCA, LRTOMT, DBH, GCH1	1201	34	13528	2.31905	1	0.407127	77.185
GOTERM_BP_FAT	GO:0042439~ethanolamine and derivative metabolic process	7	0.549882	0.0758049	ENPP6, CPT1B, APOA2, FABP3, ETNK1, PCYT1A, DBH	1201	34	13528	2.31905	1	0.407127	77.185
GOTERM_BP_FAT	GO:0050806~positive regulation of synaptic transmission	7	0.549882	0.0758049	SLC1A3, CCL2, GRIK1, SNCA, GRIA4, LTB, LTA	1201	34	13528	2.31905	1	0.407127	77.185
GOTERM_BP_FAT	GO:0032869~cellular response to insulin stimulus	11	0.864101	0.0759923	EIF4EBP1, GRB10, CAPN10, PTPN2, PDE3B, IGF2, PTPN1, LPIN1, GHR, VLDLR, AHSG	1201	68	13528	1.82211	1	0.40745	77.2715
GOTERM_BP_FAT	GO:0048634~regulation of muscle development	9	0.706991	0.0785484	NOG, MYOCD, BTG1, TBX5, SOX15, AGRN, IGFBP3, NKX2-5, SIRT2	1201	51	13528	1.98776	1	0.417739	78.4217
GOTERM_BP_FAT	GO:0008277~regulation of G-protein coupled receptor protein signaling pathway	9	0.706991	0.0785484	GIT1, CAV2, PLD2, ECE1, RGS12, RGS4, GIT2, GRK4, RGS16	1201	51	13528	1.98776	1	0.417739	78.4217
GOTERM_BP_FAT	GO:0007346~regulation of mitotic cell cycle	20	1.57109	0.0798016	CAV2, BTC, HUS1, RPRM, PML, PKMYT1, IGF2, ANLN, PKIA, SIRT2, PIN1, APP, HNF4A, DGKZ, BCL6, CCNA2, LTB, IL1A, LTA, RAD17	1201	152	13528	1.4821	1	0.422471	78.9652
GOTERM_BP_FAT	GO:0009072~aromatic amino acid family metabolic process	5	0.392773	0.0816153	DCT, TPH1, TAT, AFMID, FAH	1201	19	13528	2.9642	1	0.429457	79.729
GOTERM_BP_FAT	GO:0021587~cerebellum morphogenesis	5	0.392773	0.0816153	ATP2B2, ULK1, RORA, GLI2, CACNA1A	1201	19	13528	2.9642	1	0.429457	79.729
GOTERM_BP_FAT	GO:0042219~cellular amino acid derivative catabolic process	5	0.392773	0.0816153	ABAT, LRTOMT, SMOX, DBH, AFMID	1201	19	13528	2.9642	1	0.429457	79.729
GOTERM_BP_FAT	GO:0032755~positive regulation of interleukin-6 production	5	0.392773	0.0816153	NOD2, UCN, TICAM1, LBP, HSPD1	1201	19	13528	2.9642	1	0.429457	79.729
GOTERM_BP_FAT	GO:0030258~lipid modification	11	0.864101	0.0821692	CPT1B, PPARD, ACADM, EHHADH, ADIPOR2, ECHS1, ADH7, BDH2, PPARGC1A, ADIPOQ, ALOX12	1201	69	13528	1.7957	1	0.431234	79.9569
GOTERM_BP_FAT	GO:0002541~activation of plasma proteins involved in acute inflammatory response	8	0.628437	0.082254	MBL2, C3, C6, CRP, KRT1, C2, CFD, C1QC	1201	43	13528	2.09562	1	0.431092	79.9916
GOTERM_BP_FAT	GO:0001958~endochondral ossification	4	0.314218	0.0836002	MEF2D, COL13A1, COL1A1, RUNX2	1201	12	13528	3.75465	1	0.436065	80.5346
GOTERM_BP_FAT	GO:0048048~embryonic eye morphogenesis	4	0.314218	0.0836002	RARG, SP3, ZEB1, FRS2	1201	12	13528	3.75465	1	0.436065	80.5346
GOTERM_BP_FAT	GO:0046688~response to copper ion	4	0.314218	0.0836002	TFRC, ALDOB, SOD1, SOD3	1201	12	13528	3.75465	1	0.436065	80.5346
GOTERM_BP_FAT	GO:0034377~plasma lipoprotein particle assembly	4	0.314218	0.0836002	APOA2, DGAT1, APOE, ABCA1	1201	12	13528	3.75465	1	0.436065	80.5346
GOTERM_BP_FAT	GO:0042403~thyroid hormone metabolic process	4	0.314218	0.0836002	SULT1B1, TPO, DIO1, CACNA1A	1201	12	13528	3.75465	1	0.436065	80.5346
GOTERM_BP_FAT	GO:0042730~fibrinolysis	4	0.314218	0.0836002	KRT1, PLG, PLAU, ANXA2	1201	12	13528	3.75465	1	0.436065	80.5346
GOTERM_BP_FAT	GO:0065005~protein-lipid complex assembly	4	0.314218	0.0836002	APOA2, DGAT1, APOE, ABCA1	1201	12	13528	3.75465	1	0.436065	80.5346
GOTERM_BP_FAT	GO:0046460~neutral lipid biosynthetic process	4	0.314218	0.0836002	LPL, DGAT1, PNPLA3, PCK1	1201	12	13528	3.75465	1	0.436065	80.5346
GOTERM_BP_FAT	GO:0021697~cerebellar cortex formation	4	0.314218	0.0836002	ATP2B2, ULK1, RORA, CACNA1A	1201	12	13528	3.75465	1	0.436065	80.5346
GOTERM_BP_FAT	GO:0008207~C21-steroid hormone metabolic process	4	0.314218	0.0836002	DHRS2, CYP11A1, CYP11B1, AKR1D1	1201	12	13528	3.75465	1	0.436065	80.5346
GOTERM_BP_FAT	GO:0046463~acylglycerol biosynthetic process	4	0.314218	0.0836002	LPL, DGAT1, PNPLA3, PCK1	1201	12	13528	3.75465	1	0.436065	80.5346
GOTERM_BP_FAT	GO:0070228~regulation of lymphocyte apoptosis	4	0.314218	0.0836002	BCL10, RAG1, BCL6, IL10	1201	12	13528	3.75465	1	0.436065	80.5346
GOTERM_BP_FAT	GO:0045909~positive regulation of vasodilation	4	0.314218	0.0836002	UCN, HMOX1, IGF2, CPS1	1201	12	13528	3.75465	1	0.436065	80.5346
GOTERM_BP_FAT	GO:0035050~embryonic heart tube development	4	0.314218	0.0836002	HAND1, NODAL, GJA5, NKX2-5	1201	12	13528	3.75465	1	0.436065	80.5346
GOTERM_BP_FAT	GO:0006809~nitric oxide biosynthetic process	4	0.314218	0.0836002	ARG2, RORA, NQO1, GCH1	1201	12	13528	3.75465	1	0.436065	80.5346
GOTERM_BP_FAT	GO:0021952~central nervous system projection neuron axonogenesis	4	0.314218	0.0836002	EPHB3, GLI2, EPHB1, EPHB2	1201	12	13528	3.75465	1	0.436065	80.5346
GOTERM_BP_FAT	GO:0003073~regulation of systemic arterial blood pressure	7	0.549882	0.0849589	AVP, ECE1, AGT, EDN2, ACE2, SOD2, AQP2	1201	35	13528	2.25279	1	0.441036	81.0686
GOTERM_BP_FAT	GO:0005977~glycogen metabolic process	7	0.549882	0.0849589	G6PC, GBE1, PYGM, PPP1R1A, EPM2A, CPS1, AGL	1201	35	13528	2.25279	1	0.441036	81.0686
GOTERM_BP_FAT	GO:0030073~insulin secretion	6	0.471328	0.0855537	LEP, DGAT1, RAPGEF4, MAFA, PDX1, CACNA1C	1201	27	13528	2.5031	1	0.442921	81.298
GOTERM_BP_FAT	GO:0045428~regulation of nitric oxide biosynthetic process	6	0.471328	0.0855537	CAV1, ARG2, TICAM1, IGF2, IL10, SOD2	1201	27	13528	2.5031	1	0.442921	81.298
GOTERM_BP_FAT	GO:0045732~positive regulation of protein catabolic process	6	0.471328	0.0855537	TAF1, GCLC, NEDD4, APOE, FURIN, STUB1	1201	27	13528	2.5031	1	0.442921	81.298
GOTERM_BP_FAT	GO:0042098~T cell proliferation	6	0.471328	0.0855537	PTPRC, CD86, TNFSF4, FKBP1A, IL15, CXCL12	1201	27	13528	2.5031	1	0.442921	81.298
GOTERM_BP_FAT	GO:0007618~mating	6	0.471328	0.0855537	APP, AVP, CYP11A1, PPP1R1B, GRIN1, ABAT	1201	27	13528	2.5031	1	0.442921	81.298
GOTERM_BP_FAT	GO:0006968~cellular defense response	10	0.785546	0.0879223	BCL10, NCF2, TAP2, CXCL9, CXCR2, LBP, CCL5, FOSL1, SPN, TYROBP	1201	61	13528	1.84655	1	0.451795	82.1855
GOTERM_BP_FAT	GO:0043281~regulation of caspase activity	12	0.942655	0.0885218	TNFRSF10A, GPX1, CCK, C6, SNCA, PML, TNFSF15, RAG1, HSPD1, DHCR24, BCL2L10, HIP1	1201	79	13528	1.71098	1	0.453647	82.4037
GOTERM_BP_FAT	GO:0048812~neuron projection morphogenesis	26	2.04242	0.0902619	ALS2, NRP2, RAB3A, CDK5R1, CCK, NRP1, PIP5K1C, GLI2, EPHB3, CXCL12, EPHB1, EPHB2, APP, NUMB, TOP2B, RUNX3, RYK, EFNB1, ISL1, NTN1, VASP, EPHA4, ULK1, CYFIP1, CACNA1A, MYH10	1201	213	13528	1.37494	1	0.459914	83.0228
GOTERM_BP_FAT	GO:0051789~response to protein stimulus	15	1.17832	0.0904572	NR3C1, CD48, ATF6, HSPH1, ID2, DNAJA1, HSPB2, ERN1, CD4, HSPA4, ID3, HSPD1, NFE2L2, DNAJC3, EIF2AK2	1201	107	13528	1.57906	1	0.460169	83.091
GOTERM_BP_FAT	GO:0048593~camera-type eye morphogenesis	8	0.628437	0.0907145	YY1, SP3, POU2F1, ZEB1, FRS2, EPHB1, EPHB2, THY1	1201	44	13528	2.04799	1	0.460662	83.1805
GOTERM_BP_FAT	GO:0045628~regulation of T-helper 2 cell differentiation	3	0.235664	0.0927282	CD86, RARA, BCL6	1201	6	13528	5.63197	1	0.467868	83.8652
GOTERM_BP_FAT	GO:0006047~UDP-N-acetylglucosamine metabolic process	3	0.235664	0.0927282	PGM3, UAP1, GNE	1201	6	13528	5.63197	1	0.467868	83.8652
GOTERM_BP_FAT	GO:0055015~ventricular cardiac muscle cell development	3	0.235664	0.0927282	ATG5, NKX2-5, MYH10	1201	6	13528	5.63197	1	0.467868	83.8652
GOTERM_BP_FAT	GO:0005980~glycogen catabolic process	3	0.235664	0.0927282	G6PC, PYGM, CPS1	1201	6	13528	5.63197	1	0.467868	83.8652
GOTERM_BP_FAT	GO:0033483~gas homeostasis	3	0.235664	0.0927282	CAV1, EGLN1, SOD2	1201	6	13528	5.63197	1	0.467868	83.8652
GOTERM_BP_FAT	GO:0048521~negative regulation of behavior	3	0.235664	0.0927282	CRH, GHRL, GREM1	1201	6	13528	5.63197	1	0.467868	83.8652
GOTERM_BP_FAT	GO:0002922~positive regulation of humoral immune response	3	0.235664	0.0927282	PTPRC, NOD2, FCER2	1201	6	13528	5.63197	1	0.467868	83.8652
GOTERM_BP_FAT	GO:0031060~regulation of histone methylation	3	0.235664	0.0927282	DNMT1, PAX5, DNMT3B	1201	6	13528	5.63197	1	0.467868	83.8652
GOTERM_BP_FAT	GO:0033005~positive regulation of mast cell activation	3	0.235664	0.0927282	FCER1A, CD226, SYK	1201	6	13528	5.63197	1	0.467868	83.8652
GOTERM_BP_FAT	GO:0002755~MyD88-dependent toll-like receptor signaling pathway	3	0.235664	0.0927282	IRAK1, MYD88, HSPD1	1201	6	13528	5.63197	1	0.467868	83.8652
GOTERM_BP_FAT	GO:0002925~positive regulation of humoral immune response mediated by circulating immunoglobulin	3	0.235664	0.0927282	PTPRC, NOD2, FCER2	1201	6	13528	5.63197	1	0.467868	83.8652
GOTERM_BP_FAT	GO:0006537~glutamate biosynthetic process	3	0.235664	0.0927282	SLC1A3, GLUD2, GLUD1	1201	6	13528	5.63197	1	0.467868	83.8652
GOTERM_BP_FAT	GO:0008228~opsonization	3	0.235664	0.0927282	MBL2, CRP, LBP	1201	6	13528	5.63197	1	0.467868	83.8652
GOTERM_BP_FAT	GO:0030162~regulation of proteolysis	9	0.706991	0.0938155	TAF1, GCLC, APOE, SERPINA5, IGF2, FURIN, STUB1, IL10, TIMP1	1201	53	13528	1.91275	1	0.471485	84.2238
GOTERM_BP_FAT	GO:0001889~liver development	9	0.706991	0.0938155	CEBPA, ACADM, ONECUT1, SP3, NODAL, ALDH2, ARF6, ICMT, SOD2	1201	53	13528	1.91275	1	0.471485	84.2238
GOTERM_BP_FAT	GO:0001707~mesoderm formation	7	0.549882	0.0946935	HAND1, NF2, NODAL, TDGF1, TXNRD1, EXT2, CHRD	1201	36	13528	2.19021	1	0.474286	84.5079
GOTERM_BP_FAT	GO:0042770~DNA damage response, signal transduction	12	0.942655	0.094851	BRCC3, AIFM1, HMOX1, HUS1, PML, TP63, BCL3, DGKZ, SMC1A, CCNA2, RAD17, TP73	1201	80	13528	1.68959	1	0.474374	84.5583
GOTERM_BP_FAT	GO:0007528~neuromuscular junction development	5	0.392773	0.0951784	ALS2, APP, AGRN, CHRNA1, SNTA1	1201	20	13528	2.81599	1	0.475096	84.6627
GOTERM_BP_FAT	GO:0030516~regulation of axon extension	5	0.392773	0.0951784	NRP1, TNFRSF12A, APOE, SEMA3F, NTN1	1201	20	13528	2.81599	1	0.475096	84.6627
GOTERM_BP_FAT	GO:0000188~inactivation of MAPK activity	5	0.392773	0.0951784	CAV1, RGS4, DUSP9, DUSP8, DUSP6	1201	20	13528	2.81599	1	0.475096	84.6627
GOTERM_BP_FAT	GO:0050905~neuromuscular process	10	0.785546	0.0951942	ATP2B2, APP, SLC1A3, GRIN2B, GRIN1, GRID2, CHRNA1, CACNA1A, MYH10, GCH1	1201	62	13528	1.81677	1	0.474653	84.6677
GOTERM_BP_FAT	GO:0031341~regulation of cell killing	6	0.471328	0.0969241	PTPRC, TAP2, FCER2, PPP3CB, IL7R, CD226	1201	28	13528	2.4137	1	0.480578	85.208
GOTERM_BP_FAT	GO:0015908~fatty acid transport	6	0.471328	0.0969241	GOT2, CPT1B, PPARA, PPARD, FABP3, FABP1	1201	28	13528	2.4137	1	0.480578	85.208
GOTERM_BP_FAT	GO:0050821~protein stabilization	6	0.471328	0.0969241	VHL, PML, HSPD1, MDM4, CALR, PPARGC1A	1201	28	13528	2.4137	1	0.480578	85.208
GOTERM_BP_FAT	GO:0030855~epithelial cell differentiation	18	1.41398	0.0984649	ELF3, ONECUT1, S100A7, FOXA1, TP63, WT1, KDR, PGR, LAMA1, GPX1, EZR, LAMA5, HOXB5, AGT, DSP, ID3, TGFB1I1, NR2F2	1201	137	13528	1.47993	1	0.48574	85.674

## Sheet: CC
Category	Term	Count	%	PValue	Genes	List Total	Pop Hits	Pop Total	Fold Enrichment	Bonferroni	Benjamini	FDR
GOTERM_CC_FAT	GO:0000267~cell fraction	179	14.0613	2.79869e-22	ALS2, CYP3A4, CYP3A5, HMGCR, SNCA, BTC, IL13, PKMYT1, PDE3B, IL15, ITSN1, AQP2, TAPBP, ACTG1, ATP2B2, APP, SLC2A4, GRIN2B, SLC2A2, PDE4A, SLC2A1, GRID2, RAPGEF4, FRS2, PLD1, MAGI2, EFNB1, PICK1, WNK1, CYP26A1, CYP1A2, PTPRN, PKIA, BCL2L10, LRAT, CD40LG, BACE1, HSPB2, ABAT, VAMP3, CAV3, CAV2, ARHGDIG, FGFR1, CAV1, CCL3, CYP1B1, CYP2B6, CYP51A1, DAG1, AKAP13, ARF6, ABCA1, CALR, CCL5, ACP1, GCLM, AC…	1022	1083	12782	2.06715	1.55887e-19	1.55887e-19	4.09137e-19
GOTERM_CC_FAT	GO:0005829~cytosol	203	15.9466	4.25746e-21	ALS2, GDA, ALAD, S100A7, SNCA, ITSN1, FAH, ACTG1, MYD88, PPP1R1B, MAP3K8, RAPGEF4, CCNA1, CUL1, RAN, PPARGC1A, THY1, BCL2L10, GLUL, SULT1B1, PGM1, GRAP2, PFKFB4, ALDOB, ACP5, AKAP13, CALR, CDC37, GAD2, IDH1, AMD1, GPD1, MOCS3, SPHK2, EPM2A, GGH, ACACB, PTPN12, GBE1, HGS, GRK4, QPRT, GK, IDI1, BACH1, AP1B1, GRIP1, ANPEP, AP1S3, GPX1, NOD2, AASDHPPT, BAG1, GPX4, TICAM1, EEF2K, TOP2B, AGPAT2, ACO1, …	1022	1330	12782	1.90894	2.37141e-18	1.1857e-18	6.22393e-18
GOTERM_CC_FAT	GO:0005615~extracellular space	129	10.1335	8.5668e-21	NOG, PDGFA, EDN2, BTC, TNFSF15, IL13, TNFSF12, IL15, CXCL11, CXCL12, IL10, CXCL10, IL11, APOA2, APOD, IFNE, APOE, TDGF1, APOA5, CFD, IL1A, SPN, IL27, NODAL, F8, IL25, IL24, THBD, CD40LG, SERPINF2, COL1A2, TFPI, KDSR, DEFA1, CCL1, CCL3, CCL2, DAG1, APOC2, IL32, IL33, CALR, GREM1, CCL5, CCL4, CCL7, AHSG, LIF, IFNA2, IFNA8, PLAT, LPL, IL1F10, IL1RN, GGH, FURIN, TNFSF10, TNFSF11, IL5RA, HSPD1, CHRD, …	1022	685	12782	2.3553	4.77171e-18	1.59057e-18	1.25237e-17
GOTERM_CC_FAT	GO:0005626~insoluble fraction	135	10.6049	1.53057e-15	ALS2, CYP3A4, CYP3A5, HMGCR, SNCA, PDE3B, PKMYT1, IL15, ITSN1, AQP2, TAPBP, ATP2B2, APP, SLC2A4, GRIN2B, SLC2A2, PDE4A, SLC2A1, GRID2, RAPGEF4, FRS2, PLD1, MAGI2, PICK1, WNK1, CYP26A1, CYP1A2, PTPRN, BCL2L10, LRAT, BACE1, ABAT, VAMP3, CAV3, CAV2, ARHGDIG, FGFR1, CAV1, CYP1B1, CYP2B6, CYP51A1, DAG1, AKAP13, ARF6, ABCA1, CALR, ACSBG1, ECE1, VRK2, TNKS, SCARB1, HIP1, RAB8B, SPHK2, RYK, MET, GRIN1, I…	1022	839	12782	2.01243	8.65752e-13	2.16493e-13	2.27596e-12
GOTERM_CC_FAT	GO:0009986~cell surface	74	5.81304	9.31175e-15	CYP3A4, CD8A, PDGFA, SLC9A3, CXCR2, SDC4, FLT3LG, CD48, APP, NOD2, SLC1A3, SLC2A4, APOE, TDGF1, TPO, RARA, HHIP, CHRNA1, KLRD1, SPN, GHR, ADAM10, CD3E, PTPRT, CD40, M6PR, THY1, CD83, SDC1, CD86, CD34, BACE1, CNTN1, ADAM17, CD226, CTSG, ITGA2B, FGFR2, CAV3, CAV2, ITGAL, CAV1, TNFRSF12A, FCER2, KIT, GREM1, IL7R, TIMP2, CALR, KCNJ3, CD74, IL12RB2, VCAM1, ECE1, ITGAX, CD22, FCER1G, SCARB1, CD4, AGRN,…	1022	348	12782	2.6595	5.19451e-12	1.03895e-12	1.36335e-11
GOTERM_CC_FAT	GO:0044421~extracellular region part	145	11.3904	2.35725e-14	CTHRC1, NOG, PDGFA, EDN2, BTC, TNFSF15, IL13, TNFSF12, IL15, CXCL11, CXCL12, IL10, CXCL10, IL11, APOA2, GRIN2B, APOD, IFNE, APOE, TDGF1, APOA5, CFD, IL1A, SPN, IL27, NODAL, F8, IL25, IL24, THBD, CD40LG, SERPINF2, COL1A2, TFPI, KDSR, DEFA1, COL1A1, ADAMTS5, CCL1, ALDOA, CCL3, CCL2, DAG1, APOC2, IL32, IL33, CALR, TIMP2, GREM1, CCL5, CCL4, CCL7, AHSG, TIMP1, LIF, IFNA2, AGRN, IFNA8, PLAT, LPL, IL1F1…	1022	960	12782	1.88906	1.311e-11	2.18503e-12	3.44058e-11
GOTERM_CC_FAT	GO:0005624~membrane fraction	128	10.055	3.40721e-14	ALS2, CYP3A4, CYP3A5, HMGCR, SNCA, PDE3B, PKMYT1, IL15, ITSN1, AQP2, TAPBP, ATP2B2, APP, SLC2A4, GRIN2B, SLC2A2, PDE4A, SLC2A1, GRID2, RAPGEF4, FRS2, PLD1, MAGI2, PICK1, WNK1, CYP26A1, CYP1A2, PTPRN, BCL2L10, LRAT, BACE1, ABAT, VAMP3, CAV3, CAV2, ARHGDIG, FGFR1, CAV1, CYP1B1, CYP2B6, CYP51A1, DAG1, AKAP13, ARF6, ABCA1, CALR, ACSBG1, ECE1, VRK2, TNKS, SCARB1, HIP1, SPHK2, RYK, GRIN1, MET, ICMT, HO…	1022	809	12782	1.97883	1.89847e-11	2.71205e-12	4.98268e-11
GOTERM_CC_FAT	GO:0044459~plasma membrane part	260	20.4242	5.14573e-12	S100A7, EFNA1, OSMR, SLC9A3, ITSN1, AQP2, CD48, ATP2B2, SHB, APP, GRIN2B, APOE, GRID2, CHRNA7, CHRNA1, RAPGEF2, KLRD1, CHRNA2, SYK, GJD2, PLD2, PLD1, CD3G, MAGI2, NCF2, CD3E, EFNB1, EFNB2, CD40, MYH6, PTPRN, THY1, CD40LG, CD34, BACE1, ROR1, PDGFRA, PDGFRB, TGFB1I1, MST1R, CD226, ADD2, ITGA2B, ORAI1, IL1R1, CDK5R1, CALY, FCER2, DAG1, ITGA10, EPHB3, CALR, KCNJ3, EPHB1, CD74, PXN, KCNJ1, EPHB2, GAD2…	1022	2203	12782	1.47607	2.8662e-09	3.58274e-10	7.52255e-09
GOTERM_CC_FAT	GO:0043235~receptor complex	34	2.67086	5.60666e-11	ITGAL, CD8A, GRIK1, OSMR, TOLLIP, ITGA10, GRIN2B, ITGAX, IL10RB, DLG4, CSF2RB, CHRNA7, CD4, CHRNA1, IL13RA1, GHR, CHRNA2, SYK, CSF1R, BCL10, IRAK1, CD3G, CD3E, GRIN1, GRIA4, TRADD, OSM, CARD11, RIPK1, SDCBP, CD79A, IL5RA, HSPD1, ITGA2B	1022	116	12782	3.6658	3.12291e-08	3.4699e-09	8.19631e-08
GOTERM_CC_FAT	GO:0005625~soluble fraction	61	4.79183	1.22105e-10	BTC, IL13, ANPEP, FLT3LG, GSS, ACTG1, CTTN, SLC2A4, HDC, PDE4A, GPX4, USP14, AVP, GIP, AIFM1, EFNB1, WNK1, PFKM, PKIA, TNFSF13B, CD40LG, HSPB2, MAP3K11, CAV3, CAV2, RAB3A, CAV1, CCL3, SORD, ADH5, CCL5, ACP1, GCLM, ADCYAP1, GCH1, AGT, ENO2, SRR, IDH1, PCYT1A, GLO1, PPP3CA, GPD1, IL5, RAB8B, ACACA, PDE3A, DBH, EIF2B1, PTPN12, SOD3, ANXA2, PCK1, SOD2, GCG, CSGALNACT1, TNFSF10, PYGM, CRH, ALOX5, DUSP6	1022	313	12782	2.43744	6.80126e-08	6.80126e-09	1.78504e-07
GOTERM_CC_FAT	GO:0042598~vesicular fraction	49	3.84918	3.72158e-09	ALS2, CYP3A4, CAV3, CYP3A5, CYP1B1, CYP2J2, CYP2C19, CYP51A1, HMGCR, CYP2B6, CYP2C18, PDE3B, TP63, LSS, CALR, KCNJ11, TAPBP, ACSBG1, DCT, ATP2B2, CYP4A22, SLC2A4, FMO1, HMOX1, FMO2, PPP3CB, TNKS, PPP3CA, FOSL1, CPT1B, PLD1, AIFM1, WNK1, CYP26A1, CYB5A, CYP1A2, PLG, SREBF2, CYP4A11, G6PC, DGAT1, LRAT, ATP2A2, UGT2B4, CYP2R1, VAMP3, CYP4F2, DIO1, CYP8B1	1022	244	12782	2.51162	2.07292e-06	1.88447e-07	5.44054e-06
GOTERM_CC_FAT	GO:0005792~microsome	47	3.69207	1.22283e-08	ALS2, CYP3A4, CYP3A5, CYP2J2, CYP1B1, CYP2C19, HMGCR, CYP51A1, CYP2B6, CYP2C18, PDE3B, TP63, LSS, CALR, KCNJ11, TAPBP, ACSBG1, DCT, ATP2B2, CYP4A22, SLC2A4, FMO1, HMOX1, FMO2, PPP3CB, TNKS, PPP3CA, FOSL1, CPT1B, PLD1, AIFM1, CYP26A1, CYB5A, CYP1A2, PLG, SREBF2, CYP4A11, G6PC, LRAT, DGAT1, ATP2A2, UGT2B4, CYP2R1, VAMP3, CYP4F2, DIO1, CYP8B1	1022	237	12782	2.48026	6.81116e-06	5.67598e-07	1.78765e-05
GOTERM_CC_FAT	GO:0009897~external side of plasma membrane	37	2.90652	4.77074e-08	CD8A, FCER2, KIT, IL7R, CALR, KCNJ3, CD74, FLT3LG, IL12RB2, CD48, VCAM1, ECE1, ITGAX, SLC2A4, APOE, FCER1G, CD22, CD4, SCNN1G, KLRD1, SPN, FCER1A, PTPRC, CD3E, TNFRSF13C, CTLA4, CD40, SLAMF1, ABCG1, THY1, BTLA, CD83, CD86, CD34, CNTN1, CD79A, ITGA2B	1022	170	12782	2.72208	2.65727e-05	2.04408e-06	6.97429e-05
GOTERM_CC_FAT	GO:0005887~integral to plasma membrane	145	11.3904	1.22438e-07	GRIK1, OSMR, EFNA1, GRIK3, TNFSF15, TNFSF12, IL15, CD48, APP, SLC2A4, GRIN2B, SLC2A2, GRID2, CHRNA7, RAPGEF2, CHRNA1, FRS2, SPN, CHRNA2, CD3G, NCF2, CD3E, EFNB1, EFNB2, STIM1, DLL1, CD40, PTPRN, BCAP31, THY1, THBD, CD40LG, BACE1, PDGFRA, ROR1, PDGFRB, SDCBP, MST1R, CD226, ITGA2B, CAV2, ORAI1, FGFR1, ITGAL, IL1R1, CAV1, CALY, FCER2, DAG1, ITGA10, ABCA1, EPHB3, KCNJ3, EPHB1, KCNJ1, EPHB2, IL12RB2, …	1022	1188	12782	1.52651	6.81956e-05	4.87127e-06	0.00017899
GOTERM_CC_FAT	GO:0031982~vesicle	93	7.30558	1.4099e-07	LDLR, AP1B1, RAB5B, GRIP1, AP1G1, PDGFA, F13A1, ANPEP, ITSN1, CANX, BTK, AQP2, AP1S3, NOD2, APP, SLC2A4, GRIN2B, MAP1LC3B, SLC2A1, DLG4, DNAJC5, CFD, PLD1, AVP, ADAM10, NCF2, RAN, PICK1, F8, ACTN1, MYLK2, PKN1, CACNG3, DLL1, WAS, NCK2, SERPINF2, PRDX6, BACE1, ARCN1, SDCBP, ITGA2B, EPN2, ALDOA, CAV2, RAB3A, ARHGDIG, RAB7A, CAV1, AHCY, CALY, KIT, ABCA1, OCRL, ACSBG1, TIMP1, GCH1, SLC32A1, DCT, GAD2…	1022	670	12782	1.73603	7.85284e-05	5.23542e-06	0.000206112
GOTERM_CC_FAT	GO:0012505~endomembrane system	104	8.16968	1.97957e-07	CYP3A4, XPO1, CYP3A5, AP1G1, HMGCR, SGMS1, ITSN1, SLC35A2, TAPBP, APP, SLC2A4, ASPH, FRS2, RAN, PICK1, STIM1, CYP26A1, CYP1A2, BCL2L10, BCAP31, KDSR, EXT2, ITGA2B, GLG1, CAV2, CAV1, CYP1B1, LMNB1, CYP2B6, CYP51A1, SLC32A1, CEPT1, GAD2, TNKS, PCYT1A, GAD1, HIP1, SREBF1, ACER2, SCD, ACACB, FURIN, SREBF2, ATF6, CYP17A1, ATP2A2, ULK1, CYP2R1, HSPD1, CYP8B1, CLTCL1, CYB5R3, LDLR, CYP2C19, AP1B1, CYP2C…	1022	782	12782	1.66331	0.000110256	6.89136e-06	0.000289391
GOTERM_CC_FAT	GO:0031226~intrinsic to plasma membrane	146	11.469	2.86762e-07	GRIK1, OSMR, EFNA1, GRIK3, TNFSF15, TNFSF12, IL15, CD48, APP, SLC2A4, GRIN2B, SLC2A2, GRID2, CHRNA7, RAPGEF2, CHRNA1, FRS2, SPN, CHRNA2, CD3G, NCF2, CD3E, EFNB1, EFNB2, STIM1, DLL1, CD40, PTPRN, BCAP31, THY1, THBD, CD40LG, BACE1, PDGFRA, ROR1, PDGFRB, SDCBP, MST1R, CD226, ITGA2B, CAV2, ORAI1, FGFR1, ITGAL, IL1R1, CAV1, CALY, FCER2, DAG1, ITGA10, ABCA1, EPHB3, KCNJ3, EPHB1, KCNJ1, EPHB2, IL12RB2, …	1022	1215	12782	1.50288	0.000159713	9.39562e-06	0.000419213
GOTERM_CC_FAT	GO:0030425~dendrite	34	2.67086	5.15721e-07	ALS2, CDK5R1, CCK, GRIK1, GRIK3, NCS1, TP63, KCNJ12, ATP2B2, NUMA1, SLC1A2, SLC1A3, GRIN2B, APOE, HDC, NSF, DNM3, UCN, AVP, GRIN1, PICK1, MYLK2, GRIA4, DPYSL2, SOD1, SREBF2, THY1, CACNA1G, GRK4, ALOX5, CACNA1C, DBN1, CACNA1A, MYH10	1022	163	12782	2.60879	0.000287216	1.59586e-05	0.000753924
GOTERM_CC_FAT	GO:0031980~mitochondrial lumen	41	3.22074	1.51613e-06	ME2, GLUD2, GLUD1, OGDHL, NFS1, ECHS1, NR3C1, PDHB, GOT2, GLS2, TFAM, OXCT1, ALDH4A1, HADH, BDH1, HMGCL, BCKDHA, SHMT2, ACADM, FECH, SUCLG2, OTC, BCKDHB, IDH3B, CPS1, ACADL, SOD1, VDAC1, SOD2, SIRT3, COQ3, DNA2, C1QBP, CYP27A1, HMGCS2, ALDH1B1, TMLHE, ALDH2, ABAT, HSPD1, DAP3	1022	227	12782	2.25895	0.000844128	4.44456e-05	0.00221639
GOTERM_CC_FAT	GO:0005759~mitochondrial matrix	41	3.22074	1.51613e-06	ME2, GLUD2, GLUD1, OGDHL, NFS1, ECHS1, NR3C1, PDHB, GOT2, GLS2, TFAM, OXCT1, ALDH4A1, HADH, BDH1, HMGCL, BCKDHA, SHMT2, ACADM, FECH, SUCLG2, OTC, BCKDHB, IDH3B, CPS1, ACADL, SOD1, VDAC1, SOD2, SIRT3, COQ3, DNA2, C1QBP, CYP27A1, HMGCS2, ALDH1B1, TMLHE, ALDH2, ABAT, HSPD1, DAP3	1022	227	12782	2.25895	0.000844128	4.44456e-05	0.00221639
GOTERM_CC_FAT	GO:0031090~organelle membrane	131	10.2907	1.78186e-06	CYP3A4, CYP24A1, CYP3A5, HMGCR, AP1G1, LDHD, SGMS1, SLC35A2, TAPBP, GOT2, SLC2A4, ASPH, HADH, HMGCL, ACAA2, FECH, PICK1, STIM1, CYP26A1, CYP1A2, BCAP31, BCL2L10, KDSR, AKAP1, EXT2, ITGA2B, MAVS, GLG1, CAV2, CAV1, CYP1B1, LMNB1, MCL1, CYP2B6, CYP51A1, SLC32A1, GAD2, CEPT1, ECE1, DHODH, PCYT1A, TNKS, GAD1, HIP1, SREBF1, GPD2, ACER2, SCD, AK2, UCP1, CPS1, FURIN, SREBF2, VDAC1, ATF6, CYP17A1, ATP2A2,…	1022	1096	12782	1.49489	0.000992005	4.96236e-05	0.00260485
GOTERM_CC_FAT	GO:0031974~membrane-enclosed lumen	201	15.7895	2.33177e-06	MEF2C, MEF2B, MED20, C1QC, GOT2, APP, GIT2, CFD, CCNA2, CUL1, PITX2, RARG, NCF2, RAN, SUCLG2, YY1, HKDC1, LIG1, MED12, F8, MED14, PARP10, MYH6, PPARGC1A, HNF4A, PIAS4, SERPINF2, ABAT, TGFB1I1, LMNB1, TAF9B, CALR, STX17, HOXA10, ALDH4A1, DNMT3B, NKX2-5, DNMT3A, UAP1, TP53BP1, DDX5, HNRNPA1, VDAC1, HMGCS2, NOLC1, SAP130, NCOR1, NCOR2, ADAR, BACH1, COPS2, TAF1A, COPS5, ANPEP, ZEB1, ZNF346, HSF1, TOP…	1022	1856	12782	1.35446	0.00129796	6.18457e-05	0.00340874
GOTERM_CC_FAT	GO:0045121~membrane raft	30	2.35664	2.41014e-06	CAV3, CAV2, CAV1, LDLR, GRIP1, DAG1, ABCA1, SDC4, EPHB1, BTK, CD48, HMOX1, SLC2A1, CD4, SCARB1, PAG1, BCL10, SLC8A1, EFNB1, RGS16, FURIN, THY1, CARD11, ACE2, ADAM17, SMURF2, CD79A, CACNA1C, CD226, SLC9A1	1022	143	12782	2.62381	0.00134155	6.10185e-05	0.00352329
GOTERM_CC_FAT	GO:0042995~cell projection	91	7.14847	2.86462e-06	ALS2, NRP2, ENAH, NRP1, GRIK1, PDGFA, TLN2, SLC9A3, WASF1, GRIK3, SNCA, WASF2, NCS1, TP63, ITSN1, KCNJ12, GLI2, ACTR2, ATP2B2, SLC1A2, APP, CTTN, SLC1A3, GRIN2B, APOE, HDC, SLC2A2, PDE4A, CYGB, MSN, SPN, NSF, PLD2, PLD1, AVP, PICK1, ACTN1, MYLK2, CNGA3, ARHGAP24, VASP, THY1, SDC1, BACE1, GHRL, ADAM17, WASL, THEM4, DBN1, MAP3K12, PARVA, CAV2, FGD1, CDK5R1, CCK, TNFRSF12A, ARF6, ARPC5, PXN, VCAM1, …	1022	697	12782	1.63289	0.00159432	6.93713e-05	0.00418767
GOTERM_CC_FAT	GO:0043233~organelle lumen	197	15.4753	3.10364e-06	MEF2C, MEF2B, C1QC, MED20, GOT2, APP, GIT2, CFD, CCNA2, CUL1, PITX2, RARG, NCF2, RAN, SUCLG2, YY1, HKDC1, LIG1, F8, MED12, MED14, PARP10, MYH6, PPARGC1A, HNF4A, PIAS4, SERPINF2, ABAT, TGFB1I1, LMNB1, TAF9B, CALR, STX17, HOXA10, ALDH4A1, DNMT3B, NKX2-5, DNMT3A, UAP1, TP53BP1, DDX5, HNRNPA1, VDAC1, HMGCS2, NOLC1, SAP130, NCOR1, NCOR2, ADAR, BACH1, COPS2, TAF1A, COPS5, ANPEP, ZEB1, ZNF346, HSF1, TOP…	1022	1820	12782	1.35376	0.00172724	7.20279e-05	0.00453708
GOTERM_CC_FAT	GO:0031410~cytoplasmic vesicle	85	6.67714	3.69126e-06	LDLR, AP1B1, RAB5B, GRIP1, AP1G1, PDGFA, F13A1, ITSN1, CANX, BTK, AQP2, AP1S3, APP, SLC2A4, GRIN2B, MAP1LC3B, SLC2A1, DLG4, DNAJC5, CFD, AVP, ADAM10, NCF2, RAN, PICK1, F8, ACTN1, MYLK2, PKN1, CACNG3, DLL1, SERPINF2, PRDX6, BACE1, ARCN1, SDCBP, ITGA2B, EPN2, CAV2, RAB3A, ARHGDIG, RAB7A, CAV1, CALY, AHCY, KIT, ABCA1, OCRL, ACSBG1, TIMP1, GCH1, SLC32A1, DCT, GAD2, ECE1, RAB11B, FASN, ARHGDIB, HIP1, …	1022	642	12782	1.65589	0.00205392	8.22381e-05	0.00539608
GOTERM_CC_FAT	GO:0005925~focal adhesion	24	1.88531	4.08853e-06	GIT1, PTPRC, CAV2, CAV1, ENAH, LIMS1, TLN2, S100A7, ACTN1, KEAP1, MYH6, ARHGAP24, SDC4, PXN, VASP, SDC1, TNS1, ADAM17, SDCBP, ZYX, TGFB1I1, PARVB, PARVA, ITGA2B	1022	102	12782	2.94279	0.00227473	8.75853e-05	0.00597681
GOTERM_CC_FAT	GO:0005924~cell-substrate adherens junction	24	1.88531	8.11645e-06	GIT1, PTPRC, CAV2, CAV1, ENAH, LIMS1, TLN2, S100A7, ACTN1, KEAP1, MYH6, ARHGAP24, SDC4, PXN, VASP, SDC1, TNS1, ADAM17, SDCBP, ZYX, TGFB1I1, PARVB, PARVA, ITGA2B	1022	106	12782	2.83174	0.00451068	0.000167426	0.0118647
GOTERM_CC_FAT	GO:0005739~mitochondrion	126	9.89788	1.35693e-05	CYP24A1, EHHADH, LDHD, MYL10, PDHB, HIBADH, GOT2, CPOX, AKR7A2, DNAJC5, HADH, HMGCL, PABPN1, ACAA2, ALDH6A1, FECH, SUCLG2, HKDC1, PICK1, TAT, BCL2L10, PYCR1, GLUL, DSP, ABAT, AKAP1, MPST, MAVS, CAV2, CAV1, ME2, MCL1, GLUD2, GLUD1, ARG2, IDH2, DHODH, ALDH4A1, LIAS, GAD1, GPD2, AK1, IDH3B, AK2, UCP1, CPS1, VDAC1, DNA2, CYP17A1, HMGCS2, TMLHE, ALDH2, AGXT2, HSPD1, GK, DAP3, CYB5R3, COX10, CYP11B1, A…	1022	1087	12782	1.44974	0.00752965	0.000269897	0.0198349
GOTERM_CC_FAT	GO:0030055~cell-substrate junction	24	1.88531	2.10367e-05	GIT1, PTPRC, CAV2, CAV1, ENAH, LIMS1, TLN2, S100A7, ACTN1, KEAP1, MYH6, ARHGAP24, SDC4, PXN, VASP, SDC1, TNS1, ADAM17, SDCBP, ZYX, TGFB1I1, PARVB, PARVA, ITGA2B	1022	112	12782	2.68004	0.0116492	0.000403973	0.0307489
GOTERM_CC_FAT	GO:0070013~intracellular organelle lumen	188	14.7683	2.67957e-05	MEF2C, XPO1, MEF2B, PKMYT1, TBP, CBX1, ACSS2, CNOT7, MED20, C1QC, PDHB, GOT2, GTF2E1, APOA2, GIT2, HADH, CCNA2, CUL1, HMGCL, PITX2, PABPN1, RARG, FECH, NCF2, RBL2, SUCLG2, DFFA, RAN, YY1, HKDC1, LIG1, GABPA, HNRNPA2B1, MED12, ACTN1, TOPBP1, MED14, PARP10, ARNTL, MYH6, PPARGC1A, JUNB, PIAS4, HNF4A, ABAT, TGFB1I1, RAD17, HMGB1, ME2, LMNB1, MCL1, MVD, GLUD2, GLUD1, TAF9B, KEAP1, CALR, SOX9, SRF, ATF…	1022	1779	12782	1.32169	0.0148146	0.00049739	0.0391652
GOTERM_CC_FAT	GO:0016323~basolateral plasma membrane	35	2.74941	2.75773e-05	CAV2, LIMS1, ENAH, CAV1, TLN2, S100A7, KEAP1, SDC4, PXN, SLC1A3, SLC2A2, SLC2A1, NUMB, ZYX, MSN, GIT1, PTPRC, SLC12A2, MET, ACTN1, MYH6, ARHGAP24, VASP, SLC4A10, SDC1, TJP1, TNS1, ADAM17, SDCBP, DSP, TGFB1I1, PARVB, PARVA, ITGA2B, SLC9A1	1022	203	12782	2.15635	0.0152434	0.000495386	0.0403074
GOTERM_CC_FAT	GO:0005912~adherens junction	29	2.27808	3.4619e-05	CAV2, LIMS1, ENAH, CAV1, S100A7, TLN2, KEAP1, SDC4, PXN, SSX2IP, ZYX, GIT1, PTPRC, NF2, ACTN1, MYH6, ARHGAP24, VASP, SDC1, TJP1, TNS1, ADAM17, SDCBP, DSP, TGFB1I1, TJP2, PARVB, PARVA, ITGA2B	1022	155	12782	2.33999	0.0190984	0.000602416	0.0505972
GOTERM_CC_FAT	GO:0005886~plasma membrane	359	28.2011	4.30804e-05	CDIPT, S100A7, EFNA1, OSMR, SLC9A3, BTC, SNCA, FGFRL1, SGMS1, ITSN1, AQP2, CD48, GOT2, SHB, ATP2B2, APP, GRIN2B, APOE, GRID2, CHRNA7, CHRNA1, RAPGEF2, KLRD1, CHRNA2, SYK, GJD2, PLD2, PLD1, CD3G, MAGI2, NCF2, CD3E, EFNB1, YY1, EFNB2, F8, PIM1, F9, PTPRT, MYH6, CD40, PTPRN, THY1, GRB10, GPBAR1, CD40LG, CD34, BACE1, MGAM, TFPI, ROR1, PDGFRA, PDGFRB, MST1R, TGFB1I1, CD226, ADD2, ITGA2B, ENPP6, ORAI1,…	1022	3777	12782	1.18876	0.0237107	0.000726897	0.0629603
GOTERM_CC_FAT	GO:0031988~membrane-bounded vesicle	73	5.73449	5.35551e-05	LDLR, RAB5B, GRIP1, PDGFA, AP1G1, F13A1, ANPEP, ITSN1, CANX, AP1S3, APP, SLC2A4, GRIN2B, SLC2A1, DLG4, DNAJC5, CFD, AVP, ADAM10, NCF2, RAN, PICK1, F8, ACTN1, MYLK2, PKN1, CACNG3, WAS, NCK2, SERPINF2, PRDX6, ARCN1, SDCBP, ITGA2B, EPN2, ALDOA, CAV2, RAB3A, ARHGDIG, RAB7A, AHCY, ABCA1, KIT, OCRL, ACSBG1, TIMP1, SLC32A1, DCT, GAD2, ECE1, RAB11B, FASN, GAD1, ARHGDIB, HIP1, PLAT, ICA1, GRIN1, CTLA4, GG…	1022	568	12782	1.60739	0.0293904	0.000876997	0.078263
GOTERM_CC_FAT	GO:0043005~neuron projection	49	3.84918	8.52432e-05	ALS2, NRP2, CDK5R1, CCK, NRP1, GRIK1, GRIK3, SNCA, NCS1, TP63, KCNJ12, ATP2B2, GAD2, APP, SLC1A2, NUMA1, SLC1A3, GRIN2B, APOE, HDC, CYGB, GAD1, NSF, DNM3, UCN, AVP, GRIN1, PICK1, MYLK2, DPYSL2, GRIA4, DBH, SOD1, PARK7, THY1, SREBF2, CYP17A1, ULK1, BACE1, CACNA1G, GHRL, GRK4, MYH14, ALOX5, CACNA1C, DBN1, MAP3K12, CACNA1A, MYH10	1022	342	12782	1.79192	0.0463728	0.00135572	0.124544
GOTERM_CC_FAT	GO:0005789~endoplasmic reticulum membrane	41	3.22074	9.28944e-05	CYP3A4, CYB5R3, CYP3A5, CYP1B1, CYP2C19, HMGCR, CYP51A1, CYP2B6, CYP2C18, BSCL2, FKBP1A, TAPBP, CEPT1, FMO1, FMO2, DHCR7, CD4, PCYT1A, ASPH, DHCR24, SREBF1, ACER2, STIM1, CYP26A1, IGF2, CYP1A2, CDS1, FURIN, BCAP31, SREBF2, ATF6, CYP4A11, G6PC, CYP17A1, ATP2A2, ERN1, CYP2R1, KDSR, CYP4F2, CYP8B1, EXT2	1022	269	12782	1.90625	0.0504286	0.00143632	0.135715
GOTERM_CC_FAT	GO:0042175~nuclear envelope-endoplasmic reticulum network	42	3.29929	0.000148473	CYP3A4, CYB5R3, XPO1, CYP3A5, CYP1B1, CYP2C19, HMGCR, CYP51A1, CYP2B6, CYP2C18, BSCL2, FKBP1A, TAPBP, CEPT1, FMO1, FMO2, DHCR7, CD4, PCYT1A, ASPH, DHCR24, SREBF1, ACER2, STIM1, CYP26A1, IGF2, CYP1A2, CDS1, FURIN, BCAP31, SREBF2, ATF6, CYP4A11, G6PC, CYP17A1, ATP2A2, ERN1, CYP2R1, KDSR, CYP4F2, CYP8B1, EXT2	1022	284	12782	1.8496	0.0793778	0.00223279	0.216832
GOTERM_CC_FAT	GO:0043025~cell soma	29	2.27808	0.000149441	ALS2, CDK5R1, CCK, CCL2, GRIK3, KCNJ12, EPHB2, ATP2B2, NUMA1, SLC1A3, APOE, HDC, ENO2, SRR, CYGB, GHR, UCN, MYLK2, DPYSL2, GRIA4, SOD1, CYP17A1, ULK1, CACNA1G, GRK4, CACNA1C, SST, CACNA1A, MYH10	1022	168	12782	2.15892	0.0798744	0.00218826	0.218244
GOTERM_CC_FAT	GO:0042101~T cell receptor complex	7	0.549882	0.00015534	BCL10, CARD11, CD3G, CD8A, CD3E, CD4, SYK	1022	12	12782	7.29566	0.0828929	0.00221628	0.226849
GOTERM_CC_FAT	GO:0005783~endoplasmic reticulum	108	8.4839	0.00020648	CYP3A4, CYP3A5, CDIPT, S100A7, HMGCR, PDE3B, PKMYT1, SGMS1, TAPBP, ELOVL1, ATP2B2, APOA2, ASPH, DNAJC3, PLD1, STIM1, CYP26A1, CYP1A2, THY1, BCAP31, LRAT, BACE1, SDCBP, KDSR, EXT2, CAV1, CYP1B1, CYP2B6, CYP51A1, KEAP1, CALR, CD74, ACSBG1, CEPT1, VRK2, STX17, PCYT1A, SREBF1, CACNA2D1, ABCB9, ACER2, SCD, EPM2A, ICMT, FURIN, ABCG1, SREBF2, ATF6, CYP17A1, DNAJB9, PPIB, ATP2A2, CYP2R1, AHCYL1, PTPN1, D…	1022	960	12782	1.40702	0.108653	0.0028714	0.301426
GOTERM_CC_FAT	GO:0070161~anchoring junction	29	2.27808	0.000224844	CAV2, LIMS1, ENAH, CAV1, S100A7, TLN2, KEAP1, SDC4, PXN, SSX2IP, ZYX, GIT1, PTPRC, NF2, ACTN1, MYH6, ARHGAP24, VASP, SDC1, TJP1, TNS1, ADAM17, SDCBP, DSP, TGFB1I1, TJP2, PARVB, PARVA, ITGA2B	1022	172	12782	2.10871	0.117725	0.00305026	0.328193
GOTERM_CC_FAT	GO:0044432~endoplasmic reticulum part	48	3.77062	0.000235409	CYP3A4, CYB5R3, CYP3A5, CYP1B1, CYP2C19, HMGCR, CYP51A1, CYP2B6, CYP2C18, BSCL2, FKBP1A, CALR, TAPBP, APOA2, CEPT1, FMO1, FMO2, DHCR7, TAP2, CD4, PCYT1A, ASPH, DHCR24, SREBF1, CES3, MINPP1, AIFM1, ACER2, STIM1, CYP26A1, IGF2, CYP1A2, CDS1, FURIN, BCAP31, SREBF2, ATF6, CYP4A11, G6PC, CYP17A1, PPIB, ATP2A2, ERN1, CYP2R1, KDSR, CYP4F2, CYP8B1, EXT2	1022	347	12782	1.73005	0.122904	0.00311747	0.343591
GOTERM_CC_FAT	GO:0016023~cytoplasmic membrane-bounded vesicle	68	5.34171	0.000304188	LDLR, RAB5B, GRIP1, PDGFA, AP1G1, F13A1, ITSN1, CANX, AP1S3, APP, SLC2A4, GRIN2B, SLC2A1, DLG4, DNAJC5, CFD, AVP, ADAM10, NCF2, RAN, PICK1, F8, ACTN1, MYLK2, PKN1, CACNG3, SERPINF2, PRDX6, ARCN1, SDCBP, EPN2, ITGA2B, CAV2, ARHGDIG, RAB7A, RAB3A, AHCY, ABCA1, KIT, OCRL, ACSBG1, TIMP1, SLC32A1, DCT, GAD2, ECE1, RAB11B, FASN, ARHGDIB, HIP1, PLAT, ICA1, GRIN1, CTLA4, YWHAB, GGH, GRIA4, DBH, FURIN, YW…	1022	550	12782	1.5463	0.155878	0.00393314	0.443769
GOTERM_CC_FAT	GO:0019717~synaptosome	18	1.41398	0.000339207	ALS2, RAB3A, MAGI2, GRIN1, PICK1, SNCA, ITSN1, APP, GRIN2B, RASGRP2, ENO2, GRID2, DLG4, ABAT, CYFIP1, VAMP3, FOSL1, USP14	1022	85	12782	2.64851	0.172189	0.00428558	0.494739
GOTERM_CC_FAT	GO:0019898~extrinsic to membrane	62	4.87038	0.000397476	CYP3A5, CYP2J2, CYP2C19, CYP2C18, NCS1, PKMYT1, BTK, APOE, PDE4A, TDGF1, DLG4, RAPGEF4, HHIP, CAP1, MSN, GHR, SH3GL3, PLD2, MAGI2, CYP26A1, CYP1A2, SH2D3C, SDCBP, PLA2G6, KSR1, MAP3K13, EPN1, MAP3K12, SH3GL1, CAV2, CYP1B1, CYP2B6, LANCL1, NR3C2, ARF6, MTMR2, MTMR3, CDC42EP2, CYP4A22, CDC42EP1, EZR, DAPP1, NUMB, RASGRP2, PLCD3, TNKS, PCYT1A, INPP5D, CNKSR1, ICA1, NF2, VHL, PDE3A, APPL2, CYP4A11, P…	1022	494	12782	1.56969	0.198635	0.00490876	0.579496
GOTERM_CC_FAT	GO:0030054~cell junction	64	5.02749	0.000486587	ENAH, GRIK1, GRIP1, S100A7, CLDN3, TLN2, GRIK3, ITSN1, SDC4, GJA5, GRIN2B, SLC2A1, DLG4, GRID2, CHRNA7, ZYX, CHRNA1, DLG2, CHRNA2, GJD2, MAGI2, PICK1, ACTN1, MYH6, ARHGAP24, VASP, SDC1, TNS1, CLDN1, DSP, SDCBP, ADAM17, VAMP3, TGFB1I1, JAM2, PARVB, PARVA, ITGA2B, CAV2, CAV1, LIMS1, KEAP1, CDH5, PXN, GAD2, RASGRP2, SSX2IP, GIT1, PTPRC, CNKSR1, ICA1, GABRA1, NF2, COL13A1, SYT12, GRIN1, GRIA4, HOMER1…	1022	518	12782	1.54525	0.237456	0.00587603	0.708984
GOTERM_CC_FAT	GO:0031252~cell leading edge	24	1.88531	0.000563736	ALS2, FGD1, ENAH, PLD1, NF2, TLN2, TNFRSF12A, WASF1, WASF2, ARF6, ITSN1, VASP, PXN, SLC1A2, CTTN, EZR, INPP5J, PDE4A, CDC42BPA, CYFIP1, ADAM17, WASL, THEM4, PARVA	1022	138	12782	2.1751	0.269546	0.00666047	0.820963
GOTERM_CC_FAT	GO:0005576~extracellular region	199	15.6324	0.000610434	CTHRC1, NOG, S100A7, EDN2, BTC, NOTUM, C1QC, APP, GRIN2B, APOD, IFNE, APOE, PLA1A, CFD, NODAL, F8, F9, CD40, DHRS7C, SERPINF2, CD40LG, TFPI, ADAMTS5, ALDOA, ENPP6, FCER2, DAG1, MST1, GAST, CALR, AHSG, ADCYAP1, LIF, IFNA2, AGRN, IFNA8, PLAT, IL1F10, IL1RN, GGH, ACPP, EPHA3, LAMA1, PENK, LAMA5, CD209, IL5RA, PLAU, NRP1, LDLR, GPLD1, FLT3LG, SAA1, SERPINA5, SEMA3F, IL1RAP, ANGPT1, HHIP, GPX7, COL11A…	1022	2010	12782	1.23824	0.288312	0.00706069	0.888686
GOTERM_CC_FAT	GO:0044429~mitochondrial part	71	5.57738	0.00062152	CYB5R3, CYP24A1, CYP11B1, COX10, WASF1, LDHD, OGDHL, CYC1, PDHB, GOT2, SLC1A3, CPOX, GPX4, CAT, HADH, NDUFS2, HMGCL, ACAA2, SUOX, ACADM, FECH, CYP11A1, SUCLG2, AIFM1, OTC, CYB5A, ACADL, COQ3, C1QBP, CYP27A1, ALDH1B1, ABAT, AKAP1, MAVS, ME2, ALDH18A1, MCL1, GLUD2, GLUD1, HK2, NFS1, ECHS1, NR3C1, GLS2, TFAM, OXCT1, DHODH, ALDH4A1, BDH1, GPD2, BCKDHA, CPT1B, SHMT2, BCKDHB, IDH3B, AK2, UCP1, SOD1, CP…	1022	595	12782	1.49241	0.292696	0.00704232	0.904758
GOTERM_CC_FAT	GO:0042383~sarcolemma	15	1.17832	0.000700239	CAV3, CACNA2D1, SLC8A1, DAG1, KCNJ12, KCNJ11, KCNJ3, ANXA2, DES, SLC2A4, COL6A3, ALOX5, CACNA1C, SNTA1, ALOX12	1022	67	12782	2.80004	0.323058	0.00777303	1.01881
GOTERM_CC_FAT	GO:0045202~synapse	47	3.69207	0.000732903	ALS2, CAV3, RAB3A, CDK5R1, ENAH, GRIK1, TLN2, GRIP1, GRIK3, NCS1, ITSN1, SLC32A1, APP, SLC1A2, GAD2, DES, SLC1A3, GRIN2B, RASGRP2, DLG4, GRID2, CHRNA7, AGRN, CHRNA1, GAD1, HTR3B, FOSL1, DLG2, CHRNA2, PLAT, DNM3, ICA1, ADAM10, MAGI2, GABRA1, EFNB1, SYT12, PICK1, GRIN1, MYLK2, GRIA4, HOMER1, CYFIP1, VAMP3, CACNA1C, MYH10, SNTA1	1022	355	12782	1.65584	0.335271	0.00797541	1.06609
GOTERM_CC_FAT	GO:0005891~voltage-gated calcium channel complex	8	0.628437	0.00119042	CACNA2D1, CACNA1I, CACNA1G, CACNG3, CACNA1C, CACNG1, CACNA1D, CACNA1A	1022	22	12782	4.54795	0.484934	0.0126778	1.72623
GOTERM_CC_FAT	GO:0034358~plasma lipoprotein particle	10	0.785546	0.0013481	LPL, APOA2, LDLR, SAA1, APOE, APOA5, SAA4, APOC2, HP, VLDLR	1022	35	12782	3.57339	0.528294	0.0140773	1.95279
GOTERM_CC_FAT	GO:0032994~protein-lipid complex	10	0.785546	0.0013481	LPL, APOA2, LDLR, SAA1, APOE, APOA5, SAA4, APOC2, HP, VLDLR	1022	35	12782	3.57339	0.528294	0.0140773	1.95279
GOTERM_CC_FAT	GO:0044433~cytoplasmic vesicle part	28	2.19953	0.00189019	RAB3A, CAV2, LDLR, PDGFA, F13A1, TIMP1, AP1S3, SLC32A1, APP, GAD2, DLG4, CFD, HIP1, ICA1, PICK1, F8, ACTN1, CACNG3, GRIA4, DBH, AP2A2, ULK1, SERPINF2, ARCN1, ABCC4, CLTCL1, ITGA2B, EPN2	1022	187	12782	1.87268	0.651401	0.0193262	2.72797
GOTERM_CC_FAT	GO:0012506~vesicle membrane	24	1.88531	0.00197261	RAB3A, CAV2, ICA1, LDLR, PICK1, ANPEP, CACNG3, GRIA4, WAS, AP1S3, SLC32A1, NCK2, AP2A2, GAD2, SLC2A4, ULK1, ARCN1, DLG4, ABCC4, GAD1, CLTCL1, HIP1, EPN2, ITGA2B	1022	151	12782	1.98784	0.667071	0.0197982	2.84531
GOTERM_CC_FAT	GO:0031984~organelle subcompartment	8	0.628437	0.00209792	CSGALNACT1, GLG1, PLD1, FKBP1A, CHSY1, SGMS1, CHPF2, FURIN	1022	24	12782	4.16895	0.689561	0.020672	3.02349
GOTERM_CC_FAT	GO:0001726~ruffle	14	1.09976	0.00218813	ALS2, FGD1, NF2, TNFRSF12A, TLN2, WASF2, ARF6, CTTN, EZR, INPP5J, PDE4A, CYFIP1, ADAM17, THEM4	1022	67	12782	2.61337	0.704807	0.0211782	3.15158
GOTERM_CC_FAT	GO:0030027~lamellipodium	14	1.09976	0.00327743	ALS2, FGD1, ENAH, PLD1, CTTN, NF2, WASF1, WASF2, CYFIP1, WASL, ITSN1, PXN, VASP, PARVA	1022	70	12782	2.50137	0.83935	0.0310346	4.68578
GOTERM_CC_FAT	GO:0014069~postsynaptic density	14	1.09976	0.00372578	ALS2, DNM3, ADAM10, GRIN2B, GRIN1, PICK1, NCS1, DLG4, GRID2, MYLK2, GRIA4, CACNA1C, HOMER1, DLG2	1022	71	12782	2.46614	0.874962	0.0346259	5.31064
GOTERM_CC_FAT	GO:0030424~axon	24	1.88531	0.00385749	ALS2, NRP2, CDK5R1, UCN, CCK, NRP1, GRIK3, SNCA, NCS1, MYLK2, GRIA4, DPYSL2, DBH, PARK7, CYP17A1, GAD2, SLC1A2, APP, BACE1, GHRL, MYH14, GAD1, MAP3K12, MYH10	1022	159	12782	1.88783	0.883839	0.0352436	5.49347
GOTERM_CC_FAT	GO:0009898~internal side of plasma membrane	40	3.14218	0.00425368	CYB5R3, CAV2, RAB3A, CDK5R1, LIMS1, RAB5B, AP1B1, TLN2, AP1G1, PIP5K1C, CRCP, KIT, AP1S3, PDE6A, SHB, GAD2, EZR, DLG4, RAB11B, INPP5E, MSN, IRS4, PLD1, RAB8B, NF2, CYB5A, NCKAP1, ADI1, AP2A2, TJP1, ARCN1, HGS, GK, PTPN1, TJP2, CLTCL1, ADD2, PARVB, PARVA, SNTA1	1022	316	12782	1.58315	0.906926	0.0381761	6.04148
GOTERM_CC_FAT	GO:0034704~calcium channel complex	8	0.628437	0.00435936	CACNA2D1, CACNA1I, CACNA1G, CACNG3, CACNA1C, CACNG1, CACNA1D, CACNA1A	1022	27	12782	3.70573	0.912268	0.0384893	6.18715
GOTERM_CC_FAT	GO:0048770~pigment granule	16	1.25687	0.00436759	RAB7A, AHCY, RAB5B, RAN, YWHAB, GGH, YWHAE, CANX, ANXA2, DCT, PPIB, TFRC, SLC2A1, FASN, SDCBP, DNAJC5	1022	89	12782	2.24842	0.912671	0.0379603	6.19848
GOTERM_CC_FAT	GO:0042470~melanosome	16	1.25687	0.00436759	RAB7A, AHCY, RAB5B, RAN, YWHAB, GGH, YWHAE, CANX, ANXA2, DCT, PPIB, TFRC, SLC2A1, FASN, SDCBP, DNAJC5	1022	89	12782	2.24842	0.912671	0.0379603	6.19848
GOTERM_CC_FAT	GO:0031985~Golgi cisterna	7	0.549882	0.00627121	CSGALNACT1, GLG1, PLD1, CHSY1, SGMS1, CHPF2, FURIN	1022	22	12782	3.97945	0.969925	0.0532791	8.78645
GOTERM_CC_FAT	GO:0030139~endocytic vesicle	12	0.942655	0.00638676	RAB7A, AP2A2, LDLR, RAB5B, PICK1, DLG4, CTLA4, CACNG3, ABCA1, GRIA4, ITSN1, EPN2	1022	59	12782	2.54377	0.971811	0.0534251	8.94138
GOTERM_CC_FAT	GO:0043292~contractile fiber	19	1.49254	0.00741507	ALDOA, CAV3, CDK5R1, ACTA1, ACTA2, MYL1, ACTN1, MYLK2, MYH6, HOMER1, SDC4, TNNI1, MYL9, DES, GRIN2B, PPP3CB, PPP3CA, CACNA1C, ENO1	1022	121	12782	1.96389	0.984166	0.0608798	10.3094
GOTERM_CC_FAT	GO:0044449~contractile fiber part	18	1.41398	0.00814984	ALDOA, CAV3, ACTA1, ACTA2, MYL1, ACTN1, MYLK2, MYH6, HOMER1, SDC4, TNNI1, MYL9, DES, GRIN2B, PPP3CB, PPP3CA, CACNA1C, ENO1	1022	113	12782	1.99224	0.989518	0.0657682	11.2751
GOTERM_CC_FAT	GO:0048471~perinuclear region of cytoplasm	36	2.82797	0.0082746	PLCZ1, CAV2, CDK5R1, CAV1, AP1G1, ALDOB, NCS1, TNFSF12, CALR, GLB1, APP, GAD2, ECE1, SLC2A4, PDE4A, TDGF1, ANP32A, RARA, APEX1, HPGDS, BCL10, DNM3, PLD1, NF2, PICK1, YWHAB, CTLA4, MYH6, ANXA2, DOK1, PTGDS, TFRC, NEDD4, CACNA1G, CYFIP1, NPPA, ARHGAP10	1022	288	12782	1.56336	0.990227	0.0657962	11.4381
GOTERM_CC_FAT	GO:0031254~trailing edge	4	0.314218	0.00845703	SDC1, EZR, MSN, SPN	1022	6	12782	8.3379	0.991179	0.066262	11.676
GOTERM_CC_FAT	GO:0001931~uropod	4	0.314218	0.00845703	SDC1, EZR, MSN, SPN	1022	6	12782	8.3379	0.991179	0.066262	11.676
GOTERM_CC_FAT	GO:0015629~actin cytoskeleton	34	2.67086	0.008819	ABLIM1, ALDOA, TLN2, WASF1, MYL1, SNCA, WASF2, DAG1, ANLN, ARPC5, LLGL1, MYL9, ACTG1, PFN1, ACTR2, EZR, CAP1, ZYX, ACTA1, ACTA2, FSCN1, MYH6, WAS, TNNI1, VASP, ADAM17, WASL, MST1R, MYH14, ABL2, DBN1, DYNC1I2, ADD2, MYH10	1022	269	12782	1.58079	0.992802	0.0680586	12.1462
GOTERM_CC_FAT	GO:0043197~dendritic spine	9	0.706991	0.00911302	ALS2, DNM3, SLC1A2, CDK5R1, SLC1A3, GRIN2B, GRIN1, MYLK2, MYH10	1022	38	12782	2.96215	0.993899	0.0693016	12.5264
GOTERM_CC_FAT	GO:0031983~vesicle lumen	10	0.785546	0.00953503	APP, PDGFA, SERPINF2, F13A1, F8, ACTN1, ANPEP, CFD, DBH, TIMP1	1022	46	12782	2.71888	0.995187	0.0714378	13.0694
GOTERM_CC_FAT	GO:0042627~chylomicron	5	0.392773	0.0119054	LPL, APOA2, APOE, APOA5, APOC2	1022	12	12782	5.21119	0.998733	0.0873336	16.0617
GOTERM_CC_FAT	GO:0034364~high-density lipoprotein particle	7	0.549882	0.0121201	APOA2, SAA1, APOE, APOA5, SAA4, APOC2, HP	1022	25	12782	3.50192	0.998877	0.0876997	16.328
GOTERM_CC_FAT	GO:0005654~nucleoplasm	89	6.99136	0.0158428	MEF2C, XPO1, MEF2B, TAF1A, PKMYT1, TBP, CBX1, ZEB1, CNOT7, MED20, GTF2E1, CDC45, MCM7, GIT2, TOP2B, CCNA2, CUL1, PITX2, PABPN1, CDC7, TBL1XR1, RBBP4, RARG, RBL2, DFFA, RAN, LIG1, YY1, HNRNPA2B1, MED12, POLR1A, UBE2I, TOPBP1, MED14, ARNTL, RBBP7, PPARGC1A, HMGA1, GTF2H1, NRIP1, HNF4A, RUVBL2, CPSF1, CLOCK, HMGB1, MCL1, TAF9B, PML, WT1, ATF1, RPA2, SRY, SUMO1, NUMA1, HNRNPK, HAND1, HAND2, SQSTM1, H…	1022	882	12782	1.26203	0.999863	0.111838	20.8209
GOTERM_CC_FAT	GO:0005667~transcription factor complex	27	2.12097	0.0166915	MEF2B, TAF1A, TAF9B, TBP, ZEB1, CNOT7, ATF1, GTF2E1, HAND2, POU2F1, HOXA10, GTF3C2, NKX2-5, RUNX2, PITX2, CEBPA, TAF1, TAF4, RARG, EPAS1, RBL2, YY1, ARNTL, HMGA1, GTF2H1, HNF4A, CLOCK	1022	210	12782	1.60802	0.999915	0.116058	21.8132
GOTERM_CC_FAT	GO:0030315~T-tubule	6	0.471328	0.0181458	CAV3, SLC8A1, CACNA2D1, KCNJ12, KCNJ11, KCNJ3	1022	20	12782	3.75205	0.999963	0.124069	23.4868
GOTERM_CC_FAT	GO:0034385~triglyceride-rich lipoprotein particle	6	0.471328	0.0181458	LPL, APOA2, APOE, APOA5, APOC2, VLDLR	1022	20	12782	3.75205	0.999963	0.124069	23.4868
GOTERM_CC_FAT	GO:0034361~very-low-density lipoprotein particle	6	0.471328	0.0181458	LPL, APOA2, APOE, APOA5, APOC2, VLDLR	1022	20	12782	3.75205	0.999963	0.124069	23.4868
GOTERM_CC_FAT	GO:0030175~filopodium	7	0.549882	0.0210192	VCAM1, ENAH, EZR, NF2, FSCN1, MSN, VASP	1022	28	12782	3.12671	0.999993	0.140753	26.6958
GOTERM_CC_FAT	GO:0008328~ionotropic glutamate receptor complex	5	0.392773	0.0211786	GRIN2B, GRIK1, GRIN1, DLG4, GRIA4	1022	14	12782	4.46673	0.999993	0.140089	26.8701
GOTERM_CC_FAT	GO:0005905~coated pit	9	0.706991	0.0216459	AP1S3, APP, AP2A2, SLC2A4, LDLR, HSPD1, CLTCL1, EPN1, VLDLR	1022	44	12782	2.55822	0.999995	0.141325	27.3789
GOTERM_CC_FAT	GO:0060205~cytoplasmic membrane-bounded vesicle lumen	9	0.706991	0.0216459	APP, PDGFA, SERPINF2, F13A1, F8, ACTN1, CFD, DBH, TIMP1	1022	44	12782	2.55822	0.999995	0.141325	27.3789
GOTERM_CC_FAT	GO:0030665~clathrin coated vesicle membrane	10	0.785546	0.0233048	SLC32A1, AP1S3, RAB3A, ICA1, GAD2, AP2A2, LDLR, CLTCL1, EPN2, HIP1	1022	53	12782	2.35978	0.999998	0.149689	29.1583
GOTERM_CC_FAT	GO:0030017~sarcomere	15	1.17832	0.0234284	ALDOA, CAV3, ACTA1, MYL1, ACTN1, MYLK2, MYH6, HOMER1, TNNI1, DES, GRIN2B, PPP3CB, PPP3CA, CACNA1C, ENO1	1022	98	12782	1.91431	0.999998	0.148738	29.2892
GOTERM_CC_FAT	GO:0005720~nuclear heterochromatin	7	0.549882	0.0247649	ATRX, DNMT3A, VDR, SIN3B, SIRT6, CBX1, DNMT3B	1022	29	12782	3.01889	0.999999	0.154888	30.6909
GOTERM_CC_FAT	GO:0005811~lipid particle	5	0.392773	0.0270954	CAV2, CAV1, PLIN1, ABHD5, PNPLA2	1022	15	12782	4.16895	1	0.166522	33.0732
GOTERM_CC_FAT	GO:0005795~Golgi stack	9	0.706991	0.0277049	CSGALNACT1, GLG1, PLD1, CHSY1, SGMS1, PIP5K1A, CHPF2, OCRL, FURIN	1022	46	12782	2.44699	1	0.168157	33.6835
GOTERM_CC_FAT	GO:0030659~cytoplasmic vesicle membrane	19	1.49254	0.028062	RAB3A, CAV2, ICA1, LDLR, PICK1, CACNG3, GRIA4, AP1S3, SLC32A1, GAD2, AP2A2, ULK1, ARCN1, DLG4, ABCC4, CLTCL1, HIP1, EPN2, ITGA2B	1022	139	12782	1.70957	1	0.168355	34.0387
GOTERM_CC_FAT	GO:0000790~nuclear chromatin	10	0.785546	0.0290248	ATRX, DNMT3A, VDR, SIN3B, RBBP4, SIRT6, IRF4, TRIM24, CBX1, DNMT3B	1022	55	12782	2.27397	1	0.171862	34.9874
GOTERM_CC_FAT	GO:0031965~nuclear membrane	12	0.942655	0.0294651	LMNB1, SCD, PML, BCL2L10, SUMO1, PTGDS, DHCR7, ALOX5AP, ERN1, TNKS, ALOX5, LBR, HPGDS	1022	73	12782	2.05592	1	0.172465	35.4171
GOTERM_CC_FAT	GO:0030016~myofibril	16	1.25687	0.0304997	ALDOA, CAV3, ACTA1, MYL1, ACTN1, MYLK2, MYH6, SDC4, HOMER1, TNNI1, DES, GRIN2B, PPP3CB, PPP3CA, CACNA1C, ENO1	1022	111	12782	1.80279	1	0.17622	36.4163
GOTERM_CC_FAT	GO:0016363~nuclear matrix	10	0.785546	0.0322247	DNMT3A, NUMA1, CEBPB, LMNB1, PIAS4, YY1, PML, RUVBL2, TGFB1I1, ALOX5	1022	56	12782	2.23337	1	0.183493	38.0503
GOTERM_CC_FAT	GO:0030118~clathrin coat	8	0.628437	0.0328106	AP1S3, AP2A2, AP1B1, AP1G1, AP3M1, ARCN1, CLTCL1, EPN2	1022	39	12782	2.56551	1	0.1847	38.5963
GOTERM_CC_FAT	GO:0030136~clathrin-coated vesicle	18	1.41398	0.0336638	RAB3A, ICA1, LDLR, AP1G1, GRIN1, CTLA4, MYLK2, FURIN, AP1S3, SLC32A1, GAD2, AP2A2, ECE1, SLC2A4, GRIN2B, CLTCL1, EPN2, HIP1	1022	132	12782	1.70548	1	0.187242	39.3834
GOTERM_CC_FAT	GO:0031981~nuclear lumen	135	10.6049	0.0357567	MEF2C, MEF2B, XPO1, PKMYT1, TBP, CBX1, ACSS2, CNOT7, MED20, C1QC, GTF2E1, GIT2, CCNA2, CUL1, PITX2, PABPN1, RARG, NCF2, RBL2, DFFA, RAN, LIG1, HKDC1, YY1, GABPA, HNRNPA2B1, MED12, ACTN1, MED14, TOPBP1, PARP10, ARNTL, MYH6, PPARGC1A, JUNB, HNF4A, PIAS4, TGFB1I1, RAD17, HMGB1, LMNB1, MCL1, TAF9B, KEAP1, SOX9, SRF, ATF1, WT1, SRY, HNRNPK, STX17, HOXA10, LIAS, UBE2D1, RUNX2, DNMT3B, NKX2-5, DNMT3A, T…	1022	1450	12782	1.16443	1	0.195938	41.2746
GOTERM_CC_FAT	GO:0044456~synapse part	29	2.27808	0.0360416	ALS2, RAB3A, GRIK1, GRIP1, GRIK3, NCS1, SLC32A1, SLC1A2, GAD2, GRIN2B, DLG4, GRID2, CHRNA7, CHRNA1, FOSL1, HTR3B, DLG2, CHRNA2, DNM3, ICA1, ADAM10, GABRA1, GRIN1, PICK1, MYLK2, GRIA4, HOMER1, CACNA1C, SNTA1	1022	246	12782	1.47438	1	0.19548	41.5278
GOTERM_CC_FAT	GO:0031967~organelle envelope	63	4.94894	0.0376321	CYB5R3, CYP24A1, XPO1, CYP11B1, COX10, WASF1, LDHD, CYC1, GOT2, SLC1A3, CPOX, GPX4, CAT, HADH, LBR, NDUFS2, HMGCL, SUOX, ACAA2, FECH, CYP11A1, RAN, AIFM1, OTC, CYB5A, BCL2L10, SENP2, DHRS2, PTGDS, CYP27A1, ERN1, KPNA3, AKAP1, MAVS, ALDH18A1, LMNB1, MCL1, PML, HK2, SUMO1, ALOX5AP, DHCR7, DHODH, TNKS, BDH1, HPGDS, GPD2, SREBF1, CPT1B, SHMT2, SCD, AK2, UCP1, CPS1, SIRT1, VDAC1, SOD2, ATF6, HMGCS2, S…	1022	620	12782	1.27086	1	0.201405	42.9224
GOTERM_CC_FAT	GO:0031975~envelope	63	4.94894	0.0397544	CYB5R3, CYP24A1, XPO1, CYP11B1, COX10, WASF1, LDHD, CYC1, GOT2, SLC1A3, CPOX, GPX4, CAT, HADH, LBR, NDUFS2, HMGCL, SUOX, ACAA2, FECH, CYP11A1, RAN, AIFM1, OTC, CYB5A, BCL2L10, SENP2, DHRS2, PTGDS, CYP27A1, ERN1, KPNA3, AKAP1, MAVS, ALDH18A1, LMNB1, MCL1, PML, HK2, SUMO1, ALOX5AP, DHCR7, DHODH, TNKS, BDH1, HPGDS, GPD2, SREBF1, CPT1B, SHMT2, SCD, AK2, UCP1, CPS1, SIRT1, VDAC1, SOD2, ATF6, HMGCS2, S…	1022	622	12782	1.26677	1	0.209721	44.7352
GOTERM_CC_FAT	GO:0000792~heterochromatin	8	0.628437	0.0418092	ATRX, DNMT3A, VDR, SIN3B, SIRT6, CBX1, TOP2B, DNMT3B	1022	41	12782	2.44036	1	0.217486	46.439
GOTERM_CC_FAT	GO:0030666~endocytic vesicle membrane	7	0.549882	0.0440891	AP2A2, LDLR, PICK1, DLG4, CACNG3, GRIA4, EPN2	1022	33	12782	2.65297	1	0.226075	48.2722
GOTERM_CC_FAT	GO:0030135~coated vesicle	20	1.57109	0.0499138	RAB3A, ICA1, LDLR, AP1G1, GRIN1, CTLA4, MYLK2, FURIN, AP1S3, SLC32A1, GAD2, AP2A2, ECE1, SLC2A4, GRIN2B, ARCN1, HSPD1, CLTCL1, HIP1, EPN2	1022	159	12782	1.57319	1	0.250298	52.6936
GOTERM_CC_FAT	GO:0045334~clathrin-coated endocytic vesicle	4	0.314218	0.0516255	AP2A2, LDLR, CTLA4, EPN2	1022	11	12782	4.54795	1	0.255649	53.9243
GOTERM_CC_FAT	GO:0034399~nuclear periphery	10	0.785546	0.0518962	DNMT3A, NUMA1, CEBPB, LMNB1, PIAS4, YY1, PML, RUVBL2, TGFB1I1, ALOX5	1022	61	12782	2.0503	1	0.254644	54.1163
GOTERM_CC_FAT	GO:0005901~caveola	9	0.706991	0.052636	CAV3, CAV2, CAV1, SLC8A1, LDLR, HMOX1, SLC2A1, SCARB1, CACNA1C	1022	52	12782	2.16465	1	0.255673	54.6369
GOTERM_CC_FAT	GO:0044463~cell projection part	27	2.12097	0.0537561	ALS2, CDK5R1, CCK, SLC9A3, GRIK3, APP, SLC1A2, SLC1A3, EZR, GRIN2B, SLC2A2, PDE4A, SCARB1, NSF, PLD2, DNM3, UCN, GRIN1, MYLK2, GRIA4, SOD1, VASP, ADAM17, THEM4, CACNA1C, MAP3K12, MYH10	1022	234	12782	1.4431	1	0.258296	55.4147
GOTERM_CC_FAT	GO:0042641~actomyosin	6	0.471328	0.0596434	ACTA1, ZYX, MYH14, MST1R, DBN1, MYH10	1022	27	12782	2.7793	1	0.280615	59.3025
GOTERM_CC_FAT	GO:0030662~coated vesicle membrane	11	0.864101	0.0639687	SLC32A1, AP1S3, RAB3A, ICA1, GAD2, AP2A2, LDLR, ARCN1, CLTCL1, EPN2, HIP1	1022	73	12782	1.88459	1	0.29579	61.955
GOTERM_CC_FAT	GO:0005768~endosome	34	2.67086	0.065434	ALS2, RAB7A, LDLR, RAB5B, DIAPH2, WASF2, ARF6, IL15, CD74, AQP2, ECE1, SLC2A4, APOE, SQSTM1, SLC2A2, NUMB, CD4, FRS2, SH3GL3, PLD1, NF2, CD1A, ABCG4, M6PR, APPL2, ABCG1, ANXA2, TFRC, BACE1, CTSE, HGS, HSPD1, CD79A, SH3GL1	1022	315	12782	1.34995	1	0.299249	62.8165
GOTERM_CC_FAT	GO:0005777~peroxisome	14	1.09976	0.066219	FNDC5, BAAT, NUDT12, MVD, HMGCR, EHHADH, IDH1, FABP1, CAT, IDI1, GTF3C2, SOD1, SCP2, PIPOX	1022	103	12782	1.69996	1	0.299985	63.2705
GOTERM_CC_FAT	GO:0042579~microbody	14	1.09976	0.066219	FNDC5, BAAT, NUDT12, MVD, HMGCR, EHHADH, IDH1, FABP1, CAT, IDI1, GTF3C2, SOD1, SCP2, PIPOX	1022	103	12782	1.69996	1	0.299985	63.2705
GOTERM_CC_FAT	GO:0000139~Golgi membrane	22	1.7282	0.067273	GLG1, CAV2, CAV1, ICA1, AP1B1, AP1G1, ACER2, SGMS1, CHPF2, FURIN, SLC35A2, BCAP31, TAPBP, GJB2, CHST1, CSGALNACT1, AP1S3, ARCN1, CHSY1, INPP5E, WASL, CLTCL1	1022	186	12782	1.4793	1	0.301748	63.8719
GOTERM_CC_FAT	GO:0031674~I band	9	0.706991	0.069228	CAV3, ALDOA, DES, GRIN2B, PPP3CB, ACTN1, PPP3CA, CACNA1C, HOMER1	1022	55	12782	2.04658	1	0.306915	64.9633
GOTERM_CC_FAT	GO:0030018~Z disc	8	0.628437	0.0707951	CAV3, DES, GRIN2B, PPP3CB, ACTN1, PPP3CA, CACNA1C, HOMER1	1022	46	12782	2.1751	1	0.31051	65.8158
GOTERM_CC_FAT	GO:0005740~mitochondrial envelope	43	3.37785	0.0747373	MAVS, CYB5R3, CYP24A1, ALDH18A1, MCL1, CYP11B1, COX10, WASF1, LDHD, CYC1, HK2, GOT2, SLC1A3, CPOX, GPX4, DHODH, CAT, HADH, BDH1, NDUFS2, HMGCL, GPD2, CPT1B, SUOX, ACAA2, SHMT2, FECH, CYP11A1, AIFM1, OTC, AK2, CYB5A, UCP1, CPS1, VDAC1, SOD2, CYP27A1, HMGCS2, SDHC, BIK, GK, HSPD1, AKAP1	1022	419	12782	1.28352	1	0.322799	67.8758
GOTERM_CC_FAT	GO:0044451~nucleoplasm part	55	4.3205	0.0747567	MEF2C, XPO1, MEF2B, TAF1A, TBP, ZEB1, CNOT7, MED20, GTF2E1, MCM7, PITX2, TBL1XR1, RBBP4, RARG, RBL2, YY1, MED12, TOPBP1, MED14, UBE2I, ARNTL, RBBP7, HMGA1, PPARGC1A, NRIP1, GTF2H1, HNF4A, RUVBL2, CLOCK, CPSF1, TAF9B, PML, ATF1, WT1, SRY, SUMO1, HAND2, HOXA10, POU2F1, GTF3C2, RUNX2, NKX2-5, CEBPA, TAF1, TAF4, EPAS1, YWHAB, APPL2, SIRT1, POLR3D, SAP130, PPP1R8, DYRK1A, NCOR1, NCOR2	1022	555	12782	1.23942	1	0.320509	67.8856
GOTERM_CC_FAT	GO:0030131~clathrin adaptor complex	6	0.471328	0.0770555	AP1S3, AP2A2, AP1B1, AP1G1, AP3M1, ARCN1	1022	29	12782	2.58762	1	0.326491	69.0325
GOTERM_CC_FAT	GO:0000785~chromatin	23	1.80676	0.0777842	MAF, HMGN1, DNMT3A, RBBP4, RBL2, RAN, ARID4B, SIRT6, TRIM24, CBX1, HMGA1, JUNB, MYCN, ATRX, VDR, SIN3B, MCM7, ID2, NEDD4, IRF4, TOP2B, DNMT3B, CHD5	1022	200	12782	1.43829	1	0.326755	69.388
GOTERM_CC_FAT	GO:0034362~low-density lipoprotein particle	4	0.314218	0.0794869	LDLR, APOE, APOA5, APOC2	1022	13	12782	3.84826	1	0.330455	70.204
GOTERM_CC_FAT	GO:0044420~extracellular matrix part	15	1.17832	0.0828198	COL13A1, DAG1, TIMP2, NTN1, ANXA2, LAMA1, SLC1A3, GRIN2B, LAMA5, COL6A3, COL1A2, AGRN, COL1A1, COL11A2, SPN	1022	117	12782	1.60344	1	0.339736	71.7428
GOTERM_CC_FAT	GO:0030119~AP-type membrane coat adaptor complex	6	0.471328	0.0866805	AP1S3, AP2A2, AP1B1, AP1G1, AP3M1, ARCN1	1022	30	12782	2.50137	1	0.350563	73.4326
GOTERM_CC_FAT	GO:0031594~neuromuscular junction	5	0.392773	0.0934953	CAV3, APP, CDK5R1, CHRNA1, MYH10	1022	22	12782	2.84247	1	0.370824	76.1879

## Sheet: MF
Category	Term	Count	%	PValue	Genes	List Total	Pop Hits	Pop Total	Fold Enrichment	Bonferroni	Benjamini	FDR
GOTERM_MF_FAT	GO:0005125~cytokine activity	55	4.3205	2.43127e-14	NAMPT, TNFSF15, IL13, IL15, TNFSF12, CXCL11, CXCL12, IL10, IL11, CXCL10, FLT3LG, CLCF1, IFNE, LTB, IL1A, LTA, IL27, NODAL, IL25, IL24, OSM, INHBA, TNFSF13B, CD40LG, CSF3, CCL1, CCL3, CCL2, CXCL5, CTF1, CXCL3, CXCL9, IL32, IL33, CXCL6, CCL5, GREM1, CCL4, CCL7, LIF, IFNA2, CCL21, IFNA8, THPO, IL5, TNFSF4, IL7, IL1F10, IL1RN, TNFSF9, CCL15, ADIPOQ, TNFSF8, TNFSF10, TNFSF11	1170	195	12983	3.1298	3.61547e-11	3.61547e-11	4.03566e-11
GOTERM_MF_FAT	GO:0048037~cofactor binding	63	4.94894	6.22207e-14	ALDH1L1, HMGCR, EHHADH, LDHD, OGDHL, UXS1, HIBADH, GOT2, HDC, CAT, ACAD8, NQO1, HADH, DHTKD1, NDUFS2, HMGCL, DHCR24, ALDH6A1, SUOX, DDC, ACADM, AIFM1, ACADL, TAT, HNF4A, ABAT, TXNRD2, TXNRD1, ME2, GCLC, SORD, GLUD1, ADH5, NFS1, GCH1, TYMS, GAD2, FMO1, FMO2, ADH4, FASN, SRR, IDH2, IDH1, GALE, BDH2, GAD1, GPD1, NOX3, SHMT2, GMDS, IDH3B, SIRT6, SIRT1, SIRT2, SIRT3, CYBB, DHFR, PYGM, AOX1, PHGDH, AGX…	1170	249	12983	2.80757	9.24505e-11	4.62252e-11	1.03195e-10
GOTERM_MF_FAT	GO:0050662~coenzyme binding	47	3.69207	5.3103e-11	ME2, GCLC, SORD, HMGCR, EHHADH, GLUD1, LDHD, OGDHL, ADH5, UXS1, HIBADH, GCH1, FMO1, ADH4, FMO2, IDH2, IDH1, GALE, BDH2, ACAD8, CAT, NQO1, DHTKD1, HADH, NDUFS2, HMGCL, DHCR24, GPD1, SUOX, ALDH6A1, NOX3, ACADM, GMDS, AIFM1, IDH3B, SIRT6, ACADL, SIRT1, SIRT2, SIRT3, CYBB, DHFR, HNF4A, AOX1, PHGDH, TXNRD2, TXNRD1	1170	181	12983	2.88143	7.89641e-08	2.63214e-08	8.81396e-08
GOTERM_MF_FAT	GO:0042802~identical protein binding	108	8.4839	1.36755e-10	ALS2, NOG, ALAD, THRA, PDGFA, HMGCR, SNCA, BTK, ACTG1, APP, APOA2, APOE, MAP3K9, CPOX, CHRNA7, SH3GL3, DFFA, PCBD1, PICK1, MYH6, NR0B2, GLUL, HNF4A, COL1A2, PDGFRA, ABAT, COL1A1, EXT2, ADD2, ITGA2B, ALDOA, CAV2, CAV1, MVD, PFKFB4, GLUD1, ALDOB, APOC2, SRF, ACP1, CD74, ECE1, SRR, GALE, RUNX1, NKX2-5, ARHGDIA, CSF1R, GPD1, ABCG4, ABCG1, TRADD, ALDH2, CDC42BPA, QPRT, SMURF2, MAFA, PIP4K2C, NRP1, CD8…	1170	640	12983	1.87255	2.03355e-07	5.08388e-08	2.26985e-07
GOTERM_MF_FAT	GO:0009055~electron carrier activity	52	4.08484	2.13662e-10	CYP3A4, CYB5R3, CYP3A5, CYP24A1, CYP2J2, CYP2C19, CYP2C18, CYP11B1, CYC1, GPX2, AKR7A2, SMOX, ASPH, ACAD8, NQO1, NDUFS2, SUOX, ACADM, NCF2, CYP11A1, AIFM1, QDPR, CYP26A1, CYP1A2, ACADL, DHRS3, CYP27A1, TXNRD2, TXNRD1, ME2, CYP1B1, CYP51A1, CYP2B6, ADH5, CYP4A22, AKR1A1, ALDH4A1, GLRX, NOX3, IDH3B, CYP4A11, CYP17A1, CYBB, SDHC, TMLHE, AKR1B1, AOX1, ALDH2, PHGDH, CYP2R1, CYP4F2, CYP8B1	1170	221	12983	2.61096	3.17715e-07	6.3543e-08	3.54633e-07
GOTERM_MF_FAT	GO:0016563~transcription activator activity	77	6.0487	6.91595e-10	PPARA, PPARD, ELF1, ELF2, THRA, ELF3, COPS5, GRIP1, TP63, PDX1, ZEB1, CNOT7, GLI2, MYOCD, RARA, COL11A2, FOSL1, CIITA, TBL1XR1, IRAK1, BCL10, PCBD1, RAN, YY1, GABPA, MED12, MED14, PPARGC1A, HMGA1, JUNB, NRIP1, NCOA1, CD86, NCOA2, HNF4A, NCOA4, NFE2L2, TGFB1I1, CARM1, ONECUT1, PML, SOX9, WT1, NR1H2, SRY, HAND1, HAND2, POU2F1, RUNX1, NFATC2, NKX2-5, RUNX2, APEX1, NR1H4, ZNF423, NFATC1, NR1H3, TAF1,…	1170	410	12983	2.08399	1.0284e-06	1.714e-07	1.1479e-06
GOTERM_MF_FAT	GO:0046983~protein dimerization activity	93	7.30558	1.31271e-09	ALS2, BACH1, NOG, THRA, CD8A, HMGCR, PDGFA, FLT3LG, GSS, BATF, APOA2, GRIN2B, APOE, MAP3K9, CHRNA7, CAT, TOP2B, COL11A2, FOSL1, GHR, SHBG, IRAK1, CD3G, ADAM10, CD3E, ADIPOR2, RUNX1T1, FOSB, NR0B2, MYH6, JUNB, INHBA, HNF4A, MAP3K10, CTSE, PDGFRA, TXNRD2, SDCBP, ABAT, NFE2L2, MAP3K13, EXT2, ADD2, MAP3K12, MAP3K11, CAV2, ITGAL, GCLC, MCL1, MVD, PML, NFS1, ADH5, APOC2, SRF, GCLM, PDSS1, STUB1, ATF1, …	1170	542	12983	1.90403	1.95199e-06	2.78856e-07	2.17881e-06
GOTERM_MF_FAT	GO:0004714~transmembrane receptor protein tyrosine kinase activity	25	1.96386	1.40825e-09	NRP2, FGFR2, FGFR1, NRP1, FGFRL1, KIT, EPHB3, DDR2, EPHB1, EPHB2, TEK, TIE1, CSF1R, FLT1, RYK, MET, EPHA1, EPHA2, KDR, EPHA3, EPHA4, ROR1, PDGFRA, PDGFRB, MST1R	1170	67	12983	4.14052	2.09406e-06	2.61758e-07	2.33739e-06
GOTERM_MF_FAT	GO:0003707~steroid hormone receptor activity	21	1.64965	2.32986e-09	PPARA, PPARD, RARG, THRA, NR3C2, RORC, NR3C1, RORA, NR0B2, NR1H2, PGR, VDR, NR1I3, NR1I2, HNF4A, NR2F6, RARA, NR5A2, NR2F2, NR1H4, NR1H3	1170	49	12983	4.75568	3.4645e-06	3.84945e-07	3.86707e-06
GOTERM_MF_FAT	GO:0042803~protein homodimerization activity	65	5.10605	4.13131e-09	ALS2, NOG, THRA, CD8A, PDGFA, HMGCR, FLT3LG, GSS, APOA2, APOE, MAP3K9, CHRNA7, CAT, GHR, SHBG, IRAK1, ADAM10, RUNX1T1, NR0B2, MYH6, HNF4A, MAP3K10, PDGFRA, CTSE, ABAT, TXNRD2, MAP3K13, EXT2, ADD2, MAP3K12, MAP3K11, CAV2, MVD, ADH5, NFS1, PML, APOC2, SRF, STUB1, GCH1, MTMR2, ECE1, HAND1, HAND2, TAP2, OXCT1, ENO2, SRR, GALE, CD4, RUNX1, NKX2-5, CSF1R, CEBPA, GPD1, CEBPB, NPR3, SOD1, ABCG4, ADIPOQ, …	1170	334	12983	2.15951	6.14324e-06	6.14326e-07	6.8571e-06
GOTERM_MF_FAT	GO:0004713~protein tyrosine kinase activity	41	3.22074	5.11658e-09	NRP2, FGFR2, CAV2, FGFR1, NRP1, FGFRL1, FER, KIT, FES, EPHB3, DDR2, CCL4, EPHB1, BTK, EPHB2, TEK, MLKL, TIE1, SYK, CSF1R, FLT1, RYK, MET, BMX, GUCY2C, EPHA1, EPHA2, KDR, EPHA3, EPHA4, CRKL, DYRK1B, DYRK1A, PDGFRA, ROR1, PDGFRB, WIF1, MST1R, KSR1, ABL2, NEK7	1170	166	12983	2.74072	7.60832e-06	6.91668e-07	8.49242e-06
GOTERM_MF_FAT	GO:0031406~carboxylic acid binding	37	2.90652	1.05661e-08	PPARD, GCLC, GLUD2, GLUD1, SNCA, ADH5, EGLN1, PIN1, GSS, SLC1A3, GRIN2B, HDC, ALOX5AP, SRR, FASN, RARA, HMGCL, NR1H4, ALDH6A1, OTC, GRIN1, YWHAB, ACACA, CYP26A1, ACACB, DBH, TAT, YWHAE, PCK1, LRAT, DGAT1, HNF4A, NEDD4, TMLHE, FABP3, FABP1, TPH1	1170	144	12983	2.8512	1.57117e-05	1.30932e-06	1.75375e-05
GOTERM_MF_FAT	GO:0004672~protein kinase activity	98	7.69835	1.07671e-08	TBK1, FGFRL1, PKMYT1, PRKG2, BTK, MAP3K4, MAP3K9, MAP3K8, TLK1, MLKL, SYK, CSNK1G1, WNK1, PIM1, MYLK2, PIM2, MARK1, MAP4K3, MAP4K4, MAPK6, MAPK4, PDGFRA, ROR1, PDGFRB, MST1R, EIF2AK2, NEK7, FGFR2, FGFR1, CAV2, CDK5R1, CCL2, STK11, MAPKAPK5, HUS1, MAPKAPK3, AKAP13, MAP4K1, MAPKAPK2, EPHB3, CCL4, EPHB1, EPHB2, VRK2, TEK, CSF1R, TAF1, RYK, MET, BMX, GUCY2C, EPHA1, EPHA2, KDR, EPHA3, EPHA4, ULK1, PLK…	1170	606	12983	1.7945	1.60105e-05	1.23159e-06	1.7871e-05
GOTERM_MF_FAT	GO:0004879~ligand-dependent nuclear receptor activity	22	1.7282	1.2027e-08	PPARA, PPARD, RARG, THRA, NR3C2, RORC, NR3C1, RORA, NR0B2, NR1H2, PGR, VDR, NR1I3, NR1I2, HNF4A, NR2F6, RARA, NR5A2, COL11A2, NR2F2, NR1H4, NR1H3	1170	58	12983	4.20905	1.7884e-05	1.27744e-06	1.99623e-05
GOTERM_MF_FAT	GO:0001883~purine nucleoside binding	205	16.1037	5.99277e-08	LDHD, PRKG2, BTK, ACTG1, ATP2B2, MAP3K4, MAT1A, MAP3K9, MAP3K8, RAPGEF4, TLK1, SYK, SUCLG2, HKDC1, LIG1, WNK1, PIM1, MYLK2, PIM2, MYH6, MARK1, GLUL, MAPK6, MAPK4, PDGFRA, ROR1, PDGFRB, MST1R, EIF2AK2, NEK7, COASY, PFKFB4, CDC34, EPHB3, EPHB1, EPHB2, KCNJ1, ACSBG1, VRK2, MOCS3, SPHK2, ACACA, AARSD1, ACACB, DDX5, GUCY2C, ABCG4, EPHA1, EPHA2, ABCG1, KDR, EPHA3, GART, EPHA4, NOLC1, ATP2A2, UBA1, CDC4…	1170	1601	12983	1.42086	8.91085e-05	5.94081e-06	9.94671e-05
GOTERM_MF_FAT	GO:0001882~nucleoside binding	206	16.1822	6.62569e-08	LDHD, PRKG2, BTK, ACTG1, ATP2B2, MAP3K4, MAT1A, MAP3K9, MAP3K8, RAPGEF4, TLK1, SYK, SUCLG2, HKDC1, LIG1, WNK1, PIM1, MYLK2, PIM2, MYH6, MARK1, GLUL, MAPK6, MAPK4, PDGFRA, ROR1, PDGFRB, MST1R, EIF2AK2, NEK7, COASY, PFKFB4, CDC34, EPHB3, EPHB1, EPHB2, KCNJ1, ACSBG1, VRK2, MOCS3, SPHK2, ACACA, AARSD1, ACACB, DDX5, GUCY2C, ABCG4, EPHA1, EPHA2, ABCG1, KDR, EPHA3, GART, EPHA4, NOLC1, ATP2A2, UBA1, CDC4…	1170	1612	12983	1.41805	9.85192e-05	6.15773e-06	0.000109972
GOTERM_MF_FAT	GO:0008134~transcription factor binding	84	6.59859	7.9948e-08	COPS2, PPARD, ELF3, COPS5, GRIP1, TBP, PAWR, ZEB1, SIN3B, MYOCD, RARA, NR2F2, COL11A2, PITX2, CIITA, TBL1XR1, BCL10, RARG, PCBD1, RAN, YY1, GABPA, PIM1, MED12, MED14, ARNTL, FOSB, NR0B2, PPARGC1A, HMGA1, JUNB, NRIP1, TNFRSF10A, NCOA1, NCOA2, PIAS4, HNF4A, BTG1, NCOA4, MAP3K10, TGFB1I1, CARM1, HMGB1, TAF9B, PML, SRF, NR1H2, VDR, HAND1, ELK4, HAND2, BCL3, RUNX1, DNMT3B, NKX2-5, APEX1, NR1H4, NR1H3,…	1170	513	12983	1.81698	0.000118876	6.99307e-06	0.000132697
GOTERM_MF_FAT	GO:0019899~enzyme binding	85	6.67714	9.25082e-08	ALS2, MEF2B, U2AF2, PDE3B, CBX1, PAWR, FER, CRADD, NOD2, SERPINA5, HMOX1, SLC2A1, APOA5, TOP2B, CUL1, GHR, DHCR24, IRAK1, BCL10, RBBP4, MAGI2, ADAM10, NCF2, CD3E, SOCS1, PICK1, UBE2I, PFKM, CD40, PTPRN, HMGA1, THY1, NRIP1, SERPINF2, BTG1, AKAP5, ABAT, AKAP1, MAP3K13, CD226, MAP3K12, MAP3K11, CSF3, CAV3, CAV2, FGD1, CAV1, DIAPH2, ALDOB, DIAPH3, PML, APOC2, ABCA1, DAAM1, GCLM, STUB1, LLGL1, CDH5, I…	1170	523	12983	1.80346	0.00013755	7.64218e-06	0.000153544
GOTERM_MF_FAT	GO:0030554~adenyl nucleotide binding	201	15.7895	1.193e-07	LDHD, PRKG2, BTK, ACTG1, ATP2B2, MAP3K4, MAT1A, MAP3K9, MAP3K8, RAPGEF4, TLK1, SYK, SUCLG2, HKDC1, LIG1, WNK1, PIM1, MYLK2, PIM2, MYH6, MARK1, GLUL, MAPK6, MAPK4, PDGFRA, ROR1, PDGFRB, MST1R, EIF2AK2, NEK7, COASY, PFKFB4, CDC34, EPHB3, EPHB1, EPHB2, KCNJ1, ACSBG1, VRK2, MOCS3, SPHK2, ACACA, AARSD1, ACACB, DDX5, GUCY2C, EPHA1, ABCG4, EPHA2, ABCG1, KDR, EPHA3, GART, EPHA4, NOLC1, ATP2A2, UBA1, CDC4…	1170	1577	12983	1.41434	0.000177383	9.33674e-06	0.000198012
GOTERM_MF_FAT	GO:0051287~NAD or NADH binding	18	1.41398	3.01585e-07	GPD1, ME2, SORD, GLUD1, ADH5, IDH3B, SIRT6, SIRT1, HIBADH, SIRT2, SIRT3, ADH4, AOX1, IDH2, PHGDH, IDH1, BDH2, NDUFS2	1170	47	12983	4.24975	0.000448356	2.24226e-05	0.000500566
GOTERM_MF_FAT	GO:0016791~phosphatase activity	48	3.77062	7.55515e-07	ALPL, INPP1, PFKFB4, SGPP1, SSH3, NT5C1A, SYNJ1, DUSP10, PTPN22, ACP5, PPIP5K1, DUSP11, OCRL, ACP1, MTMR2, MTMR3, DAPP1, DUSP14, INPP5J, PGAM4, PPP3CB, INPP5E, PPP3CA, INPP5D, INPP5B, INPP5A, PTPN7, MINPP1, PTPRC, PTPN2, EPM2A, PTPN13, BPGM, PTPRT, PTPRN, LPIN1, ACPP, PTPN12, DUSP4, G6PC, PPM1D, DUSP1, PPM1H, INPP4A, PTPN1, DUSP9, DUSP8, DUSP6	1170	249	12983	2.1391	0.00112282	5.34962e-05	0.00125399
GOTERM_MF_FAT	GO:0004896~cytokine receptor activity	19	1.49254	7.59253e-07	IL18R1, IL1R1, IL22RA1, OSMR, LEPR, IL21R, CXCR2, IL7R, IFNAR1, IL12RB2, PRLR, IL10RB, IL10RA, IL1RAP, CSF2RB, EPOR, IL5RA, IL13RA1, GHR	1170	55	12983	3.83336	0.00112837	5.13173e-05	0.00126019
GOTERM_MF_FAT	GO:0032559~adenyl ribonucleotide binding	188	14.7683	9.5882e-07	TBK1, PKMYT1, ITPKB, PRKG2, ACSS2, BTK, ACTG1, NLRC5, ATP2B2, MAP3K4, OPLAH, MAT1A, MAP3K9, MAP3K8, RAPGEF4, MLKL, TLK1, ITPK1, SYK, CIITA, CSNK1G1, SUCLG2, HKDC1, LIG1, WNK1, PIM1, MYLK2, PIM2, MYH6, MARK1, CNGA2, MAP4K3, MAP4K4, GLUL, MAPK6, RFK, MAPK4, ROR1, PDGFRA, PDGFRB, MST1R, EIF2AK2, PRPS2, RAD17, NEK7, NMNAT1, FGFR2, COASY, FGFR1, GCLC, PFKFB4, MVD, ASS1, GLUD2, GNE, STK11, GLUD1, MAPKA…	1170	1497	12983	1.39356	0.00142475	6.19879e-05	0.00159143
GOTERM_MF_FAT	GO:0032813~tumor necrosis factor receptor superfamily binding	14	1.09976	1.05397e-06	TNFSF4, MADD, TNFSF15, TNFSF12, TNFSF9, TNFSF8, TNFSF10, TNFSF11, MYD88, TNFSF13B, CD40LG, RIPK1, LTB, LTA	1170	31	12983	5.01136	0.00156602	6.53e-05	0.00174935
GOTERM_MF_FAT	GO:0004709~MAP kinase kinase kinase activity	11	0.864101	1.46073e-06	MAP3K4, MAP3K15, MAP3K3, MAP3K2, MAP3K1, MAP3K9, MAP3K8, MAP3K10, MAP3K13, MAP3K12, MAP3K11	1170	19	12983	6.42434	0.00216975	8.68807e-05	0.00242448
GOTERM_MF_FAT	GO:0020037~heme binding	29	2.27808	2.38426e-06	CYP3A4, CYP24A1, CYP3A5, CYP1B1, CYP2J2, CYP2C19, CYP51A1, CYP2B6, CYP2C18, CYP11B1, CYC1, CYP4A22, HMOX1, TPO, CYGB, CAT, SUOX, CYP11A1, FADS2, CYP26A1, CYB5A, CYP1A2, CYP4A11, CYBB, CYP17A1, CYP27A1, CYP2R1, CYP4F2, CYP8B1	1170	121	12983	2.65951	0.00353912	0.000136352	0.00395729
GOTERM_MF_FAT	GO:0003712~transcription cofactor activity	61	4.79183	2.58425e-06	COPS2, COPS5, ELF3, GRIP1, PAWR, ZEB1, SIN3B, MYOCD, RARA, NR2F2, COL11A2, CIITA, TBL1XR1, BCL10, RAN, PCBD1, YY1, GABPA, MED12, MED14, NR0B2, HMGA1, PPARGC1A, JUNB, NRIP1, NCOA1, NCOA2, PIAS4, NCOA4, BTG1, MAP3K10, TGFB1I1, CARM1, TAF9B, PML, HAND1, ELK4, HAND2, APEX1, DNMT3B, NR1H4, NR1H3, ENO1, TAF1, TAF4, EPAS1, YWHAB, ICMT, TRIM24, DDX5, SIRT1, ATF6, NR1I3, NR1I2, SAP130, DR1, DYRK1B, IRF3, …	1170	363	12983	1.86471	0.00383541	0.000142315	0.00428922
GOTERM_MF_FAT	GO:0005524~ATP binding	183	14.3755	3.40958e-06	TBK1, PKMYT1, ITPKB, PRKG2, ACSS2, BTK, ACTG1, NLRC5, ATP2B2, MAP3K4, OPLAH, MAT1A, MAP3K9, MAP3K8, MLKL, TLK1, ITPK1, SYK, CIITA, CSNK1G1, SUCLG2, HKDC1, LIG1, WNK1, PIM1, MYLK2, PIM2, MYH6, MARK1, MAP4K3, MAP4K4, GLUL, MAPK6, RFK, MAPK4, ROR1, PDGFRA, PDGFRB, MST1R, EIF2AK2, PRPS2, RAD17, NEK7, NMNAT1, FGFR2, COASY, FGFR1, GCLC, PFKFB4, MVD, ASS1, GNE, STK11, GLUD1, MAPKAPK5, MAPKAPK3, MAP4K1, …	1170	1477	12983	1.37486	0.00505722	0.000181057	0.00565902
GOTERM_MF_FAT	GO:0005164~tumor necrosis factor receptor binding	11	0.864101	4.71377e-06	TNFSF10, TNFSF11, TNFSF4, TNFSF13B, CD40LG, TNFSF15, TNFSF12, TNFSF9, LTB, LTA, TNFSF8	1170	21	12983	5.81249	0.00698488	0.000241674	0.00782357
GOTERM_MF_FAT	GO:0005506~iron ion binding	53	4.16339	6.41153e-06	CYP3A4, CYP3A5, CYP24A1, CYP2J2, CYP2C19, ALOXE3, CYP2C18, CYP11B1, SNCA, CYC1, APP, HIF1AN, HMOX1, TPO, CYGB, ASPH, CAT, NDUFS2, SUOX, FECH, CYP11A1, ACO1, CYP26A1, CYB5A, CYP1A2, CDO1, CYP27A1, TPH1, ALOX12, CYP1B1, CYP51A1, CYP2B6, ACP5, EGLN1, RRM2B, PPAT, CYP4A22, PPP3CB, LIAS, PPP3CA, NOX3, SCD, FADS2, CYP4A11, CYP17A1, CYBB, SDHC, TMLHE, AOX1, CYP2R1, CYP4F2, ALOX5, CYP8B1	1170	308	12983	1.90948	0.00948867	0.000317749	0.0106412
GOTERM_MF_FAT	GO:0046906~tetrapyrrole binding	29	2.27808	8.883e-06	CYP3A4, CYP24A1, CYP3A5, CYP1B1, CYP2J2, CYP2C19, CYP51A1, CYP2B6, CYP2C18, CYP11B1, CYC1, CYP4A22, HMOX1, TPO, CYGB, CAT, SUOX, CYP11A1, FADS2, CYP26A1, CYB5A, CYP1A2, CYP4A11, CYBB, CYP17A1, CYP27A1, CYP2R1, CYP4F2, CYP8B1	1170	129	12983	2.49458	0.0131222	0.000426008	0.0147429
GOTERM_MF_FAT	GO:0032403~protein complex binding	38	2.98507	1.11075e-05	CAV3, FCER2, FKBP1A, TIMP2, CALR, VCAM1, SLC2A2, FCGR1A, FCER1G, FRS2, SYK, BCKDHA, FCER1A, IRS4, CIITA, ADAM11, ADAM10, MAGI2, CD3G, CD3E, BCKDHB, YWHAB, ACTN1, IGF2, CPS1, THY1, TRADD, DOK1, GRB10, FCGR2B, ULK1, LAMA5, DOK5, FCGR2C, ADAM17, PTPN1, SMURF1, CD226, ADAMTS5	1170	196	12983	2.15138	0.0163814	0.000516024	0.0184346
GOTERM_MF_FAT	GO:0008289~lipid binding	69	5.42027	1.3432e-05	CYP3A4, PPARA, CDIPT, PPARD, CRABP1, CYP11B1, SNCA, PGR, APOA2, APOD, APOE, APOA5, RARA, LBP, RAPGEF2, HMGCL, SHBG, SH3GL3, PLD2, ALDH6A1, PLD1, CYP11A1, OTC, CYP26A1, THY1, DGAT1, LRAT, HNF4A, PTGDS, KSR1, AKR1D1, EPN1, EPN2, SH3GL1, CAV1, RBP1, RBP2, NR3C2, ADH5, APOC2, AKAP13, ADH7, NR3C1, ABCA1, DGKB, DAPP1, PLIN1, MAP3K1, ALOX5AP, ADH4, RASGRP2, SCARB1, NR1H4, HPGDS, HIP1, LPL, VAV3, PSAP, A…	1170	450	12983	1.70148	0.0197754	0.000605075	0.0222919
GOTERM_MF_FAT	GO:0003713~transcription coactivator activity	40	3.14218	1.53024e-05	COPS5, ELF3, GRIP1, PML, ZEB1, HAND1, MYOCD, HAND2, RARA, COL11A2, APEX1, NR1H4, NR1H3, CIITA, BCL10, TAF1, TAF4, EPAS1, RAN, PCBD1, YY1, GABPA, MED12, MED14, ICMT, TRIM24, HMGA1, PPARGC1A, JUNB, NRIP1, ATF6, NR1I3, NCOA1, NR1I2, NCOA2, SAP130, NCOA4, DYRK1B, TGFB1I1, CARM1	1170	214	12983	2.07413	0.0224979	0.000669035	0.0253956
GOTERM_MF_FAT	GO:0043565~sequence-specific DNA binding	86	6.7557	2.328e-05	BACH1, MEF2C, MEF2B, PPARA, PPARD, ELF1, MEF2A, ELF2, THRA, ELF3, FOXA3, SPI1, RORC, TP63, PDX1, ZEB1, RORA, GLI2, BATF, PGR, HSF1, POU5F1, NR2F6, RARA, NR2F2, FOSL1, PITX2, CIITA, TBL1XR1, NANOG, RARG, GABPA, HNRNPA2B1, FOSB, HMGA1, JUNB, HNF4A, NFE2L2, ONECUT1, NR3C2, NR3C1, SOX9, SRF, WT1, ATF1, NR1H2, VDR, HAND1, HAND2, ELK4, XBP1, POU2F2, HOXA10, POU2F1, BCL6, NFATC2, DNMT3B, NKX2-5, NR1H4, …	1170	607	12983	1.57217	0.0340254	0.00098859	0.0386328
GOTERM_MF_FAT	GO:0008009~chemokine activity	15	1.17832	3.2555e-05	CCL1, CCL3, CCL2, CXCL5, CXCL3, CXCL9, CXCL6, CXCL11, CCL5, CCL15, CXCL12, CCL4, CCL7, CXCL10, CCL21	1170	46	12983	3.61845	0.047257	0.00134382	0.0540207
GOTERM_MF_FAT	GO:0005501~retinoid binding	10	0.785546	4.08262e-05	LRAT, PTGDS, CRABP1, RBP1, APOD, ADH4, RBP2, CYP26A1, RARA, ADH7, HPGDS	1170	21	12983	5.28409	0.0589037	0.00163946	0.0677412
GOTERM_MF_FAT	GO:0016209~antioxidant activity	15	1.17832	4.25623e-05	SOD1, SOD3, SOD2, GPX2, GPX1, NXN, PRDX6, APOE, GPX4, TXNRD2, TPO, CYGB, TXNRD1, CAT, GPX7	1170	47	12983	3.54146	0.0613302	0.00166418	0.0706209
GOTERM_MF_FAT	GO:0046982~protein heterodimerization activity	38	2.98507	4.32596e-05	ITGAL, THRA, GCLC, MCL1, PDGFA, PML, APOC2, PDSS1, GCLM, APOA2, GRIN2B, HAND1, HAND2, APOE, TAP2, ENO2, PPP3CA, COL11A2, RUNX1, TOP2B, NKX2-5, IRAK1, CD3G, CEBPB, EPAS1, CD3E, ADIPOR2, MYH6, ABCG4, ABCG1, INHBA, CYBB, PDGFRA, SDCBP, MAFA, SMC1A, EXT2, ADD2	1170	208	12983	2.02726	0.062303	0.00164809	0.0717775
GOTERM_MF_FAT	GO:0004437~inositol or phosphatidylinositol phosphatase activity	11	0.864101	4.66717e-05	MTMR2, INPP1, MINPP1, INPP5J, SYNJ1, INPP5E, INPP4A, INPP5D, OCRL, INPP5B, INPP5A	1170	26	12983	4.69471	0.0670488	0.00173356	0.0774368
GOTERM_MF_FAT	GO:0000287~magnesium ion binding	67	5.26316	5.38401e-05	CDIPT, SNCA, FAH, MTHFD2, ATP2B2, MAP3K4, AASDHPPT, DNTT, GRIN2B, MAT1A, MAP3K8, ITPK1, NSF, CDC7, SRPK2, IRAK1, NUDT12, LIG1, NUDT15, POLR1A, PFKM, CDS1, MARK1, DCLRE1C, PGM3, PPM1D, MAP3K15, RFK, ADK, PGM1, PDE5A, ERN1, MAP3K13, PRPS2, MAP3K12, NEK7, NMNAT1, INPP1, ALPL, ITGAL, GCLC, STK11, NT5C1A, MKNK2, ITGA10, PPAT, CEPT1, MAP3K3, ITGAX, MAP3K2, FMO2, MAP3K1, IDH2, ENO2, SRR, IDH1, APEX1, ER…	1170	452	12983	1.64485	0.0769412	0.00195083	0.0893255
GOTERM_MF_FAT	GO:0016597~amino acid binding	17	1.33543	5.57304e-05	GCLC, GLUD2, OTC, GLUD1, GRIN1, YWHAB, TAT, YWHAE, PIN1, GSS, SLC1A3, GRIN2B, NEDD4, HDC, SRR, FASN, TPH1	1170	60	12983	3.14403	0.0795323	0.00197123	0.0924604
GOTERM_MF_FAT	GO:0033293~monocarboxylic acid binding	16	1.25687	5.65519e-05	ALDH6A1, PPARD, SNCA, ACACA, ADH5, CYP26A1, ACACB, DGAT1, LRAT, HNF4A, ALOX5AP, FABP3, RARA, FABP1, NR1H4, HMGCL	1170	54	12983	3.28788	0.0806561	0.00195379	0.0938227
GOTERM_MF_FAT	GO:0019825~oxygen binding	14	1.09976	6.70557e-05	CYP3A4, CYP4A11, CYP3A5, CYP17A1, CYP1B1, CYP2C19, CYP2C18, CYP2B6, CYP26A1, CYGB, CYP4F2, CYP1A2, CYP8B1, SOD2	1170	43	12983	3.61284	0.0949048	0.00226369	0.11124
GOTERM_MF_FAT	GO:0042379~chemokine receptor binding	15	1.17832	7.08959e-05	CCL1, CCL3, CCL2, CXCL5, CXCL3, CXCL9, CXCL6, CXCL11, CCL5, CCL15, CXCL12, CCL4, CCL7, CXCL10, CCL21	1170	49	12983	3.39691	0.100059	0.00234006	0.117607
GOTERM_MF_FAT	GO:0019842~vitamin binding	27	2.12097	8.06593e-05	RBP1, CRABP1, RBP2, OGDHL, NFS1, EGLN1, ADH7, GOT2, GAD2, ADH4, HDC, FASN, SRR, DHTKD1, GAD1, DDC, SHMT2, ACACA, ACACB, DBH, TAT, LRAT, PYGM, TMLHE, ABAT, GPT, AGXT2	1170	130	12983	2.30467	0.113031	0.00260411	0.133793
GOTERM_MF_FAT	GO:0051427~hormone receptor binding	21	1.64965	8.39096e-05	RARG, SOCS2, GRIP1, RAN, MED12, MED14, CALR, PPARGC1A, HMGA1, NRIP1, NR1H2, LEP, VDR, NCOA1, YWHAH, NCOA2, NCOA4, CRH, TGFB1I1, COL11A2, NPPA	1170	88	12983	2.64805	0.117308	0.00265135	0.139181
GOTERM_MF_FAT	GO:0019955~cytokine binding	24	1.88531	8.71348e-05	IL18R1, NOG, IL1R1, IL22RA1, OSMR, LEPR, IL21R, CXCR2, IL7R, CD74, IFNAR1, IL12RB2, PRLR, CXCR5, IL10RB, IL10RA, IL1RAP, CSF2RB, EPOR, IL5RA, IL13RA1, CHRD, CSF1R, GHR	1170	109	12983	2.44328	0.121531	0.00269584	0.144527
GOTERM_MF_FAT	GO:0019840~isoprenoid binding	10	0.785546	9.61594e-05	LRAT, PTGDS, CRABP1, RBP1, APOD, ADH4, RBP2, CYP26A1, RARA, ADH7, HPGDS	1170	23	12983	4.8246	0.133242	0.00291403	0.159485
GOTERM_MF_FAT	GO:0016620~oxidoreductase activity, acting on the aldehyde or oxo group of donors, NAD or NADP as acceptor	10	0.785546	9.61594e-05	ALDH8A1, ALDH6A1, ALDH7A1, ALDH18A1, ALDH1B1, ADH4, ALDH2, ADH5, ALDH4A1, ALDH9A1	1170	23	12983	4.8246	0.133242	0.00291403	0.159485
GOTERM_MF_FAT	GO:0004725~protein tyrosine phosphatase activity	23	1.80676	0.000118443	PTPN7, PTPRC, PTPN2, SSH3, EPM2A, DUSP10, PTPN22, PTPN13, PTPRT, DUSP11, PTPRN, ACP1, PTPN12, MTMR2, DUSP4, MTMR3, DAPP1, DUSP1, DUSP14, PTPN1, DUSP9, DUSP8, DUSP6	1170	104	12983	2.45405	0.161495	0.0035165	0.196409
GOTERM_MF_FAT	GO:0016831~carboxy-lyase activity	11	0.864101	0.000136961	BCKDHA, DDC, GAD2, MVD, HDC, DDT, BCKDHB, AMD1, GAD1, UXS1, PCK1	1170	29	12983	4.20905	0.184272	0.00398566	0.227083
GOTERM_MF_FAT	GO:0019838~growth factor binding	23	1.80676	0.000137333	IL18R1, IL1R1, FLT1, OSMR, PDGFA, IGFBP7, IGF2, IL7R, FURIN, KDR, IL10RB, IL10RA, IL1RAP, COL1A2, PDGFRA, CSF2RB, PDGFRB, COL1A1, IL5RA, IGFBP3, IGFBP4, IGFBP5, GHR	1170	105	12983	2.43068	0.184723	0.00391976	0.227699
GOTERM_MF_FAT	GO:0016298~lipase activity	22	1.7282	0.000186886	PLCZ1, PLD2, LPL, PLD1, PLD6, ABHD6, ABHD5, GPLD1, PNPLA2, PNPLA3, DAGLA, PRDX6, HMOX1, PLCH2, PLA2G12A, LIPG, PLCD3, ASPG, PLA2G6, PLA1A, MGLL, ABHD12	1170	100	12983	2.44125	0.242646	0.00523014	0.309739
GOTERM_MF_FAT	GO:0005179~hormone activity	23	1.80676	0.000210968	AVP, UCN, CCK, GIP, EDN2, IGF2, GAST, ADIPOQ, ADCYAP1, LEP, GCG, GRP, INHBA, AMH, PENK, AGT, PTH, CRH, GHRL, SST, APLN, NPPA, THPO	1170	108	12983	2.36316	0.269293	0.00579321	0.349587
GOTERM_MF_FAT	GO:0017076~purine nucleotide binding	216	16.9678	0.000213365	LDHD, PRKG2, BTK, ACTG1, ATP2B2, MAP3K4, MAT1A, MAP3K9, MAP3K8, RAPGEF4, TLK1, SYK, SUCLG2, RAN, HKDC1, LIG1, WNK1, PIM1, MYLK2, PIM2, MYH6, MARK1, GLUL, MAPK6, MAPK4, PDGFRA, ROR1, PDGFRB, MST1R, EIF2AK2, NEK7, COASY, PFKFB4, ARF6, CDC34, EPHB3, EPHB1, ACSBG1, EPHB2, KCNJ1, VRK2, MOCS3, SPHK2, ACACA, AARSD1, ACACB, DDX5, GUCY2C, ABCG4, EPHA1, EPHA2, ABCG1, KDR, EPHA3, GART, EPHA4, NOLC1, ATP2A2,…	1170	1918	12983	1.24967	0.271893	0.00575262	0.353552
GOTERM_MF_FAT	GO:0000166~nucleotide binding	248	19.4815	0.000216672	U2AF2, LDHD, PRKG2, HIBADH, BTK, ACTG1, ATP2B2, MAP3K4, MAT1A, MAP3K9, MAP3K8, RAPGEF4, TLK1, SYK, SUCLG2, RAN, HKDC1, LIG1, WNK1, PIM1, MYLK2, PIM2, MYH6, PPARGC1A, MARK1, GLUL, MAPK6, MAPK4, ROR1, PDGFRA, PDGFRB, MST1R, EIF2AK2, NEK7, COASY, PFKFB4, ARF6, CDC34, EPHB3, EPHB1, ACSBG1, KCNJ1, EPHB2, VRK2, IDH2, IDH1, GPD1, MOCS3, SPHK2, ACACA, ACACB, AARSD1, DDX5, GUCY2C, ABCG4, HNRNPA1, EPHA1, E…	1170	2245	12983	1.22581	0.275466	0.00573751	0.359022
GOTERM_MF_FAT	GO:0005021~vascular endothelial growth factor receptor activity	6	0.471328	0.000260631	NRP2, FLT1, NRP1, PDGFRA, PDGFRB, KDR	1170	8	12983	8.32244	0.321322	0.00677709	0.431714
GOTERM_MF_FAT	GO:0043176~amine binding	23	1.80676	0.000277614	GCLC, GLUD2, GLUD1, OTC, CRP, GRIN1, YWHAB, TAT, YWHAE, PIN1, GSS, APOA2, SLC1A3, GRIN2B, NEDD4, HDC, APOA5, SRR, FASN, CHRNA7, TPH1, CHRNA1, CHRNA2	1170	110	12983	2.32019	0.338251	0.00709316	0.459784
GOTERM_MF_FAT	GO:0010843~promoter binding	15	1.17832	0.000408309	SREBF1, CIITA, CEBPA, TAF1, TBL1XR1, THRA, SRF, WT1, VDR, HAND1, HNF4A, HAND2, NR5A2, NR2F2, NKX2-5	1170	57	12983	2.92015	0.455169	0.0102401	0.675552
GOTERM_MF_FAT	GO:0017017~MAP kinase tyrosine/serine/threonine phosphatase activity	7	0.549882	0.000518069	DUSP4, DUSP1, DUSP14, DUSP10, DUSP9, DUSP8, DUSP6	1170	13	12983	5.97508	0.53725	0.0127607	0.856418
GOTERM_MF_FAT	GO:0033549~MAP kinase phosphatase activity	7	0.549882	0.000518069	DUSP4, DUSP1, DUSP14, DUSP10, DUSP9, DUSP8, DUSP6	1170	13	12983	5.97508	0.53725	0.0127607	0.856418
GOTERM_MF_FAT	GO:0046030~inositol trisphosphate phosphatase activity	6	0.471328	0.000542889	INPP5J, SYNJ1, INPP5E, INPP5D, INPP5B, INPP5A	1170	9	12983	7.39772	0.554027	0.0131504	0.897276
GOTERM_MF_FAT	GO:0004445~inositol-polyphosphate 5-phosphatase activity	6	0.471328	0.000542889	INPP5J, SYNJ1, INPP5E, INPP5D, INPP5B, INPP5A	1170	9	12983	7.39772	0.554027	0.0131504	0.897276
GOTERM_MF_FAT	GO:0019904~protein domain specific binding	49	3.84918	0.000633023	PPARA, ENAH, SYNJ1, TP63, PAWR, KCNJ12, CRADD, GPX1, ATP2B2, NOD2, MICAL1, PAG1, SYK, GHR, ADAM10, CD3E, PICK1, MED12, UBE2I, NR0B2, VASP, ELMO1, CARD11, RIPK1, CLDN1, ADAM17, ADAM12, STUB1, INPP5J, HAND2, SQSTM1, TGM2, SRR, SCNN1G, INPP5D, INPP5A, YWHAB, YWHAE, SIRT1, PTPN12, TRADD, TJP1, YWHAH, NEDD4, HGS, ID3, NCOR1, SNTA1, CALM1	1170	331	12983	1.6427	0.609998	0.0150724	1.04551
GOTERM_MF_FAT	GO:0032553~ribonucleotide binding	203	15.9466	0.000944643	PRKG2, BTK, ACTG1, ATP2B2, MAP3K4, MAT1A, MAP3K9, MAP3K8, RAPGEF4, TLK1, SYK, RAN, SUCLG2, HKDC1, LIG1, WNK1, PIM1, MYLK2, PIM2, MYH6, MARK1, GLUL, MAPK6, MAPK4, PDGFRA, ROR1, PDGFRB, MST1R, EIF2AK2, NEK7, COASY, PFKFB4, ARF6, CDC34, EPHB3, EPHB1, EPHB2, KCNJ1, ACSBG1, VRK2, MOCS3, SPHK2, ACACA, AARSD1, ACACB, DDX5, GUCY2C, ABCG4, EPHA1, EPHA2, ABCG1, KDR, EPHA3, GART, EPHA4, NOLC1, ATP2A2, UBA1,…	1170	1836	12983	1.22691	0.754718	0.0220602	1.55641
GOTERM_MF_FAT	GO:0032555~purine ribonucleotide binding	203	15.9466	0.000944643	PRKG2, BTK, ACTG1, ATP2B2, MAP3K4, MAT1A, MAP3K9, MAP3K8, RAPGEF4, TLK1, SYK, RAN, SUCLG2, HKDC1, LIG1, WNK1, PIM1, MYLK2, PIM2, MYH6, MARK1, GLUL, MAPK6, MAPK4, PDGFRA, ROR1, PDGFRB, MST1R, EIF2AK2, NEK7, COASY, PFKFB4, ARF6, CDC34, EPHB3, EPHB1, EPHB2, KCNJ1, ACSBG1, VRK2, MOCS3, SPHK2, ACACA, AARSD1, ACACB, DDX5, GUCY2C, ABCG4, EPHA1, EPHA2, ABCG1, KDR, EPHA3, GART, EPHA4, NOLC1, ATP2A2, UBA1,…	1170	1836	12983	1.22691	0.754718	0.0220602	1.55641
GOTERM_MF_FAT	GO:0050839~cell adhesion molecule binding	10	0.785546	0.000944783	VCAM1, ITGAL, CDK5R1, EZR, GRIN2B, NUMB, PTPRT, MSN, FER, CD226	1170	30	12983	3.69886	0.754769	0.0217224	1.55664
GOTERM_MF_FAT	GO:0003702~RNA polymerase II transcription factor activity	38	2.98507	0.00112483	MEF2C, HMGN1, PPARA, TAF1A, GLIS1, TBP, PDX1, SOX9, SRF, MED20, BATF, GTF2E1, NFAT5, SOX15, NR2F2, RUNX2, SREBF1, CEBPA, CIITA, MAF, TAF4, CEBPB, EPAS1, TBX5, GABPA, MED12, MED14, ISL1, PPARGC1A, JUNB, SREBF2, GTF2H1, ATF6, HNF4A, IRF8, IRF3, IRF4, NR5A2	1170	244	12983	1.72816	0.812421	0.0254184	1.85068
GOTERM_MF_FAT	GO:0035257~nuclear hormone receptor binding	17	1.33543	0.00118459	RARG, GRIP1, RAN, MED12, MED14, CALR, PPARGC1A, HMGA1, NRIP1, NR1H2, VDR, NCOA1, YWHAH, NCOA2, NCOA4, TGFB1I1, COL11A2	1170	77	12983	2.44989	0.828389	0.0263515	1.9481
GOTERM_MF_FAT	GO:0030528~transcription regulator activity	170	13.3543	0.00129021	MEF2C, HMGN1, MEF2B, MEF2A, THRA, RORC, ADH1B, TBP, RORA, PDX1, CNOT7, MED20, BATF, PGR, GTF2E1, SIN3B, MYOCD, RARA, PITX2, CIITA, BCL10, RARG, PCBD1, RAN, YY1, GABPA, MED12, MED14, ARNTL, NR0B2, MECOM, PPARGC1A, JUNB, PIAS4, HNF4A, TGFB1I1, NFE2L2, ONECUT1, TAF9B, KEAP1, CALR, MYT1, SOX9, SRF, ATF1, WT1, NR1H2, SRY, VDR, ELK4, HOXA10, RUNX1, RUNX2, DNMT3B, NKX2-5, RUNX3, NR1H4, NR1H3, ZNF423, SR…	1170	1512	12983	1.24763	0.853361	0.0282468	2.12006
GOTERM_MF_FAT	GO:0004033~aldo-keto reductase activity	7	0.549882	0.00129063	AKR1A1, ADH4, AKR1B10, AKR1B1, AKR7A2, CYB5A, AKR1D1	1170	15	12983	5.1784	0.853452	0.0278462	2.12074
GOTERM_MF_FAT	GO:0042301~phosphate binding	7	0.549882	0.00129063	MTHFD2, G6PC, TAP2, OTC, CHST14, PNP, GHR	1170	15	12983	5.1784	0.853452	0.0278462	2.12074
GOTERM_MF_FAT	GO:0008395~steroid hydroxylase activity	7	0.549882	0.00129063	CYP3A4, CYP17A1, CYP11A1, CYP27A1, CYP2C18, CYP11B1, CYP8B1	1170	15	12983	5.1784	0.853452	0.0278462	2.12074
GOTERM_MF_FAT	GO:0016564~transcription repressor activity	46	3.61351	0.00134029	COPS2, ELF1, PPARD, THRA, ELF2, ELF3, TAF9B, PML, TP63, PAWR, ZEB1, CALR, SIN3B, HAND1, POU2F1, BCL6, NR2F2, APEX1, NKX2-5, DNMT3B, NR1H4, ZNF423, ENO1, CIITA, TBL1XR1, YY1, YWHAB, RUNX1T1, UBE2I, NR0B2, TRIM24, RBBP7, SIRT1, JUNB, NRIP1, CDKN1C, NR1I2, NCOA2, PIAS4, ID2, DR1, SP3, MAP3K10, ID3, NCOR1, NCOR2	1170	316	12983	1.61533	0.863897	0.0284898	2.20149
GOTERM_MF_FAT	GO:0005496~steroid binding	15	1.17832	0.00140145	CYP3A4, SHBG, CAV1, CYP11A1, CYP11B1, NR3C2, ABCA1, NR3C1, ABCG1, PGR, APOA2, HNF4A, FABP1, AKR1D1, NR1H4	1170	64	12983	2.60076	0.875745	0.0293523	2.30085
GOTERM_MF_FAT	GO:0016836~hydro-lyase activity	12	0.942655	0.00142701	ALAD, GMDS, PCBD2, PCBD1, ACO1, TAP2, EHHADH, ENO2, FASN, ECHS1, AUH, ENO1	1170	44	12983	3.02634	0.880385	0.0294653	2.34235
GOTERM_MF_FAT	GO:0019207~kinase regulator activity	19	1.49254	0.00143264	ALS2, BCL10, CDK5R1, MADD, SOCS3, SOCS1, WNK1, ITSN1, PKIA, CXCL10, AHSG, CDKN1C, PPP1R1B, CKS2, GHRL, RAPGEF4, DNAJC3, CABLES1, ANGPT4	1170	93	12983	2.26704	0.881385	0.0291752	2.3515
GOTERM_MF_FAT	GO:0030674~protein binding, bridging	19	1.49254	0.00162619	IRS4, CNKSR1, VAV3, SOCS2, FSCN1, ITSN2, STUB1, CRADD, SH2D3C, SHB, GRB10, CRKL, COL1A2, DSP, BCL3, COL11A2, GRAP2, GRB7, PAG1	1170	94	12983	2.24293	0.911088	0.0326086	2.66516
GOTERM_MF_FAT	GO:0016307~phosphatidylinositol phosphate kinase activity	6	0.471328	0.00170702	PIP5K1B, PIP5K1C, PIP5K1A, PIP4K2A, PIP4K2C, PIP4K2B	1170	11	12983	6.05268	0.921173	0.0337485	2.79588
GOTERM_MF_FAT	GO:0008483~transaminase activity	8	0.628437	0.00176984	GOT2, BCAT1, GFPT1, AMT, ABAT, GPT, AGXT2, TAT	1170	21	12983	4.22727	0.928215	0.0345115	2.89736
GOTERM_MF_FAT	GO:0004630~phospholipase D activity	5	0.392773	0.00183244	PLD2, PLD1, PLD6, HMOX1, GPLD1	1170	7	12983	7.92613	0.934606	0.0352497	2.99837
GOTERM_MF_FAT	GO:0016308~1-phosphatidylinositol-4-phosphate 5-kinase activity	5	0.392773	0.00183244	PIP5K1B, PIP5K1C, PIP5K1A, PIP4K2A, PIP4K2B	1170	7	12983	7.92613	0.934606	0.0352497	2.99837
GOTERM_MF_FAT	GO:0004674~protein serine/threonine kinase activity	58	4.55617	0.00188352	TBK1, PKMYT1, PRKG2, CAMKK1, MAP3K4, MAP3K9, MAP3K8, EEF2K, TLK1, CDC7, SRPK2, IRAK1, CSNK1G1, PIM1, WNK1, PKN1, MYLK2, PIM2, MARK1, GTF2H1, MAP4K3, MAP4K4, MAP3K15, MAPK6, MAPK4, RIPK1, MAP3K10, ERN1, EIF2AK2, KSR1, MAP3K13, MAP3K12, NEK7, MAP3K11, CDK5R1, STK11, MAPKAPK5, HUS1, MAPKAPK3, MKNK2, AKAP13, MAP4K1, FKBP1A, MAPKAPK2, VRK2, MAP3K3, MAP3K2, MAP3K1, CSNK1A1, TAF1, CSNK1D, ULK1, CSNK1E, …	1170	430	12983	1.49675	0.939399	0.0357535	3.08074
GOTERM_MF_FAT	GO:0019887~protein kinase regulator activity	17	1.33543	0.00206924	ALS2, CDK5R1, SOCS3, MADD, SOCS1, WNK1, PKIA, CXCL10, AHSG, CDKN1C, PPP1R1B, CKS2, GHRL, RAPGEF4, DNAJC3, CABLES1, ANGPT4	1170	81	12983	2.32891	0.954048	0.0387195	3.37963
GOTERM_MF_FAT	GO:0060090~molecular adaptor activity	15	1.17832	0.00222319	IRS4, VAV3, SOCS2, ITSN2, TRADD, SH2D3C, SHB, NCK2, GRB10, CRKL, SDCBP, GRAP2, GRB7, FRS2, PAG1	1170	67	12983	2.48431	0.963468	0.0410279	3.62673
GOTERM_MF_FAT	GO:0070279~vitamin B6 binding	13	1.02121	0.00261509	DDC, SHMT2, NFS1, TAT, GOT2, GAD2, PYGM, HDC, SRR, ABAT, AGXT2, GPT, GAD1	1170	54	12983	2.6714	0.979631	0.0475061	4.25308
GOTERM_MF_FAT	GO:0030170~pyridoxal phosphate binding	13	1.02121	0.00261509	DDC, SHMT2, NFS1, TAT, GOT2, GAD2, PYGM, HDC, SRR, ABAT, AGXT2, GPT, GAD1	1170	54	12983	2.6714	0.979631	0.0475061	4.25308
GOTERM_MF_FAT	GO:0004620~phospholipase activity	17	1.33543	0.00268593	PLCZ1, LPL, PLD2, PLD1, PLD6, GPLD1, PNPLA3, PRDX6, HMOX1, PLCH2, PLA2G12A, LIPG, PLCD3, ASPG, PLA2G6, PLA1A, MGLL	1170	83	12983	2.27279	0.981673	0.0481757	4.3659
GOTERM_MF_FAT	GO:0019841~retinol binding	6	0.471328	0.00271066	LRAT, CRABP1, RBP1, ADH4, RBP2, ADH7	1170	12	12983	5.54829	0.982336	0.0480305	4.40525
GOTERM_MF_FAT	GO:0019900~kinase binding	29	2.27808	0.00271452	CAV2, CAV1, PDE3B, FER, LLGL1, IL12RB2, NOD2, SQSTM1, MAP3K1, SLC2A1, CD4, TOP2B, GHR, PTPRC, IRAK1, BCL10, ADAM10, CD3E, PICK1, SOCS1, PFKM, TRADD, BTG1, AKAP5, AKAP1, CD226, MAP3K13, MAP3K12, MAP3K11	1170	179	12983	1.79777	0.982437	0.0475319	4.4114
GOTERM_MF_FAT	GO:0050815~phosphoserine binding	4	0.314218	0.00271689	NEDD4, YWHAB, YWHAE, PIN1	1170	4	12983	11.0966	0.982499	0.0470195	4.41515
GOTERM_MF_FAT	GO:0004032~aldehyde reductase activity	4	0.314218	0.00271689	AKR1A1, ADH4, AKR1B1, AKR7A2	1170	4	12983	11.0966	0.982499	0.0470195	4.41515
GOTERM_MF_FAT	GO:0004706~JUN kinase kinase kinase activity	4	0.314218	0.00271689	MAP3K1, MAP3K9, MAP3K10, MAP3K11	1170	4	12983	11.0966	0.982499	0.0470195	4.41515
GOTERM_MF_FAT	GO:0005003~ephrin receptor activity	7	0.549882	0.00272759	EPHA4, EPHB3, EPHA1, EPHB1, EPHA2, EPHB2, EPHA3	1170	17	12983	4.56918	0.982776	0.0466583	4.43217
GOTERM_MF_FAT	GO:0008081~phosphoric diester hydrolase activity	17	1.33543	0.00304722	PLCZ1, ENPP6, PLD2, PLD1, PLD6, GPLD1, PDE3B, PDE3A, PDE6A, PDE2A, PDE1B, HMOX1, PDE4A, PLCH2, PDE5A, PLCD3, APEX1	1170	84	12983	2.24574	0.989307	0.0514009	4.9393
GOTERM_MF_FAT	GO:0016645~oxidoreductase activity, acting on the CH-NH group of donors	9	0.706991	0.00324788	PYCR1, MTHFD2, MTHFR, ALDH1L1, DHFR, QDPR, ALDH4A1, SMOX, PIPOX	1170	29	12983	3.44377	0.992073	0.0540854	5.25638
GOTERM_MF_FAT	GO:0046965~retinoid X receptor binding	5	0.392773	0.00340424	NR1H2, VDR, RARG, HMGA1, NRIP1	1170	8	12983	6.93536	0.993722	0.0559933	5.50276
GOTERM_MF_FAT	GO:0016624~oxidoreductase activity, acting on the aldehyde or oxo group of donors, disulfide as acceptor	5	0.392773	0.00340424	BCKDHA, OGDHL, BCKDHB, DHTKD1, PDHB	1170	8	12983	6.93536	0.993722	0.0559933	5.50276
GOTERM_MF_FAT	GO:0004029~aldehyde dehydrogenase (NAD) activity	5	0.392773	0.00340424	ALDH7A1, ALDH1B1, ALDH2, ALDH4A1, ALDH9A1	1170	8	12983	6.93536	0.993722	0.0559933	5.50276
GOTERM_MF_FAT	GO:0017169~CDP-alcohol phosphatidyltransferase activity	5	0.392773	0.00340424	PGS1, CEPT1, CDIPT, CDS1, PTDSS2	1170	8	12983	6.93536	0.993722	0.0559933	5.50276
GOTERM_MF_FAT	GO:0004721~phosphoprotein phosphatase activity	27	2.12097	0.00340978	SSH3, DUSP10, PTPN22, DUSP11, ACP1, MTMR2, MTMR3, DAPP1, DUSP14, PPP3CB, PPP3CA, PTPN7, PTPRC, PTPN2, EPM2A, PTPN13, PTPRT, PTPRN, PTPN12, DUSP4, PPM1D, DUSP1, PPM1H, PTPN1, DUSP9, DUSP8, DUSP6	1170	165	12983	1.8158	0.993774	0.0554696	5.51147
GOTERM_MF_FAT	GO:0016646~oxidoreductase activity, acting on the CH-NH group of donors, NAD or NADP as acceptor	7	0.549882	0.00378334	PYCR1, MTHFD2, MTHFR, ALDH1L1, DHFR, QDPR, ALDH4A1	1170	18	12983	4.31534	0.996435	0.0607069	6.09762
GOTERM_MF_FAT	GO:0016780~phosphotransferase activity, for other substituted phosphate groups	7	0.549882	0.00378334	PGS1, CEPT1, CDIPT, AASDHPPT, SGMS1, CDS1, PTDSS2	1170	18	12983	4.31534	0.996435	0.0607069	6.09762
GOTERM_MF_FAT	GO:0004428~inositol or phosphatidylinositol kinase activity	10	0.785546	0.00463167	PIP5K1B, PPIP5K1, PIP5K1C, ITPKB, PIP5K1A, PIP4K2A, ITPK1, IPMK, PIP4K2C, PIP4K2B	1170	37	12983	2.99908	0.998996	0.0730544	7.41606
GOTERM_MF_FAT	GO:0008138~protein tyrosine/serine/threonine phosphatase activity	11	0.864101	0.00489506	MTMR2, DUSP4, DUSP1, DUSP14, SSH3, EPM2A, DUSP10, DUSP11, DUSP9, DUSP8, DUSP6	1170	44	12983	2.77415	0.999322	0.0762495	7.82185
GOTERM_MF_FAT	GO:0004091~carboxylesterase activity	18	1.41398	0.00503464	LPL, CES3, ABHD6, ABHD5, ABHD3, PNPLA2, PNPLA3, DAGLA, BAAT, PRDX6, PLA2G12A, ACOT11, LIPG, ASPG, PLA2G6, PLA1A, MGLL, ABHD12	1170	96	12983	2.08061	0.99945	0.0775328	8.03622
GOTERM_MF_FAT	GO:0005504~fatty acid binding	10	0.785546	0.00559431	ALDH6A1, PPARD, DGAT1, HNF4A, ALOX5AP, SNCA, FABP3, ADH5, FABP1, HMGCL	1170	38	12983	2.92015	0.999762	0.0849217	8.89107
GOTERM_MF_FAT	GO:0005178~integrin binding	13	1.02121	0.00562262	VCAM1, ADAM11, ADAM10, LAMA5, FCER2, ADAM17, ACTN1, TIMP2, CALR, CD226, ADAMTS5, THY1, SYK	1170	59	12983	2.44501	0.999772	0.0844745	8.93411
GOTERM_MF_FAT	GO:0034593~phosphatidylinositol bisphosphate phosphatase activity	5	0.392773	0.00569332	SYNJ1, INPP5E, INPP4A, OCRL, INPP5B	1170	9	12983	6.16477	0.999795	0.0846412	9.04152
GOTERM_MF_FAT	GO:0016713~oxidoreductase activity, acting on paired donors, with incorporation or reduction of molecular oxygen, reduced iron-sulfur protein as one donor, and incorporation of one atom of oxygen	4	0.314218	0.00633678	CYP4A11, CYP4A22, CYP11A1, CYP11B1	1170	5	12983	8.87726	0.999922	0.0928535	10.0136
GOTERM_MF_FAT	GO:0050681~androgen receptor binding	8	0.628437	0.00672352	NCOA1, GRIP1, NCOA4, RAN, TGFB1I1, CALR, PPARGC1A, NRIP1	1170	26	12983	3.41433	0.999956	0.0972987	10.5932
GOTERM_MF_FAT	GO:0016763~transferase activity, transferring pentosyl groups	11	0.864101	0.0068238	NAMPT, MTAP, SIRT6, TNKS, QPRT, PARP10, PNP, PPAT, SIRT2, APRT, SIRT3	1170	46	12983	2.65353	0.999962	0.0977342	10.7429
GOTERM_MF_FAT	GO:0005516~calmodulin binding	23	1.80676	0.00694161	SLC8A1, GRIN1, MYLK2, ITPKB, MYH6, RGS16, CAMKK1, ATP2B2, PDE1B, RGS4, KCNN3, PPP3CB, AKAP5, EEF2K, TRPV6, PPP3CA, NRGN, MYH14, CACNA1C, CACNA1A, ADD2, MYH10, SNTA1	1170	140	12983	1.82301	0.999968	0.0983977	10.9184
GOTERM_MF_FAT	GO:0070403~NAD binding	5	0.392773	0.00881862	GLUD1, SIRT6, SIRT1, SIRT2, SIRT3	1170	10	12983	5.54829	0.999998	0.122265	13.6723
GOTERM_MF_FAT	GO:0034185~apolipoprotein binding	5	0.392773	0.00881862	LPA, SCARB1, ABCA1, PLG, VLDLR	1170	10	12983	5.54829	0.999998	0.122265	13.6723
GOTERM_MF_FAT	GO:0003700~transcription factor activity	110	8.64101	0.00945603	MEF2C, MEF2B, MEF2A, THRA, RORC, TBP, RORA, PDX1, CNOT7, BATF, PGR, RARA, PITX2, RARG, YY1, GABPA, ARNTL, NR0B2, MECOM, JUNB, HNF4A, NFE2L2, ONECUT1, MYT1, SOX9, SRF, ATF1, WT1, NR1H2, VDR, SRY, ELK4, HOXA10, RUNX1, RUNX2, NKX2-5, RUNX3, NR1H4, NR1H3, ZNF423, SREBF1, TAF4, EPAS1, KLF9, FOXA1, SREBF2, ATF6, NR1I3, NR1I2, HOXB5, EBF1, ATF7, MAFA, NCOR1, BACH1, PPARA, PPARD, ELF1, ELF2, ELF3, FOXA3,…	1170	975	12983	1.25192	0.999999	0.129346	14.5891
GOTERM_MF_FAT	GO:0005245~voltage-gated calcium channel activity	8	0.628437	0.0103306	CACNA2D1, CACNA1I, CACNA1G, CACNG3, CACNA1C, CACNG1, CACNA1D, CACNA1A	1170	28	12983	3.17045	1	0.139222	15.8323
GOTERM_MF_FAT	GO:0005158~insulin receptor binding	8	0.628437	0.0103306	IRS4, DOK1, GRB10, DOK5, SLC2A2, IGF2, PTPN1, FRS2	1170	28	12983	3.17045	1	0.139222	15.8323
GOTERM_MF_FAT	GO:0032182~small conjugating protein binding	8	0.628437	0.0103306	CIITA, BCL10, BRCC3, NEDD4, SQSTM1, PML, AGL, SIRT2	1170	28	12983	3.17045	1	0.139222	15.8323
GOTERM_MF_FAT	GO:0003714~transcription corepressor activity	23	1.80676	0.0104127	COPS2, TBL1XR1, YY1, TAF9B, YWHAB, ZEB1, NR0B2, PAWR, SIRT1, JUNB, NRIP1, SIN3B, PIAS4, DR1, MAP3K10, ID3, NR2F2, NCOR1, DNMT3B, APEX1, NR1H4, NCOR2, ENO1	1170	145	12983	1.76015	1	0.139001	15.948
GOTERM_MF_FAT	GO:0005070~SH3/SH2 adaptor activity	11	0.864101	0.0107604	IRS4, SHB, SH2D3C, GRB10, CRKL, VAV3, SOCS2, ITSN2, GRAP2, GRB7, PAG1	1170	49	12983	2.49107	1	0.142053	16.4368
GOTERM_MF_FAT	GO:0004806~triacylglycerol lipase activity	6	0.471328	0.0110289	LPL, DAGLA, ABHD5, LIPG, PNPLA2, PNPLA3	1170	16	12983	4.16122	1	0.144078	16.8125
GOTERM_MF_FAT	GO:0034595~phosphoinositide 5-phosphatase activity	4	0.314218	0.0118279	SYNJ1, INPP5E, OCRL, INPP5B	1170	6	12983	7.39772	1	0.152407	17.921
GOTERM_MF_FAT	GO:0004439~phosphatidylinositol-4,5-bisphosphate 5-phosphatase activity	4	0.314218	0.0118279	SYNJ1, INPP5E, OCRL, INPP5B	1170	6	12983	7.39772	1	0.152407	17.921
GOTERM_MF_FAT	GO:0019901~protein kinase binding	23	1.80676	0.0121434	PTPRC, IRAK1, BCL10, ADAM10, CD3E, SOCS1, PICK1, PDE3B, FER, LLGL1, IL12RB2, NOD2, SQSTM1, MAP3K1, AKAP5, CD4, TOP2B, AKAP1, CD226, MAP3K13, MAP3K12, GHR, MAP3K11	1170	147	12983	1.7362	1	0.154833	18.3549
GOTERM_MF_FAT	GO:0043498~cell surface binding	8	0.628437	0.0125842	CD48, MBL2, PDGFA, CRP, LBP, HSPD1, ANXA5, ADIPOQ	1170	29	12983	3.06113	1	0.158666	18.9575
GOTERM_MF_FAT	GO:0001727~lipid kinase activity	8	0.628437	0.0125842	SPHK2, PIP5K1B, DGKZ, PIP5K1C, PIP5K1A, PIP4K2A, PIP4K2C, PIP4K2B	1170	29	12983	3.06113	1	0.158666	18.9575
GOTERM_MF_FAT	GO:0003993~acid phosphatase activity	5	0.392773	0.0128824	MINPP1, PPIP5K1, ACP5, ACP1, ACPP	1170	11	12983	5.0439	1	0.160776	19.3627
GOTERM_MF_FAT	GO:0004602~glutathione peroxidase activity	5	0.392773	0.0128824	GPX2, GPX1, PRDX6, GPX4, GPX7	1170	11	12983	5.0439	1	0.160776	19.3627
GOTERM_MF_FAT	GO:0048407~platelet-derived growth factor binding	5	0.392773	0.0128824	PDGFA, COL1A2, PDGFRA, PDGFRB, COL1A1	1170	11	12983	5.0439	1	0.160776	19.3627
GOTERM_MF_FAT	GO:0005184~neuropeptide hormone activity	7	0.549882	0.013945	GRP, AVP, UCN, CCK, PENK, CRH, ADCYAP1	1170	23	12983	3.37722	1	0.171491	20.7915
GOTERM_MF_FAT	GO:0042974~retinoic acid receptor binding	6	0.471328	0.0144878	NR1H2, VDR, RARG, COL11A2, HMGA1, NRIP1	1170	17	12983	3.91644	1	0.176143	21.5121
GOTERM_MF_FAT	GO:0016769~transferase activity, transferring nitrogenous groups	8	0.628437	0.0151709	GOT2, BCAT1, GFPT1, AMT, ABAT, GPT, AGXT2, TAT	1170	30	12983	2.95909	1	0.182225	22.4101
GOTERM_MF_FAT	GO:0004114~3',5'-cyclic-nucleotide phosphodiesterase activity	7	0.549882	0.0172112	PDE6A, PDE1B, PDE2A, PDE4A, PDE5A, PDE3B, PDE3A	1170	24	12983	3.2365	1	0.202644	25.0355
GOTERM_MF_FAT	GO:0016860~intramolecular oxidoreductase activity	9	0.706991	0.0179715	DCT, MRI1, GNPDA1, MPI, PTGDS, EHHADH, DDT, IDI1, HPGDS, SREBF2	1170	38	12983	2.62814	1	0.209028	25.9924
GOTERM_MF_FAT	GO:0035258~steroid hormone receptor binding	9	0.706991	0.0179715	NCOA1, YWHAH, GRIP1, NCOA4, RAN, TGFB1I1, CALR, PPARGC1A, NRIP1	1170	38	12983	2.62814	1	0.209028	25.9924
GOTERM_MF_FAT	GO:0042826~histone deacetylase binding	8	0.628437	0.0181141	MEF2B, RBBP4, YWHAB, TOP2B, YWHAE, NCOR1, SIRT2, NRIP1	1170	31	12983	2.86363	1	0.208901	26.1705
GOTERM_MF_FAT	GO:0004970~ionotropic glutamate receptor activity	6	0.471328	0.0186049	GRIN2B, GRIK1, GRIK3, GRIN1, GRID2, GRIA4	1170	18	12983	3.69886	1	0.212336	26.7806
GOTERM_MF_FAT	GO:0015276~ligand-gated ion channel activity	20	1.57109	0.0189048	ORAI1, GABRA1, GRIK1, GRIK3, GRIN1, FKBP1A, GRIA4, KCNJ12, CNGA3, KCNJ3, KCNJ11, CNGA2, KCNJ1, GRIN2B, GRID2, CHRNA7, SCNN1G, CHRNA1, HTR3B, CHRNA2	1170	127	12983	1.74749	1	0.213776	27.1511
GOTERM_MF_FAT	GO:0022834~ligand-gated channel activity	20	1.57109	0.0189048	ORAI1, GABRA1, GRIK1, GRIK3, GRIN1, FKBP1A, GRIA4, KCNJ12, CNGA3, KCNJ3, KCNJ11, CNGA2, KCNJ1, GRIN2B, GRID2, CHRNA7, SCNN1G, CHRNA1, HTR3B, CHRNA2	1170	127	12983	1.74749	1	0.213776	27.1511
GOTERM_MF_FAT	GO:0004887~thyroid hormone receptor activity	4	0.314218	0.0193245	NR1I3, THRA, NR2F6, NR1H3	1170	7	12983	6.3409	1	0.216386	27.6667
GOTERM_MF_FAT	GO:0016783~sulfurtransferase activity	4	0.314218	0.0193245	MOCS3, NFS1, LIAS, MPST	1170	7	12983	6.3409	1	0.216386	27.6667
GOTERM_MF_FAT	GO:0004022~alcohol dehydrogenase (NAD) activity	4	0.314218	0.0193245	ADH4, ADH5, ADH1B, ADH7	1170	7	12983	6.3409	1	0.216386	27.6667
GOTERM_MF_FAT	GO:0004112~cyclic-nucleotide phosphodiesterase activity	7	0.549882	0.0209665	PDE6A, PDE1B, PDE2A, PDE4A, PDE5A, PDE3B, PDE3A	1170	25	12983	3.10704	1	0.23093	29.6509
GOTERM_MF_FAT	GO:0019209~kinase activator activity	7	0.549882	0.0209665	ALS2, BCL10, CDK5R1, MADD, GHRL, ITSN1, ANGPT4	1170	25	12983	3.10704	1	0.23093	29.6509
GOTERM_MF_FAT	GO:0032947~protein complex scaffold	7	0.549882	0.0209665	CAV3, NCK2, CAV1, EIF3B, CD3G, GRIP1, CD3E	1170	25	12983	3.10704	1	0.23093	29.6509
GOTERM_MF_FAT	GO:0004601~peroxidase activity	8	0.628437	0.0214362	GPX2, GPX1, PRDX6, GPX4, TPO, CYGB, GPX7, CAT	1170	32	12983	2.77415	1	0.233791	30.209
GOTERM_MF_FAT	GO:0016684~oxidoreductase activity, acting on peroxide as acceptor	8	0.628437	0.0214362	GPX2, GPX1, PRDX6, GPX4, TPO, CYGB, GPX7, CAT	1170	32	12983	2.77415	1	0.233791	30.209
GOTERM_MF_FAT	GO:0008201~heparin binding	17	1.33543	0.0214828	FGFR2, PTPRC, FGFR1, LPL, CCL2, COL13A1, CXCL6, CCL15, SOD3, CCL7, APP, APOE, SERPINA5, APOA5, LIPG, SERPIND1, CHRD	1170	103	12983	1.83147	1	0.232562	30.2641
GOTERM_MF_FAT	GO:0005094~Rho GDP-dissociation inhibitor activity	3	0.235664	0.0228465	ARHGDIG, ARHGDIA, ARHGDIB	1170	3	12983	11.0966	1	0.243767	31.8598
GOTERM_MF_FAT	GO:0016309~1-phosphatidylinositol-5-phosphate 4-kinase activity	3	0.235664	0.0228465	PIP4K2A, PIP4K2C, PIP4K2B	1170	3	12983	11.0966	1	0.243767	31.8598
GOTERM_MF_FAT	GO:0070643~vitamin D 25-hydroxylase activity	3	0.235664	0.0228465	CYP3A4, CYP27A1, CYP2R1	1170	3	12983	11.0966	1	0.243767	31.8598
GOTERM_MF_FAT	GO:0051635~bacterial cell surface binding	3	0.235664	0.0228465	MBL2, CRP, LBP	1170	3	12983	11.0966	1	0.243767	31.8598
GOTERM_MF_FAT	GO:0055056~D-glucose transmembrane transporter activity	3	0.235664	0.0228465	SLC2A4, SLC2A2, SLC2A1	1170	3	12983	11.0966	1	0.243767	31.8598
GOTERM_MF_FAT	GO:0016721~oxidoreductase activity, acting on superoxide radicals as acceptor	3	0.235664	0.0228465	SOD1, SOD3, SOD2	1170	3	12983	11.0966	1	0.243767	31.8598
GOTERM_MF_FAT	GO:0017136~NAD-dependent histone deacetylase activity	3	0.235664	0.0228465	SIRT6, SIRT1, SIRT2	1170	3	12983	11.0966	1	0.243767	31.8598
GOTERM_MF_FAT	GO:0030343~vitamin D3 25-hydroxylase activity	3	0.235664	0.0228465	CYP3A4, CYP27A1, CYP2R1	1170	3	12983	11.0966	1	0.243767	31.8598
GOTERM_MF_FAT	GO:0034979~NAD-dependent protein deacetylase activity	3	0.235664	0.0228465	SIRT6, SIRT1, SIRT2	1170	3	12983	11.0966	1	0.243767	31.8598
GOTERM_MF_FAT	GO:0004784~superoxide dismutase activity	3	0.235664	0.0228465	SOD1, SOD3, SOD2	1170	3	12983	11.0966	1	0.243767	31.8598
GOTERM_MF_FAT	GO:0043531~ADP binding	6	0.471328	0.0234231	GCLC, ACTA1, GLUD2, GLUD1, ABCG1, MYH10	1170	19	12983	3.50418	1	0.247406	32.524
GOTERM_MF_FAT	GO:0005234~extracellular-glutamate-gated ion channel activity	6	0.471328	0.0234231	GRIN2B, GRIK1, GRIK3, GRIN1, GRID2, GRIA4	1170	19	12983	3.50418	1	0.247406	32.524
GOTERM_MF_FAT	GO:0050660~FAD binding	13	1.02121	0.0263087	NOX3, CYBB, ACADM, AIFM1, FMO1, FMO2, LDHD, AOX1, TXNRD2, TXNRD1, ACAD8, ACADL, DHCR24	1170	72	12983	2.00355	1	0.271785	35.7581
GOTERM_MF_FAT	GO:0008022~protein C-terminus binding	21	1.64965	0.0275857	CAV3, CIITA, BCL10, NCF2, PICK1, YWHAB, TOPBP1, PFKM, SIRT1, KCNJ11, SREBF2, ATP2B2, SDC1, ATP2A2, DLG4, DGKZ, KPNA3, TOP2B, TJP2, ERCC4, NSF	1170	141	12983	1.65268	1	0.28117	37.1424
GOTERM_MF_FAT	GO:0003682~chromatin binding	22	1.7282	0.0277822	DNMT3A, RAN, ARID4B, TP63, TRIM24, CBX1, ZEB1, GLI2, ISL1, SREBF2, ATRX, NCOA1, SP3, SOX15, FABP1, BCL6, TOP2B, SMC1A, RUNX2, CHD5, NKX2-5, NFATC3	1170	150	12983	1.6275	1	0.281002	37.3528
GOTERM_MF_FAT	GO:0019200~carbohydrate kinase activity	6	0.471328	0.0289781	KHK, PFKFB4, GNE, HKDC1, HK2, PFKM	1170	20	12983	3.32897	1	0.28938	38.6197
GOTERM_MF_FAT	GO:0043130~ubiquitin binding	7	0.549882	0.0300549	CIITA, BCL10, BRCC3, NEDD4, SQSTM1, AGL, SIRT2	1170	27	12983	2.87689	1	0.296551	39.7397
GOTERM_MF_FAT	GO:0016863~intramolecular oxidoreductase activity, transposing C=C bonds	5	0.392773	0.0314434	DCT, EHHADH, DDT, IDI1, SREBF2	1170	14	12983	3.96306	1	0.306108	41.1556
GOTERM_MF_FAT	GO:0051020~GTPase binding	17	1.33543	0.0345153	ALS2, FGD1, NCF2, SPHK2, DIAPH2, DIAPH3, ABCA1, FER, PTPRN, DAAM1, ANXA2, PFN1, CDC42EP2, CYFIP1, EPOR, EXOC2, MAP3K11	1170	109	12983	1.73066	1	0.328814	44.1779
GOTERM_MF_FAT	GO:0003704~specific RNA polymerase II transcription factor activity	9	0.706991	0.0358395	CEBPA, PPARA, EPAS1, GLIS1, PDX1, SOX9, NR2F2, SRF, SREBF2	1170	43	12983	2.32254	1	0.337112	45.4351
GOTERM_MF_FAT	GO:0031267~small GTPase binding	16	1.25687	0.0363611	ALS2, FGD1, NCF2, SPHK2, DIAPH2, DIAPH3, ABCA1, FER, DAAM1, ANXA2, PFN1, CDC42EP2, CYFIP1, EPOR, EXOC2, MAP3K11	1170	101	12983	1.75787	1	0.339071	45.9231
GOTERM_MF_FAT	GO:0050661~NADP or NADPH binding	8	0.628437	0.0389042	DHFR, HMGCR, FMO1, FMO2, IDH1, TXNRD2, TXNRD1, CAT	1170	36	12983	2.46591	1	0.356185	48.2437
GOTERM_MF_FAT	GO:0004860~protein kinase inhibitor activity	8	0.628437	0.0389042	CDKN1C, SOCS3, PPP1R1B, SOCS1, WNK1, DNAJC3, PKIA, AHSG	1170	36	12983	2.46591	1	0.356185	48.2437
GOTERM_MF_FAT	GO:0070325~lipoprotein receptor binding	5	0.392773	0.0399032	APOA2, APOE, APOA5, DNAJA1, LANCL1	1170	15	12983	3.69886	1	0.361437	49.1293
GOTERM_MF_FAT	GO:0019865~immunoglobulin binding	5	0.392773	0.0399032	FCER1A, FCGR2B, FCGR2C, FCER2, FCGR1A, FCER1G	1170	15	12983	3.69886	1	0.361437	49.1293
GOTERM_MF_FAT	GO:0015020~glucuronosyltransferase activity	6	0.471328	0.0424047	CSGALNACT1, B3GAT1, UGT2B4, CHSY1, CHPF2, EXT2	1170	22	12983	3.02634	1	0.377345	51.2851
GOTERM_MF_FAT	GO:0030544~Hsp70 protein binding	3	0.235664	0.0429762	MVD, SNCA, STUB1	1170	4	12983	8.32244	1	0.379224	51.7655
GOTERM_MF_FAT	GO:0004024~alcohol dehydrogenase activity, zinc-dependent	3	0.235664	0.0429762	ADH4, ADH1B, ADH7	1170	4	12983	8.32244	1	0.379224	51.7655
GOTERM_MF_FAT	GO:0003886~DNA (cytosine-5-)-methyltransferase activity	3	0.235664	0.0429762	DNMT3A, DNMT1, DNMT3B	1170	4	12983	8.32244	1	0.379224	51.7655
GOTERM_MF_FAT	GO:0019210~kinase inhibitor activity	8	0.628437	0.0443965	CDKN1C, SOCS3, PPP1R1B, SOCS1, WNK1, DNAJC3, PKIA, AHSG	1170	37	12983	2.39926	1	0.386965	52.94
GOTERM_MF_FAT	GO:0016712~oxidoreductase activity, acting on paired donors, with incorporation or reduction of molecular oxygen, reduced flavin or flavoprotein as one donor, and incorporation of one atom of oxygen	7	0.549882	0.0479511	CYP3A4, CYP3A5, CYP2J2, CYP1B1, CYP2C18, CYP2B6, CYP1A2	1170	30	12983	2.5892	1	0.408847	55.7627
GOTERM_MF_FAT	GO:0030545~receptor regulator activity	7	0.549882	0.0479511	NCOA2, IL1F10, IL1RN, ADH7, AGRN, COL11A2, ANGPT4	1170	30	12983	2.5892	1	0.408847	55.7627
GOTERM_MF_FAT	GO:0005262~calcium channel activity	13	1.02121	0.0494305	ORAI1, CACNA2D1, GRIN2B, GRIN1, CACNA1I, CACNA1G, FKBP1A, CACNG3, TRPV6, CACNA1C, CACNG1, CACNA1D, CACNA1A	1170	79	12983	1.82602	1	0.416343	56.8899
GOTERM_MF_FAT	GO:0017048~Rho GTPase binding	8	0.628437	0.0503635	PFN1, CDC42EP2, NCF2, DIAPH2, DIAPH3, CYFIP1, DAAM1, MAP3K11	1170	38	12983	2.33612	1	0.420147	57.5868
GOTERM_MF_FAT	GO:0008047~enzyme activator activity	40	3.14218	0.0574027	ALS2, ARHGDIG, CDK5R1, CAV1, PPP1R12B, PREX2, APOC2, ASAP1, TIMP2, ITSN1, ARHGAP22, APP, CDC42EP2, APOA2, RGS12, APOE, ALOX5AP, AGT, APOA5, GIT2, RAPGEF2, FRS2, ARHGDIA, ANGPT4, ARHGDIB, GIT1, BCL10, VAV3, PSAP, MADD, RGS16, ARHGAP24, THY1, TNFRSF10A, PRLR, RGS4, HSPB2, GHRL, IGFBP3, ARHGAP10	1170	335	12983	1.32496	1	0.461546	62.5139
GOTERM_MF_FAT	GO:0016208~AMP binding	6	0.471328	0.0590204	PYGM, RAPGEF4, PFKM, ACSS2, CNGA2, APRT	1170	24	12983	2.77415	1	0.468784	63.5676
GOTERM_MF_FAT	GO:0015485~cholesterol binding	5	0.392773	0.0603095	APOA2, CAV1, CYP11A1, ABCA1, ABCG1	1170	17	12983	3.2637	1	0.473945	64.3872
GOTERM_MF_FAT	GO:0017016~Ras GTPase binding	14	1.09976	0.0635051	ALS2, PFN1, CDC42EP2, NCF2, SPHK2, DIAPH2, DIAPH3, CYFIP1, EPOR, FER, DAAM1, EXOC2, MAP3K11, ANXA2	1170	91	12983	1.70717	1	0.48975	66.3449
GOTERM_MF_FAT	GO:0031072~heat shock protein binding	12	0.942655	0.0662793	SLC8A1, DNAJB9, MVD, FKBP5, SNCA, DNAJA1, DNAJC5, ARNTL, DNAJC3, STUB1, CDC37, DNAJA2	1170	74	12983	1.79945	1	0.50265	67.962
GOTERM_MF_FAT	GO:0004448~isocitrate dehydrogenase activity	3	0.235664	0.0674025	IDH2, IDH3B, IDH1	1170	5	12983	6.65795	1	0.506329	68.5957
GOTERM_MF_FAT	GO:0005007~fibroblast growth factor receptor activity	3	0.235664	0.0674025	FGFR2, FGFR1, FGFRL1	1170	5	12983	6.65795	1	0.506329	68.5957
GOTERM_MF_FAT	GO:0070290~NAPE-specific phospholipase D activity	3	0.235664	0.0674025	PLD2, PLD1, PLD6	1170	5	12983	6.65795	1	0.506329	68.5957
GOTERM_MF_FAT	GO:0070513~death domain binding	3	0.235664	0.0674025	RIPK1, CRADD, TRADD	1170	5	12983	6.65795	1	0.506329	68.5957
GOTERM_MF_FAT	GO:0043295~glutathione binding	3	0.235664	0.0674025	GSS, GPX1, GPX4	1170	5	12983	6.65795	1	0.506329	68.5957
GOTERM_MF_FAT	GO:0034416~bisphosphoglycerate phosphatase activity	3	0.235664	0.0674025	MINPP1, PGAM4, BPGM	1170	5	12983	6.65795	1	0.506329	68.5957
GOTERM_MF_FAT	GO:0019863~IgE binding	3	0.235664	0.0674025	FCER1A, FCER2, FCER1G	1170	5	12983	6.65795	1	0.506329	68.5957
GOTERM_MF_FAT	GO:0009008~DNA-methyltransferase activity	3	0.235664	0.0674025	DNMT3A, DNMT1, DNMT3B	1170	5	12983	6.65795	1	0.506329	68.5957
GOTERM_MF_FAT	GO:0004791~thioredoxin-disulfide reductase activity	3	0.235664	0.0674025	NXN, TXNRD2, TXNRD1	1170	5	12983	6.65795	1	0.506329	68.5957
GOTERM_MF_FAT	GO:0070330~aromatase activity	6	0.471328	0.0685339	CYP3A5, CYP2J2, CYP1B1, CYP2C18, CYP2B6, CYP1A2	1170	25	12983	2.66318	1	0.509982	69.2221
GOTERM_MF_FAT	GO:0043178~alcohol binding	6	0.471328	0.0685339	APOA2, CDIPT, CRP, APOA5, ADH5, ADH7	1170	25	12983	2.66318	1	0.509982	69.2221
GOTERM_MF_FAT	GO:0050750~low-density lipoprotein receptor binding	4	0.314218	0.0694637	APOE, APOA5, DNAJA1, LANCL1	1170	11	12983	4.03512	1	0.512513	69.7281
GOTERM_MF_FAT	GO:0015125~bile acid transmembrane transporter activity	4	0.314218	0.0694637	SLCO1B3, SLCO1A2, SLC10A2, SLC10A1	1170	11	12983	4.03512	1	0.512513	69.7281
GOTERM_MF_FAT	GO:0005123~death receptor binding	4	0.314218	0.0694637	MYD88, MADD, RIPK1, TNFSF15	1170	11	12983	4.03512	1	0.512513	69.7281
GOTERM_MF_FAT	GO:0005161~platelet-derived growth factor receptor binding	4	0.314218	0.0694637	IL1R1, PDGFA, PDGFRA, PDGFRB	1170	11	12983	4.03512	1	0.512513	69.7281
GOTERM_MF_FAT	GO:0016765~transferase activity, transferring alkyl or aryl (other than methyl) groups	9	0.706991	0.0695749	FNTB, GSTM2, GSTA4, SRM, COX10, MAT1A, GSTT1, SMS, PDSS1	1170	49	12983	2.03815	1	0.510753	69.7881
GOTERM_MF_FAT	GO:0015149~hexose transmembrane transporter activity	5	0.392773	0.0722251	SLC2A4, SLC2A2, SLC2A14, SLC2A1, M6PR	1170	18	12983	3.08238	1	0.522047	71.1851
GOTERM_MF_FAT	GO:0030295~protein kinase activator activity	5	0.392773	0.0722251	ALS2, CDK5R1, MADD, GHRL, ANGPT4	1170	18	12983	3.08238	1	0.522047	71.1851
GOTERM_MF_FAT	GO:0016811~hydrolase activity, acting on carbon-nitrogen (but not peptide) bonds, in linear amides	10	0.785546	0.0734301	GLS2, ACER2, ASPG, ASRGL1, SIRT6, CAT, SIRT1, SIRT2, SIRT3, AFMID	1170	58	12983	1.9132	1	0.525788	71.8001
GOTERM_MF_FAT	GO:0051119~sugar transmembrane transporter activity	6	0.471328	0.078842	SLC2A4, SLC2A2, SLC2A14, SLC2A1, SLC35A2, M6PR	1170	26	12983	2.56075	1	0.549842	74.4128
GOTERM_MF_FAT	GO:0019992~diacylglycerol binding	11	0.864101	0.0821532	CDIPT, DGKB, VAV3, DGAT1, RASGRP2, CDC42BPA, AKAP13, DGKZ, KSR1, VAV2, RAPGEF2	1170	68	12983	1.79504	1	0.562966	75.8974
GOTERM_MF_FAT	GO:0016628~oxidoreductase activity, acting on the CH-CH group of donors, NAD or NADP as acceptor	5	0.392773	0.085239	DHCR7, FASN, AKR1D1, LBR, DHCR24	1170	19	12983	2.92015	1	0.574594	77.2076
GOTERM_MF_FAT	GO:0032934~sterol binding	5	0.392773	0.085239	APOA2, CAV1, CYP11A1, ABCA1, ABCG1	1170	19	12983	2.92015	1	0.574594	77.2076
GOTERM_MF_FAT	GO:0015145~monosaccharide transmembrane transporter activity	5	0.392773	0.085239	SLC2A4, SLC2A2, SLC2A14, SLC2A1, M6PR	1170	19	12983	2.92015	1	0.574594	77.2076
GOTERM_MF_FAT	GO:0045309~protein phosphorylated amino acid binding	4	0.314218	0.0866289	NEDD4, YWHAB, YWHAE, PIN1	1170	12	12983	3.69886	1	0.578412	77.7757
GOTERM_MF_FAT	GO:0016854~racemase and epimerase activity	4	0.314218	0.0866289	GALM, GNE, SRR, GALE	1170	12	12983	3.69886	1	0.578412	77.7757
GOTERM_MF_FAT	GO:0016918~retinal binding	4	0.314218	0.0866289	CRABP1, RBP1, ADH4, RBP2	1170	12	12983	3.69886	1	0.578412	77.7757
GOTERM_MF_FAT	GO:0016868~intramolecular transferase activity, phosphotransferases	4	0.314218	0.0866289	PGM3, PGAM4, PGM1, BPGM	1170	12	12983	3.69886	1	0.578412	77.7757
GOTERM_MF_FAT	GO:0017127~cholesterol transporter activity	4	0.314218	0.0866289	APOA2, APOE, ABCA1, ABCG1	1170	12	12983	3.69886	1	0.578412	77.7757
GOTERM_MF_FAT	GO:0016594~glycine binding	4	0.314218	0.0866289	GSS, GRIN2B, GRIN1, SRR	1170	12	12983	3.69886	1	0.578412	77.7757
GOTERM_MF_FAT	GO:0005159~insulin-like growth factor receptor binding	4	0.314218	0.0866289	YWHAH, SOCS2, SOCS1, IGF2	1170	12	12983	3.69886	1	0.578412	77.7757
GOTERM_MF_FAT	GO:0008083~growth factor activity	21	1.64965	0.0870769	CSF3, IL5, PDGFA, IL7, NODAL, BTC, KITLG, IGF2, CXCL12, IL10, IL11, LEP, LIF, OSM, INHBA, AMH, CLCF1, AGT, TDGF1, NRG2, THPO	1170	161	12983	1.44738	1	0.578052	77.9559
GOTERM_MF_FAT	GO:0016165~lipoxygenase activity	3	0.235664	0.0951898	ALOXE3, ALOX5, ALOX12	1170	6	12983	5.54829	1	0.609927	80.9915
GOTERM_MF_FAT	GO:0016714~oxidoreductase activity, acting on paired donors, with incorporation or reduction of molecular oxygen, reduced pteridine as one donor, and incorporation of one atom of oxygen	3	0.235664	0.0951898	PCBD2, PCBD1, TPH1	1170	6	12983	5.54829	1	0.609927	80.9915
GOTERM_MF_FAT	GO:0001972~retinoic acid binding	3	0.235664	0.0951898	LRAT, CYP26A1, RARA	1170	6	12983	5.54829	1	0.609927	80.9915
GOTERM_MF_FAT	GO:0004300~enoyl-CoA hydratase activity	3	0.235664	0.0951898	EHHADH, ECHS1, AUH	1170	6	12983	5.54829	1	0.609927	80.9915
GOTERM_MF_FAT	GO:0030676~Rac guanyl-nucleotide exchange factor activity	3	0.235664	0.0951898	ALS2, VAV3, PREX2	1170	6	12983	5.54829	1	0.609927	80.9915
GOTERM_MF_FAT	GO:0050542~icosanoid binding	3	0.235664	0.0951898	ALOX5AP, SNCA, FABP3	1170	6	12983	5.54829	1	0.609927	80.9915
GOTERM_MF_FAT	GO:0070061~fructose binding	3	0.235664	0.0951898	ALDOA, ALDOB, PFKM	1170	6	12983	5.54829	1	0.609927	80.9915
GOTERM_MF_FAT	GO:0070064~proline-rich region binding	3	0.235664	0.0951898	PFN1, NEDD4, GHR	1170	6	12983	5.54829	1	0.609927	80.9915
GOTERM_MF_FAT	GO:0047372~acylglycerol lipase activity	3	0.235664	0.0951898	ABHD6, MGLL, ABHD12	1170	6	12983	5.54829	1	0.609927	80.9915
GOTERM_MF_FAT	GO:0005092~GDP-dissociation inhibitor activity	3	0.235664	0.0951898	ARHGDIG, ARHGDIA, ARHGDIB	1170	6	12983	5.54829	1	0.609927	80.9915
GOTERM_MF_FAT	GO:0042056~chemoattractant activity	3	0.235664	0.0951898	CCL3, CCL5, CCL15	1170	6	12983	5.54829	1	0.609927	80.9915
GOTERM_MF_FAT	GO:0016175~superoxide-generating NADPH oxidase activity	3	0.235664	0.0951898	NOX3, CYBB, NCF2	1170	6	12983	5.54829	1	0.609927	80.9915
GOTERM_MF_FAT	GO:0050543~icosatetraenoic acid binding	3	0.235664	0.0951898	ALOX5AP, SNCA, FABP3	1170	6	12983	5.54829	1	0.609927	80.9915

## Sheet: KEGG pathway
Category	Term	Count	%	PValue	Genes	List Total	Pop Hits	Pop Total	Fold Enrichment	Bonferroni	Benjamini	FDR
KEGG_PATHWAY	hsa04060:Cytokine-cytokine receptor interaction	86	6.7557	1.71998e-11	OSMR, PDGFA, LEPR, IL21R, TNFSF15, IL13, CXCR2, TNFSF12, IL15, CXCL11, CXCL12, IL10, IL11, CXCL10, FLT3LG, TNFRSF11A, CXCR5, IFNE, CLCF1, IL1RAP, CSF2RB, TPO, IL13RA1, LTB, LTA, IL1A, GHR, IL25, TNFRSF17, CD40, IL24, IFNAR1, OSM, TNFRSF10A, AMH, INHBA, TNFRSF9, TNFSF13B, CD40LG, PDGFRA, PDGFRB, CCL1, CSF3, TNFRSF21, CCL3, IL1R1, CCL2, IL22RA1, CXCL5, TNFRSF12A, CTF1, CXCL3, CXCL9, KITLG, KIT, CXC…	824	262	5085	2.02563	3.21636e-09	3.21636e-09	2.13207e-08
KEGG_PATHWAY	hsa00280:Valine, leucine and isoleucine degradation	21	1.64965	4.39315e-06	BCKDHA, BCAT1, ACAA2, ALDH6A1, ACADM, EHHADH, BCKDHB, ECHS1, HIBADH, AUH, ALDH7A1, HMGCS2, ALDH1B1, OXCT1, AOX1, ALDH2, ABAT, ACAD8, HADH, ALDH9A1, HMGCL	824	44	5085	2.94531	0.000821184	0.000410676	0.00544558
KEGG_PATHWAY	hsa00010:Glycolysis / Gluconeogenesis	25	1.96386	7.75851e-06	ALDOA, ALDOB, HK2, ADH5, ADH1B, ADH7, ACSS2, PDHB, GALM, AKR1A1, ADH4, PGAM4, ENO2, ENO1, LDHAL6A, BPGM, PFKM, PCK1, ALDH7A1, G6PC, ALDH1B1, PGM1, ALDH2, PGK1, ALDH9A1	824	60	5085	2.5713	0.00144979	0.000483499	0.00961697
KEGG_PATHWAY	hsa00562:Inositol phosphate metabolism	23	1.80676	1.30969e-05	PLCZ1, INPP1, MINPP1, ALDH6A1, CDIPT, SYNJ1, PIP5K1B, PIP5K1C, ITPKB, PIP5K1A, OCRL, ISYNA1, INPP5J, PLCD3, INPP5E, INPP4A, ITPK1, PIP4K2A, INPP5B, IPMK, INPP5A, PIP4K2C, PIP4K2B	824	54	5085	2.62844	0.00244615	0.000612098	0.0162337
KEGG_PATHWAY	hsa00650:Butanoate metabolism	17	1.33543	2.35655e-05	EHHADH, ECHS1, PDHB, GAD2, ALDH7A1, HMGCS2, ALDH1B1, OXCT1, AKR1B10, ALDH2, ABAT, BDH2, HADH, GAD1, BDH1, ALDH9A1, HMGCL	824	34	5085	3.08556	0.00439711	0.000880973	0.0292078
KEGG_PATHWAY	hsa00270:Cysteine and methionine metabolism	16	1.25687	0.00010735	DNMT3A, AHCY, SRM, LDHAL6A, CDO1, TAT, ADI1, GOT2, MAT1A, DNMT1, MTAP, AHCYL1, AMD1, DNMT3B, SMS, MPST	824	34	5085	2.90405	0.0198753	0.00334033	0.132989
KEGG_PATHWAY	hsa03320:PPAR signaling pathway	25	1.96386	0.000114469	PPARA, PPARD, EHHADH, APOA2, CYP4A22, PLIN1, APOA5, NR1H3, CPT1B, LPL, ACADM, SCD, FADS2, UCP1, ACADL, ADIPOQ, PCK1, CYP4A11, CYP27A1, HMGCS2, FABP3, FABP1, GK, CYP8B1, SCP2	824	69	5085	2.23591	0.0211794	0.00305346	0.141802
KEGG_PATHWAY	hsa00250:Alanine, aspartate and glutamate metabolism	15	1.17832	0.00013406	ASS1, GLUD2, GLUD1, CPS1, PPAT, GLS2, GOT2, GAD2, GLUL, GFPT1, ALDH4A1, ABAT, GPT, AGXT2, GAD1	824	31	5085	2.98602	0.0247592	0.00312895	0.166053
KEGG_PATHWAY	hsa00410:beta-Alanine metabolism	12	0.942655	0.000234913	ALDH7A1, GAD2, ACADM, SRM, ALDH1B1, EHHADH, ALDH2, ABAT, ECHS1, SMS, GAD1, ALDH9A1	824	22	5085	3.36606	0.0429828	0.00486965	0.290807
KEGG_PATHWAY	hsa00071:Fatty acid metabolism	17	1.33543	0.000256817	ACAA2, CPT1B, ACADM, EHHADH, ADH5, ECHS1, ADH1B, ADH7, ACADL, CYP4A11, ALDH7A1, CYP4A22, ALDH1B1, ADH4, ALDH2, HADH, ALDH9A1	824	40	5085	2.62272	0.0468957	0.00479158	0.317883
KEGG_PATHWAY	hsa04640:Hematopoietic cell lineage	28	2.19953	0.0003099	CSF3, IL1R1, CD8A, FCER2, KITLG, ANPEP, KIT, IL7R, IL11, FLT3LG, DNTT, FCGR1A, TPO, CD22, CD4, IL1A, THPO, CSF1R, IL5, CD3G, CD3E, IL7, CD1A, TFRC, CD34, EPOR, IL5RA, ITGA2B	824	86	5085	2.0092	0.0563125	0.00525525	0.383472
KEGG_PATHWAY	hsa00330:Arginine and proline metabolism	20	1.57109	0.000375342	ALDH18A1, ASS1, SRM, GLUD2, GLUD1, OTC, CPS1, GOT2, GLS2, PYCR1, ALDH7A1, GLUL, ALDH1B1, ARG2, ALDH2, ALDH4A1, GAMT, AMD1, SMS, ALDH9A1	824	53	5085	2.32872	0.0677947	0.00583311	0.464278
KEGG_PATHWAY	hsa00480:Glutathione metabolism	19	1.49254	0.000502084	GSTA4, GCLC, SRM, GSTT1, ANPEP, GGT1, RRM2B, GCLM, GSS, GPX2, GSTM2, GPX1, GGT6, OPLAH, GPX4, IDH2, IDH1, GPX7, SMS	824	50	5085	2.34502	0.0896383	0.00719807	0.620603
KEGG_PATHWAY	hsa00640:Propanoate metabolism	14	1.09976	0.000814186	ALDH6A1, ACADM, SUCLG2, LDHAL6A, EHHADH, ACACA, ECHS1, ACACB, ACSS2, ALDH7A1, ALDH1B1, ALDH2, ABAT, ALDH9A1	824	32	5085	2.69986	0.141282	0.0108207	1.00459
KEGG_PATHWAY	hsa04070:Phosphatidylinositol signaling system	24	1.88531	0.000991475	PLCZ1, INPP1, CDIPT, SYNJ1, PIP5K1B, PIP5K1C, ITPKB, PIP5K1A, CDS1, OCRL, DGKB, INPP5J, PLCD3, DGKZ, INPP5E, INPP5D, INPP4A, ITPK1, PIP4K2A, INPP5B, INPP5A, PIP4K2C, CALM1, PIP4K2B	824	74	5085	2.00144	0.169309	0.0122904	1.22211
KEGG_PATHWAY	hsa04930:Type II diabetes mellitus	17	1.33543	0.00201192	IRS4, SOCS2, SOCS3, SOCS1, HK2, IGF2, SOCS4, PDX1, KCNJ11, ADIPOQ, SLC2A4, SLC2A2, CACNA1G, MAFA, CACNA1C, CACNA1D, CACNA1A	824	47	5085	2.23211	0.313815	0.0232631	2.46557
KEGG_PATHWAY	hsa05340:Primary immunodeficiency	14	1.09976	0.00215846	CIITA, PTPRC, CD8A, CD3E, RAG1, TNFRSF13C, CD40, IL7R, BTK, DCLRE1C, CD40LG, TAP2, CD4, CD79A	824	35	5085	2.46845	0.332402	0.0234885	2.64296
KEGG_PATHWAY	hsa04630:Jak-STAT signaling pathway	40	3.14218	0.00236944	CSF3, IL22RA1, OSMR, LEPR, CTF1, IL21R, IL13, IL15, IL7R, IL10, IL11, IL12RB2, LIF, IFNA2, STAT4, IFNE, IL10RB, CLCF1, IL10RA, TPO, CSF2RB, IFNA8, IL13RA1, GHR, IL5, SOCS2, IL7, SOCS3, SOCS1, PIM1, SOCS4, IL24, STAT2, IFNAR1, LEP, OSM, PRLR, PIAS4, EPOR, IL5RA	824	155	5085	1.59255	0.358285	0.0243439	2.89781
KEGG_PATHWAY	hsa00380:Tryptophan metabolism	15	1.17832	0.00282138	DDC, CYP1B1, EHHADH, OGDHL, ECHS1, CYP1A2, AFMID, ALDH7A1, ALDH1B1, AOX1, ALDH2, CAT, TPH1, HADH, ALDH9A1	824	40	5085	2.31417	0.410419	0.0274245	3.44168
KEGG_PATHWAY	hsa00051:Fructose and mannose metabolism	13	1.02121	0.00514316	ALDOA, SORD, PFKFB4, GMDS, ALDOB, HK2, PFKM, MTMR2, KHK, MPI, AKR1B10, GMPPA, AKR1B1	824	34	5085	2.35954	0.618732	0.0470689	6.19188
KEGG_PATHWAY	hsa00590:Arachidonic acid metabolism	18	1.41398	0.00572359	CYP2J2, CYP2C19, CYP2C18, CYP2B6, GGT1, GPX2, GPX1, CYP4A11, GGT6, CYP4A22, PTGDS, GPX4, PLA2G12A, PLA2G6, GPX7, CYP4F2, ALOX5, HPGDS, ALOX12	824	56	5085	1.98357	0.658151	0.0498293	6.86806
KEGG_PATHWAY	hsa00680:Methane metabolism	5	0.392773	0.00776855	MTHFR, SHMT2, PRDX6, ADH5, CAT	824	6	5085	5.1426	0.76739	0.0641411	9.21485
KEGG_PATHWAY	hsa00620:Pyruvate metabolism	14	1.09976	0.00804635	ALDH7A1, ME2, LDHAL6A, ALDH1B1, LDHD, AKR1B1, ALDH2, ACACA, GLO1, ACACB, ACSS2, ALDH9A1, PDHB, PCK1	824	40	5085	2.15989	0.779256	0.0635741	9.52941
[truncated: 22 more rows]
