# Supplementary material for: Differentially Expressed miRNA-Gene Targets Related to Intramuscular Fat in Musculus Longissimus Dorsi of Charolais × Holstein F2-Crossbred Bulls
Source: Genes (Basel). 2020 Jun 25;11(6):700. doi: 10.3390/genes11060700 (PMC7348786; doi:10.3390/genes11060700)
Supplement: Supplementary file 1 [file genes-11-00700-s001.zip › Mir_et_al-Supplementary Table (S1).xls]

## Sheet: All targets
© 2000-2020 QIAGEN. All rights reserved.
ID	Symbol	Expr Fold Change	Source	Confidence	ID	Symbol	Pathway
hsa-mir-3910	miR-3910 (miRNAs w/seed AAGGCAU)	1.4	TargetScan Human	High (predicted)		OPLAH	γ-glutamyl Cycle
mmu-mir-132	miR-132-3p (and other miRNAs w/seed AACAGUC)	1.22	TargetScan Human	Moderate (predicted)		CYP4F3	α-tocopherol Degradation
hsa-mir-1287-5p	miR-1287-5p (miRNAs w/seed GCUGGAU)	1.2	TargetScan Human	Moderate (predicted)		CYP4F3	α-tocopherol Degradation
hsa-mir-1282	miR-1282 (miRNAs w/seed CGUUUGC)	1.38	TargetScan Human	Moderate (predicted)		CYP4F3	α-tocopherol Degradation
hsa-let-7f-5p	let-7e-5p (and other miRNAs w/seed GAGGUAG)	-1.471	TargetScan Human	High (predicted)		CYP4F2	α-tocopherol Degradation
hsa-mir-548ac	miR-548d-3p (and other miRNAs w/seed AAAAACC)	1.3	TargetScan Human	Moderate (predicted)		ANKRA2	Xenobiotic Metabolism Signaling
mmu-mir-421	miR-421-3p (and other miRNAs w/seed UCAACAG)	1.25	TargetScan Human	Moderate (predicted)		ANKRA2	Xenobiotic Metabolism Signaling
hsa-mir-30c-5p	miR-30c-5p (and other miRNAs w/seed GUAAACA)	1.24	TargetScan Human	High (predicted)		ANKRA2	Xenobiotic Metabolism Signaling
hsa-let-7f-5p	let-7e-5p (and other miRNAs w/seed GAGGUAG)	-1.471	TargetScan Human	Moderate (predicted)		ANKRA2	Xenobiotic Metabolism Signaling
hsa-mir-27b	miR-27b-3p (and other miRNAs w/seed UCACAGU)	1.27	TargetScan Human	Moderate (predicted)		UGT8	Xenobiotic Metabolism CAR Signaling Pathway,Xenobiotic Metabolism General Signaling Pathway,Xenobiotic Metabolism PXR Signaling Pathway,Xenobiotic Metabolism Signaling
hsa-let-7f-5p	let-7e-5p (and other miRNAs w/seed GAGGUAG)	-1.471	TarBase	Experimentally Observed		UGT8	Xenobiotic Metabolism CAR Signaling Pathway,Xenobiotic Metabolism General Signaling Pathway,Xenobiotic Metabolism PXR Signaling Pathway,Xenobiotic Metabolism Signaling
hsa-mir-548ae-3p	miR-548ae-3p (and other miRNAs w/seed AAAAACU)	1.36	TargetScan Human	Moderate (predicted)		SOX21	Wnt/β-catenin Signaling
hsa-mir-4706	miR-4706 (and other miRNAs w/seed GCGGGGA)	-1.351	TargetScan Human	High (predicted)		TLE4	Wnt/β-catenin Signaling
hsa-mir-4706	miR-4706 (and other miRNAs w/seed GCGGGGA)	-1.351	TargetScan Human	Moderate (predicted)		SOX3	Wnt/β-catenin Signaling
hsa-mir-4706	miR-4706 (and other miRNAs w/seed GCGGGGA)	-1.351	TargetScan Human	High (predicted)		SOX12	Wnt/β-catenin Signaling
hsa-mir-4706	miR-4706 (and other miRNAs w/seed GCGGGGA)	-1.351	TargetScan Human	High (predicted)		SOX1	Wnt/β-catenin Signaling
hsa-mir-4706	miR-4706 (and other miRNAs w/seed GCGGGGA)	-1.351	TargetScan Human	Moderate (predicted)		KREMEN1	Wnt/β-catenin Signaling
hsa-mir-4745-5p	miR-4481 (and other miRNAs w/seed GAGUGGG)	1.32	TargetScan Human	Moderate (predicted)		SOX3	Wnt/β-catenin Signaling
hsa-mir-4745-5p	miR-4481 (and other miRNAs w/seed GAGUGGG)	1.32	TargetScan Human	Moderate (predicted)		SOX13	Wnt/β-catenin Signaling
hsa-mir-4745-5p	miR-4481 (and other miRNAs w/seed GAGUGGG)	1.32	TargetScan Human	Moderate (predicted)		SOX1	Wnt/β-catenin Signaling
mmu-mir-425-5p	miR-425-5p (and other miRNAs w/seed AUGACAC)	1.26	TargetScan Human	Moderate (predicted)		SOX21	Wnt/β-catenin Signaling
mmu-mir-421	miR-421-3p (and other miRNAs w/seed UCAACAG)	1.25	TargetScan Human	Moderate (predicted)		TLE1	Wnt/β-catenin Signaling
hsa-mir-3910	miR-3910 (miRNAs w/seed AAGGCAU)	1.4	TargetScan Human	Moderate (predicted)		AXIN2	Wnt/β-catenin Signaling
hsa-mir-331	miR-331-3p (miRNAs w/seed CCCCUGG)	1.21	TargetScan Human	Moderate (predicted)		SOX13	Wnt/β-catenin Signaling
hsa-mir-3128	miR-3128 (and other miRNAs w/seed CUGGCAA)	1.3	TargetScan Human	Moderate (predicted)		KREMEN1	Wnt/β-catenin Signaling
mmu-mir-31	miR-31-5p (and other miRNAs w/seed GGCAAGA)	1.44	TargetScan Human	Moderate (predicted)		SOX11	Wnt/β-catenin Signaling
mmu-mir-31	miR-31-5p (and other miRNAs w/seed GGCAAGA)	1.44	TargetScan Human	Moderate (predicted)		KREMEN1	Wnt/β-catenin Signaling
hsa-mir-30c-5p	miR-30c-5p (and other miRNAs w/seed GUAAACA)	1.24	TargetScan Human	Moderate (predicted)		SOX4	Wnt/β-catenin Signaling
hsa-mir-27b	miR-27b-3p (and other miRNAs w/seed UCACAGU)	1.27	TargetScan Human	Moderate (predicted)		SOX11	Wnt/β-catenin Signaling
mmu-mir-149	miR-149-5p (miRNAs w/seed CUGGCUC)	1.45	TargetScan Human	Moderate (predicted)		APPL2	Wnt/β-catenin Signaling
mmu-mir-132	miR-132-3p (and other miRNAs w/seed AACAGUC)	1.22	TargetScan Human	High (predicted)		SOX5	Wnt/β-catenin Signaling
mmu-mir-132	miR-132-3p (and other miRNAs w/seed AACAGUC)	1.22	Ingenuity Expert Findings,TargetScan Human	Experimentally Observed,Moderate (predicted)		SOX4	Wnt/β-catenin Signaling
hsa-mir-1287-5p	miR-1287-5p (miRNAs w/seed GCUGGAU)	1.2	TargetScan Human	Moderate (predicted)		SOX12	Wnt/β-catenin Signaling
hsa-mir-1284	miR-1284 (and other miRNAs w/seed CUAUACA)	1.31	TargetScan Human	Moderate (predicted)		SOX21	Wnt/β-catenin Signaling
hsa-mir-10b-5p	miR-10b-5p (and other miRNAs w/seed ACCCUGU)	1.35	TargetScan Human	Moderate (predicted)		SOX1	Wnt/β-catenin Signaling
hsa-mir-3178	miR-10394-3p (and other miRNAs w/seed GGGCGCG)	1.21	TargetScan Human	Moderate (predicted)		SOX1	Wnt/β-catenin Signaling
hsa-let-7f-5p	let-7e-5p (and other miRNAs w/seed GAGGUAG)	-1.471	TargetScan Human	Moderate (predicted)		SOX13	Wnt/β-catenin Signaling
hsa-let-7f-5p	let-7e-5p (and other miRNAs w/seed GAGGUAG)	-1.471	TargetScan Human	Moderate (predicted)		KREMEN1	Wnt/β-catenin Signaling
mmu-mir-425-5p	miR-425-5p (and other miRNAs w/seed AUGACAC)	1.26	TargetScan Human	High (predicted)		SLC16A1	White Adipose Tissue Browning Pathway
hsa-mir-331	miR-331-3p (miRNAs w/seed CCCCUGG)	1.21	TargetScan Human	Moderate (predicted)		FNDC5	White Adipose Tissue Browning Pathway
hsa-mir-27b	miR-27b-3p (and other miRNAs w/seed UCACAGU)	1.27	TargetScan Human	Moderate (predicted)		SLC16A1	White Adipose Tissue Browning Pathway
mmu-mir-149	miR-149-5p (miRNAs w/seed CUGGCUC)	1.45	TargetScan Human	High (predicted)		FNDC5	White Adipose Tissue Browning Pathway
hsa-mir-1282	miR-1282 (miRNAs w/seed CGUUUGC)	1.38	TargetScan Human	High (predicted)		SLC16A1	White Adipose Tissue Browning Pathway
hsa-mir-3178	miR-10394-3p (and other miRNAs w/seed GGGCGCG)	1.21	TargetScan Human	Moderate (predicted)		VGF	White Adipose Tissue Browning Pathway
hsa-mir-504	miR-504-5p (and other miRNAs w/seed GACCCUG)	1.3	TargetScan Human	Moderate (predicted)		LRRC8A	Vitamin-C Transport
hsa-mir-4487	miR-4487 (miRNAs w/seed GAGCUGG)	-1.299	TargetScan Human	Moderate (predicted)		LRRC8E	Vitamin-C Transport
hsa-mir-3910	miR-3910 (miRNAs w/seed AAGGCAU)	1.4	TargetScan Human	Moderate (predicted)		LRRC8C	Vitamin-C Transport
mmu-mir-31	miR-31-5p (and other miRNAs w/seed GGCAAGA)	1.44	TargetScan Human	Moderate (predicted)		STOM	Vitamin-C Transport
hsa-mir-30c-5p	miR-30c-5p (and other miRNAs w/seed GUAAACA)	1.24	TargetScan Human	High (predicted)		LRRC8D	Vitamin-C Transport
hsa-mir-30c-5p	miR-30c-5p (and other miRNAs w/seed GUAAACA)	1.24	TarBase	Experimentally Observed		LRRC8C	Vitamin-C Transport
hsa-mir-1284	miR-1284 (and other miRNAs w/seed CUAUACA)	1.31	TargetScan Human	Moderate (predicted)		STOM	Vitamin-C Transport
hsa-mir-1224-5p	miR-1224-5p (and other miRNAs w/seed UGAGGAC)	1.26	TargetScan Human	Moderate (predicted)		LRRC8A	Vitamin-C Transport
hsa-mir-10b-5p	miR-10b-5p (and other miRNAs w/seed ACCCUGU)	1.35	TargetScan Human	Moderate (predicted)		LRRC8B	Vitamin-C Transport
hsa-mir-100-5p	miR-100-5p (and other miRNAs w/seed ACCCGUA)	1.32	TargetScan Human	High (predicted)		LRRC8B	Vitamin-C Transport
hsa-let-7f-5p	let-7e-5p (and other miRNAs w/seed GAGGUAG)	-1.471	TargetScan Human	Moderate (predicted)		LRRC8B	Vitamin-C Transport
hsa-mir-4443	miR-4443 (miRNAs w/seed UGGAGGC)	1.22	TargetScan Human	Moderate (predicted)		CXADR	Virus Entry via Endocytic Pathways
hsa-mir-27b	miR-27b-3p (and other miRNAs w/seed UCACAGU)	1.27	TargetScan Human	Moderate (predicted)		CXADR	Virus Entry via Endocytic Pathways
hsa-mir-1287-5p	miR-1287-5p (miRNAs w/seed GCUGGAU)	1.2	TargetScan Human	Moderate (predicted)		CXADR	Virus Entry via Endocytic Pathways
hsa-mir-1284	miR-1284 (and other miRNAs w/seed CUAUACA)	1.31	TargetScan Human	Moderate (predicted)		CXADR	Virus Entry via Endocytic Pathways
hsa-mir-874	miR-874-3p (miRNAs w/seed UGCCCUG)	1.21	TargetScan Human	Moderate (predicted)		CYP24A1	VDR/RXR Activation
hsa-mir-548ae-3p	miR-548ae-3p (and other miRNAs w/seed AAAAACU)	1.36	TargetScan Human	Moderate (predicted)		SERPINB1	VDR/RXR Activation
hsa-mir-504	miR-504-5p (and other miRNAs w/seed GACCCUG)	1.3	TargetScan Human	Moderate (predicted)		TRPV5	VDR/RXR Activation
hsa-mir-4706	miR-4706 (and other miRNAs w/seed GCGGGGA)	-1.351	TargetScan Human	Moderate (predicted)		HR	VDR/RXR Activation
hsa-mir-4745-5p	miR-4481 (and other miRNAs w/seed GAGUGGG)	1.32	TargetScan Human	High (predicted)		HR	VDR/RXR Activation
hsa-mir-4443	miR-4443 (miRNAs w/seed UGGAGGC)	1.22	TargetScan Human	Moderate (predicted)		HR	VDR/RXR Activation
hsa-mir-3910	miR-3910 (miRNAs w/seed AAGGCAU)	1.4	TargetScan Human	High (predicted)		KLF4	VDR/RXR Activation
mmu-mir-335	miR-335-5p (and other miRNAs w/seed CAAGAGC)	1.35	TargetScan Human	Moderate (predicted)		TRPV5	VDR/RXR Activation
hsa-mir-30c-5p	miR-30c-5p (and other miRNAs w/seed GUAAACA)	1.24	TargetScan Human	High (predicted)		CYP24A1	VDR/RXR Activation
hsa-mir-135a-5p	miR-135a-5p (and other miRNAs w/seed AUGGCUU)	1.31	TargetScan Human	Moderate (predicted)		KLF4	VDR/RXR Activation
hsa-mir-1282	miR-1282 (miRNAs w/seed CGUUUGC)	1.38	TargetScan Human	Moderate (predicted)		KLF4	VDR/RXR Activation
hsa-mir-10b-5p	miR-10b-5p (and other miRNAs w/seed ACCCUGU)	1.35	miRecords	Experimentally Observed		KLF4	VDR/RXR Activation
hsa-mir-10b-5p	miR-10b-5p (and other miRNAs w/seed ACCCUGU)	1.35	TargetScan Human	Moderate (predicted)		CYP24A1	VDR/RXR Activation
hsa-mir-135a-5p	miR-135a-5p (and other miRNAs w/seed AUGGCUU)	1.31	TargetScan Human	Moderate (predicted)		HIBADH	Valine Degradation I
mmu-mir-132	miR-132-3p (and other miRNAs w/seed AACAGUC)	1.22	TargetScan Human	Moderate (predicted)	Bt.24614.1.S1_at	INSIG1	Unfolded protein response
hsa-mir-504	miR-504-5p (and other miRNAs w/seed GACCCUG)	1.3	TargetScan Human	Moderate (predicted)		EDEM1	Unfolded protein response
hsa-mir-4706	miR-4706 (and other miRNAs w/seed GCGGGGA)	-1.351	TargetScan Human	Moderate (predicted)		SEL1L	Unfolded protein response
hsa-mir-4487	miR-4487 (miRNAs w/seed GAGCUGG)	-1.299	TargetScan Human	Moderate (predicted)		SYVN1	Unfolded protein response
hsa-mir-4445	miR-4445-5p (miRNAs w/seed GAUUGUU)	1.47	TargetScan Human	Moderate (predicted)		OS9	Unfolded protein response
hsa-mir-4443	miR-4443 (miRNAs w/seed UGGAGGC)	1.22	TargetScan Human	Moderate (predicted)		UBXN4	Unfolded protein response
hsa-mir-3910	miR-3910 (miRNAs w/seed AAGGCAU)	1.4	TargetScan Human	Moderate (predicted)		UBXN4	Unfolded protein response
hsa-mir-3910	miR-3910 (miRNAs w/seed AAGGCAU)	1.4	TargetScan Human	Moderate (predicted)		SEL1L	Unfolded protein response
hsa-mir-27b	miR-27b-3p (and other miRNAs w/seed UCACAGU)	1.27	TargetScan Human	Moderate (predicted)		ERO1B	Unfolded protein response
hsa-mir-1224-5p	miR-1224-5p (and other miRNAs w/seed UGAGGAC)	1.26	TargetScan Human	Moderate (predicted)		UBXN4	Unfolded protein response
hsa-mir-10b-5p	miR-10b-5p (and other miRNAs w/seed ACCCUGU)	1.35	TargetScan Human	Moderate (predicted)		EDEM1	Unfolded protein response
hsa-mir-3178	miR-10394-3p (and other miRNAs w/seed GGGCGCG)	1.21	TargetScan Human	Moderate (predicted)		SYVN1	Unfolded protein response
hsa-let-7f-5p	let-7e-5p (and other miRNAs w/seed GAGGUAG)	-1.471	TargetScan Human	Moderate (predicted)		UBXN4	Unfolded protein response
hsa-mir-4745-5p	miR-4481 (and other miRNAs w/seed GAGUGGG)	1.32	TargetScan Human	Moderate (predicted)		GFPT1	UDP-N-acetyl-D-glucosamine Biosynthesis II
hsa-mir-30c-5p	miR-30c-5p (and other miRNAs w/seed GUAAACA)	1.24	TargetScan Human	Moderate (predicted)		GFPT2	UDP-N-acetyl-D-glucosamine Biosynthesis II
hsa-mir-27b	miR-27b-3p (and other miRNAs w/seed UCACAGU)	1.27	TargetScan Human	Moderate (predicted)		GFPT2	UDP-N-acetyl-D-glucosamine Biosynthesis II
mmu-mir-421	miR-421-3p (and other miRNAs w/seed UCAACAG)	1.25	TargetScan Human	Moderate (predicted)		UAP1	UDP-N-acetyl-D-galactosamine Biosynthesis II,UDP-N-acetyl-D-glucosamine Biosynthesis II
hsa-mir-30c-5p	miR-30c-5p (and other miRNAs w/seed GUAAACA)	1.24	TarBase	Experimentally Observed		UAP1	UDP-N-acetyl-D-galactosamine Biosynthesis II,UDP-N-acetyl-D-glucosamine Biosynthesis II
hsa-mir-27b	miR-27b-3p (and other miRNAs w/seed UCACAGU)	1.27	TargetScan Human	High (predicted)		UAP1	UDP-N-acetyl-D-galactosamine Biosynthesis II,UDP-N-acetyl-D-glucosamine Biosynthesis II
hsa-mir-10b-5p	miR-10b-5p (and other miRNAs w/seed ACCCUGU)	1.35	TargetScan Human	Moderate (predicted)		UAP1	UDP-N-acetyl-D-galactosamine Biosynthesis II,UDP-N-acetyl-D-glucosamine Biosynthesis II
hsa-mir-548ae-3p	miR-548ae-3p (and other miRNAs w/seed AAAAACU)	1.36	TargetScan Human	Moderate (predicted)		UXS1	UDP-D-xylose and UDP-D-glucuronate Biosynthesis
mmu-mir-425-5p	miR-425-5p (and other miRNAs w/seed AUGACAC)	1.26	TargetScan Human	Moderate (predicted)		UXS1	UDP-D-xylose and UDP-D-glucuronate Biosynthesis
hsa-mir-4487	miR-4487 (miRNAs w/seed GAGCUGG)	-1.299	TargetScan Human	High (predicted)		URAD	Ubiquinol-10 Biosynthesis (Eukaryotic)
hsa-mir-27b	miR-27b-3p (and other miRNAs w/seed UCACAGU)	1.27	TargetScan Human	Moderate (predicted)		COQ3	Ubiquinol-10 Biosynthesis (Eukaryotic)
hsa-mir-1287-5p	miR-1287-5p (miRNAs w/seed GCUGGAU)	1.2	TargetScan Human	Moderate (predicted)		URAD	Ubiquinol-10 Biosynthesis (Eukaryotic)
hsa-mir-135a-5p	miR-135a-5p (and other miRNAs w/seed AUGGCUU)	1.31	TargetScan Human	Moderate (predicted)		FAH	Tyrosine Degradation I
hsa-mir-4706	miR-4706 (and other miRNAs w/seed GCGGGGA)	-1.351	TargetScan Human	High (predicted)		MAFA	Type II Diabetes Mellitus Signaling
mmu-mir-149	miR-149-5p (miRNAs w/seed CUGGCUC)	1.45	TargetScan Human	Moderate (predicted)		MAFA	Type II Diabetes Mellitus Signaling
hsa-mir-504	miR-504-5p (and other miRNAs w/seed GACCCUG)	1.3	TargetScan Human	Moderate (predicted)		ICA1	Type I Diabetes Mellitus Signaling
hsa-mir-877	miR-877-5p (and other miRNAs w/seed UAGAGGA)	-1.299	TargetScan Human	High (predicted)		SERPINB9	Tumoricidal Function of Hepatic Natural Killer Cells
hsa-mir-504	miR-504-5p (and other miRNAs w/seed GACCCUG)	1.3	TargetScan Human	Moderate (predicted)		LYVE1	Tumoricidal Function of Hepatic Natural Killer Cells
hsa-mir-4487	miR-4487 (miRNAs w/seed GAGCUGG)	-1.299	TargetScan Human	Moderate (predicted)		LYVE1	Tumoricidal Function of Hepatic Natural Killer Cells
hsa-mir-1224-5p	miR-1224-5p (and other miRNAs w/seed UGAGGAC)	1.26	TargetScan Human	Moderate (predicted)		LYVE1	Tumoricidal Function of Hepatic Natural Killer Cells
hsa-mir-10b-5p	miR-10b-5p (and other miRNAs w/seed ACCCUGU)	1.35	TargetScan Human	Moderate (predicted)		SRGN	Tumoricidal Function of Hepatic Natural Killer Cells
hsa-mir-3178	miR-10394-3p (and other miRNAs w/seed GGGCGCG)	1.21	TargetScan Human	Moderate (predicted)		SERPINB9	Tumoricidal Function of Hepatic Natural Killer Cells
hsa-let-7f-5p	let-7e-5p (and other miRNAs w/seed GAGGUAG)	-1.471	TargetScan Human	Moderate (predicted)		SRGN	Tumoricidal Function of Hepatic Natural Killer Cells
hsa-let-7f-5p	let-7e-5p (and other miRNAs w/seed GAGGUAG)	-1.471	TargetScan Human	Moderate (predicted)		SERPINB9	Tumoricidal Function of Hepatic Natural Killer Cells
hsa-let-7f-5p	let-7e-5p (and other miRNAs w/seed GAGGUAG)	-1.471	TargetScan Human	Moderate (predicted)		LYVE1	Tumoricidal Function of Hepatic Natural Killer Cells
hsa-mir-4487	miR-4487 (miRNAs w/seed GAGCUGG)	-1.299	TargetScan Human	Moderate (predicted)		TSEN34	tRNA Splicing
hsa-mir-4487	miR-4487 (miRNAs w/seed GAGCUGG)	-1.299	TargetScan Human	High (predicted)		TSEN15	tRNA Splicing
hsa-mir-30c-5p	miR-30c-5p (and other miRNAs w/seed GUAAACA)	1.24	TargetScan Human	Moderate (predicted)		TSEN15	tRNA Splicing
hsa-mir-135a-5p	miR-135a-5p (and other miRNAs w/seed AUGGCUU)	1.31	TargetScan Human	High (predicted)		TSEN54	tRNA Splicing
hsa-mir-10b-5p	miR-10b-5p (and other miRNAs w/seed ACCCUGU)	1.35	TargetScan Human	Moderate (predicted)		TSEN34	tRNA Splicing
hsa-let-7f-5p	let-7e-5p (and other miRNAs w/seed GAGGUAG)	-1.471	TarBase,TargetScan Human	Experimentally Observed,High (predicted)	Bt.27064.1.A1_at	MARS2	tRNA Charging
hsa-mir-548a-3p	miR-548f-3p (and other miRNAs w/seed AAAACUG)	1.27	TargetScan Human	Moderate (predicted)		FARS2	tRNA Charging
hsa-mir-504	miR-504-5p (and other miRNAs w/seed GACCCUG)	1.3	TargetScan Human	High (predicted)		CARS2	tRNA Charging
hsa-mir-4706	miR-4706 (and other miRNAs w/seed GCGGGGA)	-1.351	TargetScan Human	Moderate (predicted)		HARS1	tRNA Charging
hsa-mir-4445	miR-4445-5p (miRNAs w/seed GAUUGUU)	1.47	TargetScan Human	Moderate (predicted)		RARS1	tRNA Charging
hsa-mir-4445	miR-4445-5p (miRNAs w/seed GAUUGUU)	1.47	TargetScan Human	Moderate (predicted)		DARS2	tRNA Charging
hsa-mir-4443	miR-4443 (miRNAs w/seed UGGAGGC)	1.22	TargetScan Human	Moderate (predicted)		LARS2	tRNA Charging
mmu-mir-335	miR-335-5p (and other miRNAs w/seed CAAGAGC)	1.35	TargetScan Human	Moderate (predicted)		FARS2	tRNA Charging
hsa-mir-331	miR-331-3p (miRNAs w/seed CCCCUGG)	1.21	TargetScan Human	Moderate (predicted)		EARS2	tRNA Charging
hsa-mir-3128	miR-3128 (and other miRNAs w/seed CUGGCAA)	1.3	TargetScan Human	High (predicted)		LARS2	tRNA Charging
hsa-mir-3128	miR-3128 (and other miRNAs w/seed CUGGCAA)	1.3	TargetScan Human	Moderate (predicted)		HARS2	tRNA Charging
mmu-mir-31	miR-31-5p (and other miRNAs w/seed GGCAAGA)	1.44	TargetScan Human	Moderate (predicted)		WARS2	tRNA Charging
hsa-mir-30c-5p	miR-30c-5p (and other miRNAs w/seed GUAAACA)	1.24	TargetScan Human	High (predicted)		CARS1	tRNA Charging
mmu-mir-149	miR-149-5p (miRNAs w/seed CUGGCUC)	1.45	TargetScan Human	Moderate (predicted)		LARS2	tRNA Charging
hsa-let-7f-5p	let-7e-5p (and other miRNAs w/seed GAGGUAG)	-1.471	TargetScan Human	Moderate (predicted)		WARS2	tRNA Charging
hsa-let-7f-5p	let-7e-5p (and other miRNAs w/seed GAGGUAG)	-1.471	TargetScan Human	High (predicted)		QARS1	tRNA Charging
hsa-let-7f-5p	let-7e-5p (and other miRNAs w/seed GAGGUAG)	-1.471	TargetScan Human	High (predicted)		PARS2	tRNA Charging
hsa-let-7f-5p	let-7e-5p (and other miRNAs w/seed GAGGUAG)	-1.471	TargetScan Human	Moderate (predicted)		NARS2	tRNA Charging
hsa-mir-877	miR-877-5p (and other miRNAs w/seed UAGAGGA)	-1.299	TargetScan Human	Moderate (predicted)		ABHD2	Triacylglycerol Degradation
hsa-mir-4745-5p	miR-4481 (and other miRNAs w/seed GAGUGGG)	1.32	TargetScan Human	Moderate (predicted)		ABHD12	Triacylglycerol Degradation
hsa-mir-548ac	miR-548d-3p (and other miRNAs w/seed AAAAACC)	1.3	TargetScan Human	Moderate (predicted)		PLPP2	Triacylglycerol Biosynthesis
hsa-mir-4706	miR-4706 (and other miRNAs w/seed GCGGGGA)	-1.351	TargetScan Human	Moderate (predicted)		MOGAT3	Triacylglycerol Biosynthesis
hsa-mir-4706	miR-4706 (and other miRNAs w/seed GCGGGGA)	-1.351	TargetScan Human	Moderate (predicted)		LPIN3	Triacylglycerol Biosynthesis
hsa-mir-4745-5p	miR-4481 (and other miRNAs w/seed GAGUGGG)	1.32	TargetScan Human	Moderate (predicted)		PLPPR2	Triacylglycerol Biosynthesis
hsa-mir-4443	miR-4443 (miRNAs w/seed UGGAGGC)	1.22	TargetScan Human	High (predicted)		MOGAT3	Triacylglycerol Biosynthesis
mmu-mir-425-5p	miR-425-5p (and other miRNAs w/seed AUGACAC)	1.26	TargetScan Human	Moderate (predicted)		DGAT2	Triacylglycerol Biosynthesis
hsa-mir-3128	miR-3128 (and other miRNAs w/seed CUGGCAA)	1.3	TargetScan Human	Moderate (predicted)		PLPP3	Triacylglycerol Biosynthesis
hsa-mir-3128	miR-3128 (and other miRNAs w/seed CUGGCAA)	1.3	TargetScan Human	Moderate (predicted)		DGAT1	Triacylglycerol Biosynthesis
hsa-mir-30c-5p	miR-30c-5p (and other miRNAs w/seed GUAAACA)	1.24	TargetScan Human	Moderate (predicted)		PLPPR4	Triacylglycerol Biosynthesis
hsa-mir-27b	miR-27b-3p (and other miRNAs w/seed UCACAGU)	1.27	TargetScan Human	Moderate (predicted)		PLPP3	Triacylglycerol Biosynthesis
hsa-mir-27b	miR-27b-3p (and other miRNAs w/seed UCACAGU)	1.27	TargetScan Human	Moderate (predicted)		LPIN2	Triacylglycerol Biosynthesis
mmu-mir-149	miR-149-5p (miRNAs w/seed CUGGCUC)	1.45	TargetScan Human	Moderate (predicted)		PLPP3	Triacylglycerol Biosynthesis
hsa-mir-3178	miR-10394-3p (and other miRNAs w/seed GGGCGCG)	1.21	TargetScan Human	Moderate (predicted)		PLPPR2	Triacylglycerol Biosynthesis
hsa-mir-100-5p	miR-100-5p (and other miRNAs w/seed ACCCGUA)	1.32	TargetScan Human	Moderate (predicted)		PLPPR4	Triacylglycerol Biosynthesis
hsa-mir-4745-5p	miR-4481 (and other miRNAs w/seed GAGUGGG)	1.32	TargetScan Human	High (predicted)		NLRP5	TREM1 Signaling
hsa-mir-27b	miR-27b-3p (and other miRNAs w/seed UCACAGU)	1.27	TargetScan Human	Moderate (predicted)		NLRP10	TREM1 Signaling
hsa-mir-100-5p	miR-100-5p (and other miRNAs w/seed ACCCGUA)	1.32	TargetScan Human	High (predicted)		NLRP2	TREM1 Signaling
hsa-mir-100-5p	miR-100-5p (and other miRNAs w/seed ACCCGUA)	1.32	TargetScan Human	Moderate (predicted)		NLRC3	TREM1 Signaling
hsa-mir-504	miR-504-5p (and other miRNAs w/seed GACCCUG)	1.3	TargetScan Human	Moderate (predicted)		TREH	Trehalose Degradation II (Trehalase)
hsa-let-7f-5p	let-7e-5p (and other miRNAs w/seed GAGGUAG)	-1.471	TargetScan Human	High (predicted)	Bt.9878.1.A1_at	SMARCAD1	Transcriptional Regulatory Network in Embryonic Stem Cells
hsa-mir-4487	miR-4487 (miRNAs w/seed GAGCUGG)	-1.299	TargetScan Human	Moderate (predicted)	Bt.25390.1.A1_at	MEIS1	Transcriptional Regulatory Network in Embryonic Stem Cells
mmu-mir-425-5p	miR-425-5p (and other miRNAs w/seed AUGACAC)	1.26	TargetScan Human	High (predicted)	Bt.25390.1.A1_at	MEIS1	Transcriptional Regulatory Network in Embryonic Stem Cells
hsa-mir-101-5p	miR-101-5p (miRNAs w/seed AGUUAUC)	1.48	TargetScan Human	Moderate (predicted)	Bt.25390.1.A1_at	MEIS1	Transcriptional Regulatory Network in Embryonic Stem Cells
hsa-let-7f-5p	let-7e-5p (and other miRNAs w/seed GAGGUAG)	-1.471	TargetScan Human	Moderate (predicted)	Bt.25390.1.A1_at	MEIS1	Transcriptional Regulatory Network in Embryonic Stem Cells
hsa-mir-548a-3p	miR-548f-3p (and other miRNAs w/seed AAAACUG)	1.27	TargetScan Human	High (predicted)		SKIL	Transcriptional Regulatory Network in Embryonic Stem Cells
hsa-mir-548a-3p	miR-548f-3p (and other miRNAs w/seed AAAACUG)	1.27	TargetScan Human	Moderate (predicted)		ESX1	Transcriptional Regulatory Network in Embryonic Stem Cells
hsa-mir-548ae-3p	miR-548ae-3p (and other miRNAs w/seed AAAAACU)	1.36	TargetScan Human	Moderate (predicted)		ZFHX3	Transcriptional Regulatory Network in Embryonic Stem Cells
hsa-mir-4706	miR-4706 (and other miRNAs w/seed GCGGGGA)	-1.351	TargetScan Human	Moderate (predicted)		SIX3	Transcriptional Regulatory Network in Embryonic Stem Cells
hsa-mir-4706	miR-4706 (and other miRNAs w/seed GCGGGGA)	-1.351	TargetScan Human	High (predicted)		GBX2	Transcriptional Regulatory Network in Embryonic Stem Cells
hsa-mir-4487	miR-4487 (miRNAs w/seed GAGCUGG)	-1.299	TargetScan Human	Moderate (predicted)		ZFHX3	Transcriptional Regulatory Network in Embryonic Stem Cells
hsa-mir-4487	miR-4487 (miRNAs w/seed GAGCUGG)	-1.299	TargetScan Human	Moderate (predicted)		FOXC1	Transcriptional Regulatory Network in Embryonic Stem Cells
hsa-mir-4745-5p	miR-4481 (and other miRNAs w/seed GAGUGGG)	1.32	TargetScan Human	High (predicted)		SIX3	Transcriptional Regulatory Network in Embryonic Stem Cells
mmu-mir-421	miR-421-3p (and other miRNAs w/seed UCAACAG)	1.25	TargetScan Human	Moderate (predicted)		OTX1	Transcriptional Regulatory Network in Embryonic Stem Cells
mmu-mir-421	miR-421-3p (and other miRNAs w/seed UCAACAG)	1.25	TargetScan Human	Moderate (predicted)		FOXC1	Transcriptional Regulatory Network in Embryonic Stem Cells
hsa-mir-3128	miR-3128 (and other miRNAs w/seed CUGGCAA)	1.3	TargetScan Human	Moderate (predicted)		ESX1	Transcriptional Regulatory Network in Embryonic Stem Cells
mmu-mir-31	miR-31-5p (and other miRNAs w/seed GGCAAGA)	1.44	TargetScan Human	Moderate (predicted)		MYF5	Transcriptional Regulatory Network in Embryonic Stem Cells
mmu-mir-31	miR-31-5p (and other miRNAs w/seed GGCAAGA)	1.44	TargetScan Human	Moderate (predicted)		FOXC1	Transcriptional Regulatory Network in Embryonic Stem Cells
hsa-mir-30c-5p	miR-30c-5p (and other miRNAs w/seed GUAAACA)	1.24	TargetScan Human	Moderate (predicted)		SKIL	Transcriptional Regulatory Network in Embryonic Stem Cells
hsa-mir-30c-5p	miR-30c-5p (and other miRNAs w/seed GUAAACA)	1.24	TargetScan Human	Moderate (predicted)		NEUROG1	Transcriptional Regulatory Network in Embryonic Stem Cells
hsa-mir-30c-5p	miR-30c-5p (and other miRNAs w/seed GUAAACA)	1.24	TargetScan Human	Moderate (predicted)		LHX5	Transcriptional Regulatory Network in Embryonic Stem Cells
hsa-mir-10b-5p	miR-10b-5p (and other miRNAs w/seed ACCCUGU)	1.35	TargetScan Human	Moderate (predicted)		OTX1	Transcriptional Regulatory Network in Embryonic Stem Cells
hsa-mir-10b-5p	miR-10b-5p (and other miRNAs w/seed ACCCUGU)	1.35	TargetScan Human	Moderate (predicted)		GSX2	Transcriptional Regulatory Network in Embryonic Stem Cells
hsa-let-7f-5p	let-7e-5p (and other miRNAs w/seed GAGGUAG)	-1.471	TargetScan Human	High (predicted)		SKIL	Transcriptional Regulatory Network in Embryonic Stem Cells
hsa-mir-874	miR-874-3p (miRNAs w/seed UGCCCUG)	1.21	TargetScan Human	High (predicted)		THRA	TR/RXR Activation,White Adipose Tissue Browning Pathway
hsa-mir-4487	miR-4487 (miRNAs w/seed GAGCUGG)	-1.299	TargetScan Human	Moderate (predicted)		THRA	TR/RXR Activation,White Adipose Tissue Browning Pathway
mmu-mir-425-5p	miR-425-5p (and other miRNAs w/seed AUGACAC)	1.26	TargetScan Human	Moderate (predicted)		THRB	TR/RXR Activation,White Adipose Tissue Browning Pathway
hsa-mir-27b	miR-27b-3p (and other miRNAs w/seed UCACAGU)	1.27	Ingenuity Expert Findings	Experimentally Observed		THRB	TR/RXR Activation,White Adipose Tissue Browning Pathway
hsa-mir-135a-5p	miR-135a-5p (and other miRNAs w/seed AUGGCUU)	1.31	TargetScan Human	Moderate (predicted)		THRB	TR/RXR Activation,White Adipose Tissue Browning Pathway
hsa-let-7f-5p	let-7e-5p (and other miRNAs w/seed GAGGUAG)	-1.471	TargetScan Human	High (predicted)		THRA	TR/RXR Activation,White Adipose Tissue Browning Pathway
hsa-mir-4443	miR-4443 (miRNAs w/seed UGGAGGC)	1.22	TargetScan Human	Moderate (predicted)		SREBF2	TR/RXR Activation,Unfolded protein response
hsa-mir-331	miR-331-3p (miRNAs w/seed CCCCUGG)	1.21	TargetScan Human	Moderate (predicted)		SREBF2	TR/RXR Activation,Unfolded protein response
hsa-let-7f-5p	let-7e-5p (and other miRNAs w/seed GAGGUAG)	-1.471	TargetScan Human	High (predicted)	Bt.15842.1.S1_at	THRSP	TR/RXR Activation
hsa-mir-4487	miR-4487 (miRNAs w/seed GAGCUGG)	-1.299	TargetScan Human	High (predicted)		SLC16A2	TR/RXR Activation
hsa-mir-4487	miR-4487 (miRNAs w/seed GAGCUGG)	-1.299	TargetScan Human	Moderate (predicted)		RAB3B	TR/RXR Activation
hsa-mir-4487	miR-4487 (miRNAs w/seed GAGCUGG)	-1.299	TargetScan Human	Moderate (predicted)		NXPH2	TR/RXR Activation
hsa-mir-4487	miR-4487 (miRNAs w/seed GAGCUGG)	-1.299	TargetScan Human	Moderate (predicted)		NRGN	TR/RXR Activation
hsa-mir-4745-5p	miR-4481 (and other miRNAs w/seed GAGUGGG)	1.32	TargetScan Human	High (predicted)		SLC16A2	TR/RXR Activation
hsa-mir-4745-5p	miR-4481 (and other miRNAs w/seed GAGUGGG)	1.32	TargetScan Human	Moderate (predicted)		RAB3B	TR/RXR Activation
hsa-mir-4445	miR-4445-5p (miRNAs w/seed GAUUGUU)	1.47	TargetScan Human	Moderate (predicted)		RAB3B	TR/RXR Activation
mmu-mir-335	miR-335-5p (and other miRNAs w/seed CAAGAGC)	1.35	TargetScan Human	Moderate (predicted)		RAB3B	TR/RXR Activation
mmu-mir-335	miR-335-5p (and other miRNAs w/seed CAAGAGC)	1.35	TargetScan Human	Moderate (predicted)		NXPH2	TR/RXR Activation
mmu-mir-31	miR-31-5p (and other miRNAs w/seed GGCAAGA)	1.44	TargetScan Human	Moderate (predicted)		SLC16A2	TR/RXR Activation
hsa-mir-30c-5p	miR-30c-5p (and other miRNAs w/seed GUAAACA)	1.24	TargetScan Human	High (predicted)		UCP3	TR/RXR Activation
hsa-mir-1287-5p	miR-1287-5p (miRNAs w/seed GCUGGAU)	1.2	TargetScan Human	Moderate (predicted)		TRH	TR/RXR Activation
hsa-mir-1284	miR-1284 (and other miRNAs w/seed CUAUACA)	1.31	TargetScan Human	Moderate (predicted)		STRBP	TR/RXR Activation
hsa-mir-1282	miR-1282 (miRNAs w/seed CGUUUGC)	1.38	TargetScan Human	Moderate (predicted)		NRGN	TR/RXR Activation
hsa-let-7f-5p	let-7e-5p (and other miRNAs w/seed GAGGUAG)	-1.471	TargetScan Human	Moderate (predicted)		STRBP	TR/RXR Activation
hsa-mir-1224-5p	miR-1224-5p (and other miRNAs w/seed UGAGGAC)	1.26	TargetScan Human	High (predicted)		MADD	TNFR1 Signaling
hsa-mir-874	miR-874-3p (miRNAs w/seed UGCCCUG)	1.21	TargetScan Human	High (predicted)		RAB13	Tight Junction Signaling
hsa-mir-504	miR-504-5p (and other miRNAs w/seed GACCCUG)	1.3	TargetScan Human	Moderate (predicted)		RAB13	Tight Junction Signaling
hsa-mir-4745-5p	miR-4481 (and other miRNAs w/seed GAGUGGG)	1.32	TargetScan Human	Moderate (predicted)		VAPA	Tight Junction Signaling
mmu-mir-335	miR-335-5p (and other miRNAs w/seed CAAGAGC)	1.35	TargetScan Human	Moderate (predicted)		VAPA	Tight Junction Signaling
hsa-mir-331	miR-331-3p (miRNAs w/seed CCCCUGG)	1.21	TargetScan Human	Moderate (predicted)		RAB13	Tight Junction Signaling
hsa-mir-331	miR-331-3p (miRNAs w/seed CCCCUGG)	1.21	TargetScan Human	Moderate (predicted)		CASK	Tight Junction Signaling
hsa-mir-30c-5p	miR-30c-5p (and other miRNAs w/seed GUAAACA)	1.24	TargetScan Human	Moderate (predicted)		VAPA	Tight Junction Signaling
hsa-mir-101-5p	miR-101-5p (miRNAs w/seed AGUUAUC)	1.48	TargetScan Human	Moderate (predicted)		CASK	Tight Junction Signaling
mmu-mir-421	miR-421-3p (and other miRNAs w/seed UCAACAG)	1.25	TargetScan Human	High (predicted)		DIO1	Thyroid Hormone Metabolism I (via Deiodination),Thyroid Hormone Metabolism II (via Conjugation and/or Degradation),Thyronamine and Iodothyronamine Metabolism,TR/RXR Activation
hsa-mir-3178	miR-10394-3p (and other miRNAs w/seed GGGCGCG)	1.21	TargetScan Human	Moderate (predicted)		DIO3	Thyroid Hormone Metabolism I (via Deiodination),Thyroid Hormone Metabolism II (via Conjugation and/or Degradation),Thyronamine and Iodothyronamine Metabolism,TR/RXR Activation
hsa-let-7f-5p	let-7e-5p (and other miRNAs w/seed GAGGUAG)	-1.471	TargetScan Human	Moderate (predicted)		DIO3	Thyroid Hormone Metabolism I (via Deiodination),Thyroid Hormone Metabolism II (via Conjugation and/or Degradation),Thyronamine and Iodothyronamine Metabolism,TR/RXR Activation
hsa-mir-874	miR-874-3p (miRNAs w/seed UGCCCUG)	1.21	TargetScan Human	Moderate (predicted)		IYD	Thyroid Hormone Biosynthesis
hsa-mir-1224-5p	miR-1224-5p (and other miRNAs w/seed UGAGGAC)	1.26	TargetScan Human	Moderate (predicted)		IYD	Thyroid Hormone Biosynthesis
hsa-mir-4487	miR-4487 (miRNAs w/seed GAGCUGG)	-1.299	TargetScan Human	Moderate (predicted)		UPB1	Thymine Degradation,Uracil Degradation II (Reductive)
mmu-mir-425-5p	miR-425-5p (and other miRNAs w/seed AUGACAC)	1.26	TargetScan Human	Moderate (predicted)		DPYD	Thymine Degradation,Uracil Degradation II (Reductive)
hsa-let-7f-5p	let-7e-5p (and other miRNAs w/seed GAGGUAG)	-1.471	TargetScan Human	Moderate (predicted)		UPB1	Thymine Degradation,Uracil Degradation II (Reductive)
hsa-mir-4443	miR-4443 (miRNAs w/seed UGGAGGC)	1.22	TargetScan Human	High (predicted)		MPL	Thrombopoietin Signaling
hsa-mir-10b-5p	miR-10b-5p (and other miRNAs w/seed ACCCUGU)	1.35	TargetScan Human	Moderate (predicted)		MPL	Thrombopoietin Signaling
hsa-mir-4443	miR-4443 (miRNAs w/seed UGGAGGC)	1.22	TargetScan Human	Moderate (predicted)		GATA1	Thrombin Signaling
mmu-mir-335	miR-335-5p (and other miRNAs w/seed CAAGAGC)	1.35	TargetScan Human	Moderate (predicted)		GATA2	Thrombin Signaling
hsa-mir-331	miR-331-3p (miRNAs w/seed CCCCUGG)	1.21	TargetScan Human	Moderate (predicted)		GATA5	Thrombin Signaling
hsa-mir-30c-5p	miR-30c-5p (and other miRNAs w/seed GUAAACA)	1.24	TargetScan Human	Moderate (predicted)		GATA5	Thrombin Signaling
hsa-mir-27b	miR-27b-3p (and other miRNAs w/seed UCACAGU)	1.27	TargetScan Human	Moderate (predicted)		GATA2	Thrombin Signaling
hsa-mir-504	miR-504-5p (and other miRNAs w/seed GACCCUG)	1.3	TargetScan Human	Moderate (predicted)		MOCOS	Thio-molybdenum Cofactor Biosynthesis
hsa-mir-4443	miR-4443 (miRNAs w/seed UGGAGGC)	1.22	TargetScan Human	Moderate (predicted)		MOCOS	Thio-molybdenum Cofactor Biosynthesis
hsa-mir-1287-5p	miR-1287-5p (miRNAs w/seed GCUGGAU)	1.2	TargetScan Human	Moderate (predicted)		MOCOS	Thio-molybdenum Cofactor Biosynthesis
hsa-mir-4745-5p	miR-4481 (and other miRNAs w/seed GAGUGGG)	1.32	TargetScan Human	Moderate (predicted)		TPK1	Thiamin Salvage III
mmu-mir-421	miR-421-3p (and other miRNAs w/seed UCAACAG)	1.25	TargetScan Human	High (predicted)		TPK1	Thiamin Salvage III
hsa-let-7f-5p	let-7e-5p (and other miRNAs w/seed GAGGUAG)	-1.471	TargetScan Human	Moderate (predicted)		TPK1	Thiamin Salvage III
hsa-mir-4445	miR-4445-5p (miRNAs w/seed GAUUGUU)	1.47	TargetScan Human	Moderate (predicted)		DEFB132	Th17 Activation Pathway
hsa-mir-4443	miR-4443 (miRNAs w/seed UGGAGGC)	1.22	TargetScan Human	Moderate (predicted)		DEFB132	Th17 Activation Pathway
mmu-mir-421	miR-421-3p (and other miRNAs w/seed UCAACAG)	1.25	TargetScan Human	Moderate (predicted)		DEFB110	Th17 Activation Pathway
hsa-mir-331	miR-331-3p (miRNAs w/seed CCCCUGG)	1.21	TargetScan Human	Moderate (predicted)		DEFB132	Th17 Activation Pathway
hsa-mir-3128	miR-3128 (and other miRNAs w/seed CUGGCAA)	1.3	TargetScan Human	High (predicted)		DEFB127	Th17 Activation Pathway
mmu-mir-31	miR-31-5p (and other miRNAs w/seed GGCAAGA)	1.44	TargetScan Human	Moderate (predicted)		DEFB106A/DEFB106B	Th17 Activation Pathway
hsa-mir-135a-5p	miR-135a-5p (and other miRNAs w/seed AUGGCUU)	1.31	TargetScan Human	High (predicted)		DEFB123	Th17 Activation Pathway
hsa-mir-1224-5p	miR-1224-5p (and other miRNAs w/seed UGAGGAC)	1.26	TargetScan Human	Moderate (predicted)		DEFB118	Th17 Activation Pathway
hsa-mir-874	miR-874-3p (miRNAs w/seed UGCCCUG)	1.21	TargetScan Human	Moderate (predicted)		IKZF1	Th1 and Th2 Activation Pathway,Th2 Pathway
hsa-mir-4706	miR-4706 (and other miRNAs w/seed GCGGGGA)	-1.351	TargetScan Human	Moderate (predicted)		IKZF1	Th1 and Th2 Activation Pathway,Th2 Pathway
hsa-mir-4443	miR-4443 (miRNAs w/seed UGGAGGC)	1.22	TargetScan Human	High (predicted)		HAVCR1	Th1 and Th2 Activation Pathway,Th2 Pathway
hsa-mir-4443	miR-4443 (miRNAs w/seed UGGAGGC)	1.22	TargetScan Human	Moderate (predicted)		GFI1	Th1 and Th2 Activation Pathway,Th2 Pathway
mmu-mir-335	miR-335-5p (and other miRNAs w/seed CAAGAGC)	1.35	TargetScan Human	Moderate (predicted)		HAVCR1	Th1 and Th2 Activation Pathway,Th2 Pathway
hsa-mir-331	miR-331-3p (miRNAs w/seed CCCCUGG)	1.21	TargetScan Human	Moderate (predicted)		HAVCR1	Th1 and Th2 Activation Pathway,Th2 Pathway
mmu-mir-31	miR-31-5p (and other miRNAs w/seed GGCAAGA)	1.44	TargetScan Human	Moderate (predicted)		GFI1	Th1 and Th2 Activation Pathway,Th2 Pathway
hsa-mir-1284	miR-1284 (and other miRNAs w/seed CUAUACA)	1.31	TargetScan Human	Moderate (predicted)		HAVCR1	Th1 and Th2 Activation Pathway,Th2 Pathway
hsa-mir-10b-5p	miR-10b-5p (and other miRNAs w/seed ACCCUGU)	1.35	TargetScan Human	Moderate (predicted)		HAVCR1	Th1 and Th2 Activation Pathway,Th2 Pathway
hsa-mir-3178	miR-10394-3p (and other miRNAs w/seed GGGCGCG)	1.21	TargetScan Human	Moderate (predicted)		HAVCR1	Th1 and Th2 Activation Pathway,Th2 Pathway
hsa-mir-27b	miR-27b-3p (and other miRNAs w/seed UCACAGU)	1.27	TargetScan Human	Moderate (predicted)		NFIL3	Th1 and Th2 Activation Pathway,Th1 Pathway
hsa-mir-3128	miR-3128 (and other miRNAs w/seed CUGGCAA)	1.3	TargetScan Human	Moderate (predicted)		VDR	TGF-β Signaling,VDR/RXR Activation
hsa-mir-10b-5p	miR-10b-5p (and other miRNAs w/seed ACCCUGU)	1.35	TargetScan Human	Moderate (predicted)		VDR	TGF-β Signaling,VDR/RXR Activation
hsa-mir-4706	miR-4706 (and other miRNAs w/seed GCGGGGA)	-1.351	TargetScan Human	Moderate (predicted)		RUNX3	TGF-β Signaling,Th1 and Th2 Activation Pathway,Th1 Pathway,Th2 Pathway
hsa-mir-4487	miR-4487 (miRNAs w/seed GAGCUGG)	-1.299	TargetScan Human	High (predicted)		RUNX3	TGF-β Signaling,Th1 and Th2 Activation Pathway,Th1 Pathway,Th2 Pathway
hsa-mir-4706	miR-4706 (and other miRNAs w/seed GCGGGGA)	-1.351	TargetScan Human	Moderate (predicted)	Bt.668.1.S1_at	PMEPA1	TGF-β Signaling
hsa-mir-4487	miR-4487 (miRNAs w/seed GAGCUGG)	-1.299	TargetScan Human	Moderate (predicted)		INHBC	TGF-β Signaling
hsa-mir-4745-5p	miR-4481 (and other miRNAs w/seed GAGUGGG)	1.32	TargetScan Human	High (predicted)		INHBC	TGF-β Signaling
hsa-mir-4745-5p	miR-4481 (and other miRNAs w/seed GAGUGGG)	1.32	TargetScan Human	Moderate (predicted)		INHBB	TGF-β Signaling
hsa-mir-4745-5p	miR-4481 (and other miRNAs w/seed GAGUGGG)	1.32	TargetScan Human	Moderate (predicted)		INHA	TGF-β Signaling
mmu-mir-425-5p	miR-425-5p (and other miRNAs w/seed AUGACAC)	1.26	TargetScan Human	Moderate (predicted)		AMHR2	TGF-β Signaling
hsa-mir-3178	miR-10394-3p (and other miRNAs w/seed GGGCGCG)	1.21	TargetScan Human	High (predicted)		AMH	TGF-β Signaling
hsa-mir-100-5p	miR-100-5p (and other miRNAs w/seed ACCCGUA)	1.32	TargetScan Human	Moderate (predicted)		SKI	TGF-β Signaling
hsa-mir-3178	miR-10394-3p (and other miRNAs w/seed GGGCGCG)	1.21	TargetScan Human	Moderate (predicted)		PINX1	Telomere Extension by Telomerase
hsa-mir-4745-5p	miR-4481 (and other miRNAs w/seed GAGUGGG)	1.32	TargetScan Human	Moderate (predicted)		TINF2	Telomerase Signaling,Telomere Extension by Telomerase
hsa-mir-4443	miR-4443 (miRNAs w/seed UGGAGGC)	1.22	TargetScan Human	High (predicted)		TINF2	Telomerase Signaling,Telomere Extension by Telomerase
mmu-mir-425-5p	miR-425-5p (and other miRNAs w/seed AUGACAC)	1.26	TargetScan Human	Moderate (predicted)		TERF1	Telomerase Signaling,Telomere Extension by Telomerase
hsa-mir-331	miR-331-3p (miRNAs w/seed CCCCUGG)	1.21	TargetScan Human	Moderate (predicted)		TINF2	Telomerase Signaling,Telomere Extension by Telomerase
hsa-mir-10b-5p	miR-10b-5p (and other miRNAs w/seed ACCCUGU)	1.35	TargetScan Human	Moderate (predicted)		DKC1	Telomerase Signaling
hsa-let-7f-5p	let-7e-5p (and other miRNAs w/seed GAGGUAG)	-1.471	TargetScan Human	Moderate (predicted)		GTF2I	Tec Kinase Signaling
hsa-mir-874	miR-874-3p (miRNAs w/seed UGCCCUG)	1.21	TargetScan Human	Moderate (predicted)		SLC35G3	TCA Cycle II (Eukaryotic)
hsa-mir-3128	miR-3128 (and other miRNAs w/seed CUGGCAA)	1.3	TargetScan Human	Moderate (predicted)		SUCLA2	TCA Cycle II (Eukaryotic)
mmu-mir-149	miR-149-5p (miRNAs w/seed CUGGCUC)	1.45	TargetScan Human	Moderate (predicted)		SLC35G3	TCA Cycle II (Eukaryotic)
mmu-mir-149	miR-149-5p (miRNAs w/seed CUGGCUC)	1.45	TargetScan Human	Moderate (predicted)		OGDHL	TCA Cycle II (Eukaryotic)
hsa-mir-135a-5p	miR-135a-5p (and other miRNAs w/seed AUGGCUU)	1.31	TargetScan Human	Moderate (predicted)		SLC35G3	TCA Cycle II (Eukaryotic)
mmu-mir-132	miR-132-3p (and other miRNAs w/seed AACAGUC)	1.22	TargetScan Human	Moderate (predicted)		SUCLA2	TCA Cycle II (Eukaryotic)
hsa-mir-30c-5p	miR-30c-5p (and other miRNAs w/seed GUAAACA)	1.24	TargetScan Human	High (predicted)		CSAD	Taurine Biosynthesis
hsa-mir-504	miR-504-5p (and other miRNAs w/seed GACCCUG)	1.3	TargetScan Human	Moderate (predicted)		GATA3	T Helper Cell Differentiation,Th1 and Th2 Activation Pathway,Th1 Pathway,Th2 Pathway,Thrombin Signaling
hsa-mir-27b	miR-27b-3p (and other miRNAs w/seed UCACAGU)	1.27	TargetScan Human	Moderate (predicted)		GATA3	T Helper Cell Differentiation,Th1 and Th2 Activation Pathway,Th1 Pathway,Th2 Pathway,Thrombin Signaling
hsa-mir-135a-5p	miR-135a-5p (and other miRNAs w/seed AUGGCUU)	1.31	TargetScan Human	Moderate (predicted)		GATA3	T Helper Cell Differentiation,Th1 and Th2 Activation Pathway,Th1 Pathway,Th2 Pathway,Thrombin Signaling
hsa-mir-10b-5p	miR-10b-5p (and other miRNAs w/seed ACCCUGU)	1.35	TargetScan Human	Moderate (predicted)		GATA3	T Helper Cell Differentiation,Th1 and Th2 Activation Pathway,Th1 Pathway,Th2 Pathway,Thrombin Signaling
hsa-mir-27b	miR-27b-3p (and other miRNAs w/seed UCACAGU)	1.27	TargetScan Human	Moderate (predicted)		SHB	T Cell Receptor Signaling
hsa-mir-3178	miR-10394-3p (and other miRNAs w/seed GGGCGCG)	1.21	TargetScan Human	Moderate (predicted)		BATF	T Cell Exhaustion Signaling Pathway,Th17 Activation Pathway
hsa-mir-4443	miR-4443 (miRNAs w/seed UGGAGGC)	1.22	TargetScan Human	Moderate (predicted)		LGALS9	T Cell Exhaustion Signaling Pathway,Th1 and Th2 Activation Pathway,Th1 Pathway
mmu-mir-132	miR-132-3p (and other miRNAs w/seed AACAGUC)	1.22	TargetScan Human	Moderate (predicted)		HAVCR2	T Cell Exhaustion Signaling Pathway,Th1 and Th2 Activation Pathway,Th1 Pathway
hsa-mir-874	miR-874-3p (miRNAs w/seed UGCCCUG)	1.21	TargetScan Human	Moderate (predicted)		PRDM1	T Cell Exhaustion Signaling Pathway
hsa-mir-874	miR-874-3p (miRNAs w/seed UGCCCUG)	1.21	TargetScan Human	High (predicted)		MGAT5	T Cell Exhaustion Signaling Pathway
hsa-mir-874	miR-874-3p (miRNAs w/seed UGCCCUG)	1.21	TargetScan Human	Moderate (predicted)		BTLA	T Cell Exhaustion Signaling Pathway
hsa-mir-4706	miR-4706 (and other miRNAs w/seed GCGGGGA)	-1.351	TargetScan Human	High (predicted)		MGAT5	T Cell Exhaustion Signaling Pathway
hsa-mir-4487	miR-4487 (miRNAs w/seed GAGCUGG)	-1.299	TargetScan Human	Moderate (predicted)		PRDM1	T Cell Exhaustion Signaling Pathway
hsa-mir-4487	miR-4487 (miRNAs w/seed GAGCUGG)	-1.299	TargetScan Human	Moderate (predicted)		MGAT5	T Cell Exhaustion Signaling Pathway
mmu-mir-31	miR-31-5p (and other miRNAs w/seed GGCAAGA)	1.44	TargetScan Human	Moderate (predicted)		MGAT5	T Cell Exhaustion Signaling Pathway
mmu-mir-31	miR-31-5p (and other miRNAs w/seed GGCAAGA)	1.44	TargetScan Human	Moderate (predicted)		BTLA	T Cell Exhaustion Signaling Pathway
hsa-mir-30c-5p	miR-30c-5p (and other miRNAs w/seed GUAAACA)	1.24	TargetScan Human	High (predicted)		PRDM1	T Cell Exhaustion Signaling Pathway
hsa-mir-100-5p	miR-100-5p (and other miRNAs w/seed ACCCGUA)	1.32	TargetScan Human	Moderate (predicted)		PRDM1	T Cell Exhaustion Signaling Pathway
hsa-let-7f-5p	let-7e-5p (and other miRNAs w/seed GAGGUAG)	-1.471	Ingenuity Expert Findings,TargetScan Human,miRecords	Experimentally Observed,Moderate (predicted)		PRDM1	T Cell Exhaustion Signaling Pathway
hsa-mir-3910	miR-3910 (miRNAs w/seed AAGGCAU)	1.4	TargetScan Human	Moderate (predicted)		HNRNPA2B1	Systemic Lupus Erythematosus Signaling,Telomere Extension by Telomerase
hsa-mir-30c-5p	miR-30c-5p (and other miRNAs w/seed GUAAACA)	1.24	TarBase,TargetScan Human	Experimentally Observed,High (predicted)	Bt.8755.1.S1_at	PRPF40A	Systemic Lupus Erythematosus Signaling
hsa-mir-877	miR-877-5p (and other miRNAs w/seed UAGAGGA)	-1.299	TargetScan Human	Moderate (predicted)		HNRNPC	Systemic Lupus Erythematosus Signaling
hsa-mir-874	miR-874-3p (miRNAs w/seed UGCCCUG)	1.21	TargetScan Human	Moderate (predicted)		SNRPD2	Systemic Lupus Erythematosus Signaling
hsa-mir-874	miR-874-3p (miRNAs w/seed UGCCCUG)	1.21	TargetScan Human	Moderate (predicted)		LSM4	Systemic Lupus Erythematosus Signaling
hsa-mir-874	miR-874-3p (miRNAs w/seed UGCCCUG)	1.21	TargetScan Human	Moderate (predicted)		LSM2	Systemic Lupus Erythematosus Signaling
hsa-mir-874	miR-874-3p (miRNAs w/seed UGCCCUG)	1.21	TargetScan Human	Moderate (predicted)		LSM14B	Systemic Lupus Erythematosus Signaling
hsa-mir-548a-3p	miR-548f-3p (and other miRNAs w/seed AAAACUG)	1.27	TargetScan Human	Moderate (predicted)		SNRPD1	Systemic Lupus Erythematosus Signaling
hsa-mir-548a-3p	miR-548f-3p (and other miRNAs w/seed AAAACUG)	1.27	TargetScan Human	Moderate (predicted)		SNRPC	Systemic Lupus Erythematosus Signaling
hsa-mir-548a-3p	miR-548f-3p (and other miRNAs w/seed AAAACUG)	1.27	TargetScan Human	Moderate (predicted)		PRPF38A	Systemic Lupus Erythematosus Signaling
hsa-mir-548ac	miR-548d-3p (and other miRNAs w/seed AAAAACC)	1.3	TargetScan Human	Moderate (predicted)		SNRPA	Systemic Lupus Erythematosus Signaling
hsa-mir-548ac	miR-548d-3p (and other miRNAs w/seed AAAAACC)	1.3	TargetScan Human	Moderate (predicted)		LSM2	Systemic Lupus Erythematosus Signaling
hsa-mir-548ac	miR-548d-3p (and other miRNAs w/seed AAAAACC)	1.3	TargetScan Human	Moderate (predicted)		LSM1	Systemic Lupus Erythematosus Signaling
hsa-mir-548ac	miR-548d-3p (and other miRNAs w/seed AAAAACC)	1.3	TargetScan Human	Moderate (predicted)		HNRNPC	Systemic Lupus Erythematosus Signaling
hsa-mir-548ae-3p	miR-548ae-3p (and other miRNAs w/seed AAAAACU)	1.36	TargetScan Human	Moderate (predicted)		SNRPD1	Systemic Lupus Erythematosus Signaling
hsa-mir-548ae-3p	miR-548ae-3p (and other miRNAs w/seed AAAAACU)	1.36	TargetScan Human	Moderate (predicted)		PRPF6	Systemic Lupus Erythematosus Signaling
hsa-mir-548ae-3p	miR-548ae-3p (and other miRNAs w/seed AAAAACU)	1.36	TargetScan Human	Moderate (predicted)		PRPF38A	Systemic Lupus Erythematosus Signaling
hsa-mir-548ae-3p	miR-548ae-3p (and other miRNAs w/seed AAAAACU)	1.36	TargetScan Human	Moderate (predicted)		PPIH	Systemic Lupus Erythematosus Signaling
hsa-mir-548ae-3p	miR-548ae-3p (and other miRNAs w/seed AAAAACU)	1.36	TargetScan Human	Moderate (predicted)		LSM8	Systemic Lupus Erythematosus Signaling
hsa-mir-504	miR-504-5p (and other miRNAs w/seed GACCCUG)	1.3	TargetScan Human	Moderate (predicted)		PRPF40B	Systemic Lupus Erythematosus Signaling
hsa-mir-504	miR-504-5p (and other miRNAs w/seed GACCCUG)	1.3	TargetScan Human	Moderate (predicted)		PRPF38A	Systemic Lupus Erythematosus Signaling
hsa-mir-4706	miR-4706 (and other miRNAs w/seed GCGGGGA)	-1.351	TargetScan Human	Moderate (predicted)		SNRNP200	Systemic Lupus Erythematosus Signaling
hsa-mir-4745-5p	miR-4481 (and other miRNAs w/seed GAGUGGG)	1.32	TargetScan Human	Moderate (predicted)		SNRPA1	Systemic Lupus Erythematosus Signaling
hsa-mir-4745-5p	miR-4481 (and other miRNAs w/seed GAGUGGG)	1.32	TargetScan Human	Moderate (predicted)		SF3B4	Systemic Lupus Erythematosus Signaling
hsa-mir-4745-5p	miR-4481 (and other miRNAs w/seed GAGUGGG)	1.32	TargetScan Human	Moderate (predicted)		PRPF4	Systemic Lupus Erythematosus Signaling
hsa-mir-4745-5p	miR-4481 (and other miRNAs w/seed GAGUGGG)	1.32	TargetScan Human	Moderate (predicted)		LSM12	Systemic Lupus Erythematosus Signaling
hsa-mir-4445	miR-4445-5p (miRNAs w/seed GAUUGUU)	1.47	TargetScan Human	Moderate (predicted)		ZCRB1	Systemic Lupus Erythematosus Signaling
hsa-mir-4445	miR-4445-5p (miRNAs w/seed GAUUGUU)	1.47	TargetScan Human	Moderate (predicted)		RNPC3	Systemic Lupus Erythematosus Signaling
hsa-mir-4443	miR-4443 (miRNAs w/seed UGGAGGC)	1.22	TargetScan Human	Moderate (predicted)		PRPF38A	Systemic Lupus Erythematosus Signaling
hsa-mir-4443	miR-4443 (miRNAs w/seed UGGAGGC)	1.22	TargetScan Human	Moderate (predicted)		EFTUD2	Systemic Lupus Erythematosus Signaling
mmu-mir-425-5p	miR-425-5p (and other miRNAs w/seed AUGACAC)	1.26	TargetScan Human	Moderate (predicted)		LSM6	Systemic Lupus Erythematosus Signaling
mmu-mir-421	miR-421-3p (and other miRNAs w/seed UCAACAG)	1.25	TargetScan Human	Moderate (predicted)		SNRPD2	Systemic Lupus Erythematosus Signaling
mmu-mir-421	miR-421-3p (and other miRNAs w/seed UCAACAG)	1.25	TargetScan Human	Moderate (predicted)		SNRNP70	Systemic Lupus Erythematosus Signaling
mmu-mir-421	miR-421-3p (and other miRNAs w/seed UCAACAG)	1.25	TargetScan Human	Moderate (predicted)		RNPC3	Systemic Lupus Erythematosus Signaling
hsa-mir-3910	miR-3910 (miRNAs w/seed AAGGCAU)	1.4	TargetScan Human	Moderate (predicted)		SNRNP40	Systemic Lupus Erythematosus Signaling
hsa-mir-3910	miR-3910 (miRNAs w/seed AAGGCAU)	1.4	TargetScan Human	Moderate (predicted)		RNPC3	Systemic Lupus Erythematosus Signaling
hsa-mir-3910	miR-3910 (miRNAs w/seed AAGGCAU)	1.4	TargetScan Human	Moderate (predicted)		PRPF4	Systemic Lupus Erythematosus Signaling
hsa-mir-3910	miR-3910 (miRNAs w/seed AAGGCAU)	1.4	TargetScan Human	Moderate (predicted)		PRPF31	Systemic Lupus Erythematosus Signaling
mmu-mir-335	miR-335-5p (and other miRNAs w/seed CAAGAGC)	1.35	TargetScan Human	Moderate (predicted)		PRPF38B	Systemic Lupus Erythematosus Signaling
mmu-mir-335	miR-335-5p (and other miRNAs w/seed CAAGAGC)	1.35	TargetScan Human	High (predicted)		LSM1	Systemic Lupus Erythematosus Signaling
mmu-mir-335	miR-335-5p (and other miRNAs w/seed CAAGAGC)	1.35	TargetScan Human	Moderate (predicted)		HNRNPC	Systemic Lupus Erythematosus Signaling
hsa-mir-331	miR-331-3p (miRNAs w/seed CCCCUGG)	1.21	TargetScan Human	Moderate (predicted)		SNRPD3	Systemic Lupus Erythematosus Signaling
hsa-mir-331	miR-331-3p (miRNAs w/seed CCCCUGG)	1.21	TargetScan Human	Moderate (predicted)		LSM4	Systemic Lupus Erythematosus Signaling
mmu-mir-31	miR-31-5p (and other miRNAs w/seed GGCAAGA)	1.44	TargetScan Human	High (predicted)		SNRNP27	Systemic Lupus Erythematosus Signaling
hsa-mir-30c-5p	miR-30c-5p (and other miRNAs w/seed GUAAACA)	1.24	TargetScan Human	High (predicted)		ZCRB1	Systemic Lupus Erythematosus Signaling
hsa-mir-30c-5p	miR-30c-5p (and other miRNAs w/seed GUAAACA)	1.24	TargetScan Human	Moderate (predicted)		LSM14B	Systemic Lupus Erythematosus Signaling
hsa-mir-30c-5p	miR-30c-5p (and other miRNAs w/seed GUAAACA)	1.24	TargetScan Human	Moderate (predicted)		LSM1	Systemic Lupus Erythematosus Signaling
hsa-mir-27b	miR-27b-3p (and other miRNAs w/seed UCACAGU)	1.27	TargetScan Human	High (predicted)		SNRNP27	Systemic Lupus Erythematosus Signaling
hsa-mir-27b	miR-27b-3p (and other miRNAs w/seed UCACAGU)	1.27	TargetScan Human	Moderate (predicted)		PRPF19	Systemic Lupus Erythematosus Signaling
mmu-mir-149	miR-149-5p (miRNAs w/seed CUGGCUC)	1.45	TargetScan Human	Moderate (predicted)		SNRNP25	Systemic Lupus Erythematosus Signaling
mmu-mir-149	miR-149-5p (miRNAs w/seed CUGGCUC)	1.45	TargetScan Human	Moderate (predicted)		LSM4	Systemic Lupus Erythematosus Signaling
mmu-mir-149	miR-149-5p (miRNAs w/seed CUGGCUC)	1.45	TargetScan Human	Moderate (predicted)		LSM11	Systemic Lupus Erythematosus Signaling
hsa-mir-135a-5p	miR-135a-5p (and other miRNAs w/seed AUGGCUU)	1.31	TargetScan Human	Moderate (predicted)		LSM11	Systemic Lupus Erythematosus Signaling
mmu-mir-132	miR-132-3p (and other miRNAs w/seed AACAGUC)	1.22	TargetScan Human	Moderate (predicted)		SNRNP40	Systemic Lupus Erythematosus Signaling
mmu-mir-132	miR-132-3p (and other miRNAs w/seed AACAGUC)	1.22	TargetScan Human	Moderate (predicted)		LSM11	Systemic Lupus Erythematosus Signaling
hsa-mir-1287-5p	miR-1287-5p (miRNAs w/seed GCUGGAU)	1.2	TargetScan Human	Moderate (predicted)		PRPF38A	Systemic Lupus Erythematosus Signaling
hsa-mir-1287-5p	miR-1287-5p (miRNAs w/seed GCUGGAU)	1.2	TargetScan Human	Moderate (predicted)		LSM6	Systemic Lupus Erythematosus Signaling
hsa-mir-1287-5p	miR-1287-5p (miRNAs w/seed GCUGGAU)	1.2	TargetScan Human	Moderate (predicted)		LSM12	Systemic Lupus Erythematosus Signaling
hsa-mir-1284	miR-1284 (and other miRNAs w/seed CUAUACA)	1.31	TargetScan Human	Moderate (predicted)		RNPC3	Systemic Lupus Erythematosus Signaling
hsa-mir-1284	miR-1284 (and other miRNAs w/seed CUAUACA)	1.31	TargetScan Human	Moderate (predicted)		LSM7	Systemic Lupus Erythematosus Signaling
hsa-mir-1284	miR-1284 (and other miRNAs w/seed CUAUACA)	1.31	TargetScan Human	Moderate (predicted)		LSM14A	Systemic Lupus Erythematosus Signaling
hsa-mir-1282	miR-1282 (miRNAs w/seed CGUUUGC)	1.38	TargetScan Human	Moderate (predicted)		LSM12	Systemic Lupus Erythematosus Signaling
hsa-mir-1224-5p	miR-1224-5p (and other miRNAs w/seed UGAGGAC)	1.26	TargetScan Human	Moderate (predicted)		HNRNPC	Systemic Lupus Erythematosus Signaling
hsa-mir-10b-5p	miR-10b-5p (and other miRNAs w/seed ACCCUGU)	1.35	TargetScan Human	Moderate (predicted)		SNRNP25	Systemic Lupus Erythematosus Signaling
hsa-mir-10b-5p	miR-10b-5p (and other miRNAs w/seed ACCCUGU)	1.35	TargetScan Human	Moderate (predicted)		LSM10	Systemic Lupus Erythematosus Signaling
hsa-mir-3178	miR-10394-3p (and other miRNAs w/seed GGGCGCG)	1.21	TargetScan Human	Moderate (predicted)		SNRPB	Systemic Lupus Erythematosus Signaling
hsa-mir-101-5p	miR-101-5p (miRNAs w/seed AGUUAUC)	1.48	TargetScan Human	Moderate (predicted)		LSM3	Systemic Lupus Erythematosus Signaling
hsa-let-7f-5p	let-7e-5p (and other miRNAs w/seed GAGGUAG)	-1.471	TargetScan Human	High (predicted)		PRPF38B	Systemic Lupus Erythematosus Signaling
hsa-let-7f-5p	let-7e-5p (and other miRNAs w/seed GAGGUAG)	-1.471	TargetScan Human	Moderate (predicted)		LSM11	Systemic Lupus Erythematosus Signaling
hsa-mir-874	miR-874-3p (miRNAs w/seed UGCCCUG)	1.21	TargetScan Human	Moderate (predicted)		IRF5	Systemic Lupus Erythematosus In B Cell Signaling Pathway
hsa-mir-4745-5p	miR-4481 (and other miRNAs w/seed GAGUGGG)	1.32	TargetScan Human	Moderate (predicted)		IRF5	Systemic Lupus Erythematosus In B Cell Signaling Pathway
hsa-mir-4445	miR-4445-5p (miRNAs w/seed GAUUGUU)	1.47	TargetScan Human	Moderate (predicted)		LILRB3	Systemic Lupus Erythematosus In B Cell Signaling Pathway
hsa-mir-100-5p	miR-100-5p (and other miRNAs w/seed ACCCGUA)	1.32	TargetScan Human	High (predicted)		RASGRP3	Systemic Lupus Erythematosus In B Cell Signaling Pathway
hsa-mir-4745-5p	miR-4481 (and other miRNAs w/seed GAGUGGG)	1.32	TargetScan Human	High (predicted)		SYT2	Synaptogenesis Signaling Pathway,TR/RXR Activation
hsa-mir-4745-5p	miR-4481 (and other miRNAs w/seed GAGUGGG)	1.32	TargetScan Human	Moderate (predicted)		SYT12	Synaptogenesis Signaling Pathway,TR/RXR Activation
hsa-mir-4443	miR-4443 (miRNAs w/seed UGGAGGC)	1.22	TargetScan Human	Moderate (predicted)		SYT2	Synaptogenesis Signaling Pathway,TR/RXR Activation
hsa-mir-331	miR-331-3p (miRNAs w/seed CCCCUGG)	1.21	TargetScan Human	Moderate (predicted)		SYT12	Synaptogenesis Signaling Pathway,TR/RXR Activation
mmu-mir-149	miR-149-5p (miRNAs w/seed CUGGCUC)	1.45	TargetScan Human	High (predicted)		SYT2	Synaptogenesis Signaling Pathway,TR/RXR Activation
hsa-mir-135a-5p	miR-135a-5p (and other miRNAs w/seed AUGGCUU)	1.31	TargetScan Human	High (predicted)		SYT2	Synaptogenesis Signaling Pathway,TR/RXR Activation
hsa-let-7f-5p	let-7e-5p (and other miRNAs w/seed GAGGUAG)	-1.471	TargetScan Human	Moderate (predicted)		SYT2	Synaptogenesis Signaling Pathway,TR/RXR Activation
hsa-mir-874	miR-874-3p (miRNAs w/seed UGCCCUG)	1.21	TargetScan Human	Moderate (predicted)		SYT15	Synaptogenesis Signaling Pathway
hsa-mir-874	miR-874-3p (miRNAs w/seed UGCCCUG)	1.21	TargetScan Human	Moderate (predicted)		LRRTM2	Synaptogenesis Signaling Pathway
hsa-mir-874	miR-874-3p (miRNAs w/seed UGCCCUG)	1.21	TargetScan Human	Moderate (predicted)		CPLX4	Synaptogenesis Signaling Pathway
hsa-mir-874	miR-874-3p (miRNAs w/seed UGCCCUG)	1.21	TargetScan Human	Moderate (predicted)		CPLX3	Synaptogenesis Signaling Pathway
hsa-mir-874	miR-874-3p (miRNAs w/seed UGCCCUG)	1.21	TargetScan Human	Moderate (predicted)		CNTNAP2	Synaptogenesis Signaling Pathway
hsa-mir-4706	miR-4706 (and other miRNAs w/seed GCGGGGA)	-1.351	TargetScan Human	High (predicted)		SYT8	Synaptogenesis Signaling Pathway
hsa-mir-4706	miR-4706 (and other miRNAs w/seed GCGGGGA)	-1.351	TargetScan Human	High (predicted)		SYT15	Synaptogenesis Signaling Pathway
hsa-mir-4706	miR-4706 (and other miRNAs w/seed GCGGGGA)	-1.351	TargetScan Human	High (predicted)		STX1B	Synaptogenesis Signaling Pathway
hsa-mir-4706	miR-4706 (and other miRNAs w/seed GCGGGGA)	-1.351	TargetScan Human	Moderate (predicted)		NRXN3	Synaptogenesis Signaling Pathway
hsa-mir-4487	miR-4487 (miRNAs w/seed GAGCUGG)	-1.299	TargetScan Human	Moderate (predicted)		UNC13A	Synaptogenesis Signaling Pathway
hsa-mir-4487	miR-4487 (miRNAs w/seed GAGCUGG)	-1.299	TargetScan Human	High (predicted)		SYT8	Synaptogenesis Signaling Pathway
hsa-mir-4487	miR-4487 (miRNAs w/seed GAGCUGG)	-1.299	TargetScan Human	Moderate (predicted)		SYT7	Synaptogenesis Signaling Pathway
hsa-mir-4487	miR-4487 (miRNAs w/seed GAGCUGG)	-1.299	TargetScan Human	Moderate (predicted)		SYN1	Synaptogenesis Signaling Pathway
hsa-mir-4487	miR-4487 (miRNAs w/seed GAGCUGG)	-1.299	TargetScan Human	High (predicted)		CPLX3	Synaptogenesis Signaling Pathway
hsa-mir-4745-5p	miR-4481 (and other miRNAs w/seed GAGUGGG)	1.32	TargetScan Human	Moderate (predicted)		SYT8	Synaptogenesis Signaling Pathway
hsa-mir-4745-5p	miR-4481 (and other miRNAs w/seed GAGUGGG)	1.32	TargetScan Human	Moderate (predicted)		SYT11	Synaptogenesis Signaling Pathway
hsa-mir-4745-5p	miR-4481 (and other miRNAs w/seed GAGUGGG)	1.32	TargetScan Human	High (predicted)		SYN1	Synaptogenesis Signaling Pathway
hsa-mir-4745-5p	miR-4481 (and other miRNAs w/seed GAGUGGG)	1.32	TargetScan Human	High (predicted)		SNCG	Synaptogenesis Signaling Pathway
hsa-mir-4745-5p	miR-4481 (and other miRNAs w/seed GAGUGGG)	1.32	TargetScan Human	Moderate (predicted)		LRRTM2	Synaptogenesis Signaling Pathway
hsa-mir-4443	miR-4443 (miRNAs w/seed UGGAGGC)	1.22	TargetScan Human	Moderate (predicted)		SYT7	Synaptogenesis Signaling Pathway
hsa-mir-4443	miR-4443 (miRNAs w/seed UGGAGGC)	1.22	TargetScan Human	High (predicted)		SYT15	Synaptogenesis Signaling Pathway
hsa-mir-4443	miR-4443 (miRNAs w/seed UGGAGGC)	1.22	TargetScan Human	Moderate (predicted)		SYN3	Synaptogenesis Signaling Pathway
hsa-mir-4443	miR-4443 (miRNAs w/seed UGGAGGC)	1.22	TargetScan Human	Moderate (predicted)		STXBP1	Synaptogenesis Signaling Pathway
hsa-mir-4443	miR-4443 (miRNAs w/seed UGGAGGC)	1.22	TargetScan Human	Moderate (predicted)		CNTNAP2	Synaptogenesis Signaling Pathway
mmu-mir-421	miR-421-3p (and other miRNAs w/seed UCAACAG)	1.25	TargetScan Human	Moderate (predicted)		STXBP3	Synaptogenesis Signaling Pathway
hsa-mir-3910	miR-3910 (miRNAs w/seed AAGGCAU)	1.4	TargetScan Human	Moderate (predicted)		SYT15	Synaptogenesis Signaling Pathway
mmu-mir-335	miR-335-5p (and other miRNAs w/seed CAAGAGC)	1.35	TargetScan Human	Moderate (predicted)		NRXN1	Synaptogenesis Signaling Pathway
mmu-mir-335	miR-335-5p (and other miRNAs w/seed CAAGAGC)	1.35	TargetScan Human	Moderate (predicted)		NAP1L1	Synaptogenesis Signaling Pathway
hsa-mir-3128	miR-3128 (and other miRNAs w/seed CUGGCAA)	1.3	TargetScan Human	High (predicted)		SYT4	Synaptogenesis Signaling Pathway
hsa-mir-3128	miR-3128 (and other miRNAs w/seed CUGGCAA)	1.3	TargetScan Human	High (predicted)		NRXN1	Synaptogenesis Signaling Pathway
hsa-mir-3128	miR-3128 (and other miRNAs w/seed CUGGCAA)	1.3	TargetScan Human	Moderate (predicted)		NLGN1	Synaptogenesis Signaling Pathway
hsa-mir-3128	miR-3128 (and other miRNAs w/seed CUGGCAA)	1.3	TargetScan Human	Moderate (predicted)		CNTNAP2	Synaptogenesis Signaling Pathway
hsa-mir-3128	miR-3128 (and other miRNAs w/seed CUGGCAA)	1.3	TargetScan Human	Moderate (predicted)		CLASP2	Synaptogenesis Signaling Pathway
mmu-mir-31	miR-31-5p (and other miRNAs w/seed GGCAAGA)	1.44	TargetScan Human	Moderate (predicted)		SYT6	Synaptogenesis Signaling Pathway
mmu-mir-31	miR-31-5p (and other miRNAs w/seed GGCAAGA)	1.44	TargetScan Human	Moderate (predicted)		NAP1L4	Synaptogenesis Signaling Pathway
mmu-mir-31	miR-31-5p (and other miRNAs w/seed GGCAAGA)	1.44	TargetScan Human	Moderate (predicted)		CLASP2	Synaptogenesis Signaling Pathway
hsa-mir-30c-5p	miR-30c-5p (and other miRNAs w/seed GUAAACA)	1.24	miRecords	Experimentally Observed		SYT4	Synaptogenesis Signaling Pathway
hsa-mir-30c-5p	miR-30c-5p (and other miRNAs w/seed GUAAACA)	1.24	TargetScan Human	Moderate (predicted)		STXBP5	Synaptogenesis Signaling Pathway
hsa-mir-30c-5p	miR-30c-5p (and other miRNAs w/seed GUAAACA)	1.24	TargetScan Human	Moderate (predicted)		NRXN3	Synaptogenesis Signaling Pathway
hsa-mir-30c-5p	miR-30c-5p (and other miRNAs w/seed GUAAACA)	1.24	TargetScan Human	Moderate (predicted)		NLGN1	Synaptogenesis Signaling Pathway
hsa-mir-27b	miR-27b-3p (and other miRNAs w/seed UCACAGU)	1.27	TargetScan Human	Moderate (predicted)		SYT4	Synaptogenesis Signaling Pathway
hsa-mir-27b	miR-27b-3p (and other miRNAs w/seed UCACAGU)	1.27	TargetScan Human	Moderate (predicted)		SNCG	Synaptogenesis Signaling Pathway
hsa-mir-27b	miR-27b-3p (and other miRNAs w/seed UCACAGU)	1.27	TargetScan Human	Moderate (predicted)		NRXN1	Synaptogenesis Signaling Pathway
mmu-mir-149	miR-149-5p (miRNAs w/seed CUGGCUC)	1.45	TargetScan Human	Moderate (predicted)		SYT7	Synaptogenesis Signaling Pathway
mmu-mir-149	miR-149-5p (miRNAs w/seed CUGGCUC)	1.45	TargetScan Human	Moderate (predicted)		SYT14	Synaptogenesis Signaling Pathway
mmu-mir-149	miR-149-5p (miRNAs w/seed CUGGCUC)	1.45	TargetScan Human	High (predicted)		SNCB	Synaptogenesis Signaling Pathway
mmu-mir-149	miR-149-5p (miRNAs w/seed CUGGCUC)	1.45	TargetScan Human	High (predicted)		SGTA	Synaptogenesis Signaling Pathway
mmu-mir-149	miR-149-5p (miRNAs w/seed CUGGCUC)	1.45	TargetScan Human	Moderate (predicted)		LRRTM2	Synaptogenesis Signaling Pathway
mmu-mir-149	miR-149-5p (miRNAs w/seed CUGGCUC)	1.45	TargetScan Human	Moderate (predicted)		CPLX4	Synaptogenesis Signaling Pathway
mmu-mir-149	miR-149-5p (miRNAs w/seed CUGGCUC)	1.45	TargetScan Human	Moderate (predicted)		CNTNAP2	Synaptogenesis Signaling Pathway
hsa-mir-135a-5p	miR-135a-5p (and other miRNAs w/seed AUGGCUU)	1.31	TargetScan Human	High (predicted)		SYT3	Synaptogenesis Signaling Pathway
hsa-mir-135a-5p	miR-135a-5p (and other miRNAs w/seed AUGGCUU)	1.31	TargetScan Human	Moderate (predicted)		SYT1	Synaptogenesis Signaling Pathway
hsa-mir-135a-5p	miR-135a-5p (and other miRNAs w/seed AUGGCUU)	1.31	TargetScan Human	High (predicted)		CPLX1	Synaptogenesis Signaling Pathway
hsa-mir-135a-5p	miR-135a-5p (and other miRNAs w/seed AUGGCUU)	1.31	TargetScan Human	Moderate (predicted)		CNTNAP1	Synaptogenesis Signaling Pathway
mmu-mir-132	miR-132-3p (and other miRNAs w/seed AACAGUC)	1.22	TargetScan Human	Moderate (predicted)		NAP1L1	Synaptogenesis Signaling Pathway
hsa-mir-1287-5p	miR-1287-5p (miRNAs w/seed GCUGGAU)	1.2	TargetScan Human	High (predicted)		SYT9	Synaptogenesis Signaling Pathway
hsa-mir-1287-5p	miR-1287-5p (miRNAs w/seed GCUGGAU)	1.2	TargetScan Human	High (predicted)		CHN1	Synaptogenesis Signaling Pathway
hsa-mir-1284	miR-1284 (and other miRNAs w/seed CUAUACA)	1.31	TargetScan Human	High (predicted)		NRXN1	Synaptogenesis Signaling Pathway
hsa-mir-1282	miR-1282 (miRNAs w/seed CGUUUGC)	1.38	TargetScan Human	Moderate (predicted)		SYT1	Synaptogenesis Signaling Pathway
hsa-mir-1224-5p	miR-1224-5p (and other miRNAs w/seed UGAGGAC)	1.26	TargetScan Human	Moderate (predicted)		SYN1	Synaptogenesis Signaling Pathway
hsa-mir-10b-5p	miR-10b-5p (and other miRNAs w/seed ACCCUGU)	1.35	TargetScan Human	Moderate (predicted)		SYT13	Synaptogenesis Signaling Pathway
hsa-mir-10b-5p	miR-10b-5p (and other miRNAs w/seed ACCCUGU)	1.35	TargetScan Human	Moderate (predicted)		CPLX4	Synaptogenesis Signaling Pathway
hsa-mir-10b-5p	miR-10b-5p (and other miRNAs w/seed ACCCUGU)	1.35	TargetScan Human	Moderate (predicted)		CLASP2	Synaptogenesis Signaling Pathway
hsa-mir-3178	miR-10394-3p (and other miRNAs w/seed GGGCGCG)	1.21	TargetScan Human	High (predicted)		CPLX1	Synaptogenesis Signaling Pathway
hsa-mir-101-5p	miR-101-5p (miRNAs w/seed AGUUAUC)	1.48	TargetScan Human	Moderate (predicted)		SYT17	Synaptogenesis Signaling Pathway
hsa-let-7f-5p	let-7e-5p (and other miRNAs w/seed GAGGUAG)	-1.471	TargetScan Human	Moderate (predicted)		SYT15	Synaptogenesis Signaling Pathway
hsa-let-7f-5p	let-7e-5p (and other miRNAs w/seed GAGGUAG)	-1.471	TargetScan Human	Moderate (predicted)		SYT1	Synaptogenesis Signaling Pathway
hsa-let-7f-5p	let-7e-5p (and other miRNAs w/seed GAGGUAG)	-1.471	TargetScan Human	Moderate (predicted)		STXBP5	Synaptogenesis Signaling Pathway
hsa-let-7f-5p	let-7e-5p (and other miRNAs w/seed GAGGUAG)	-1.471	TargetScan Human	Moderate (predicted)		CLASP2	Synaptogenesis Signaling Pathway
hsa-mir-331	miR-331-3p (miRNAs w/seed CCCCUGG)	1.21	TargetScan Human	Moderate (predicted)		PPP1R17	Synaptic Long Term Depression
hsa-mir-3128	miR-3128 (and other miRNAs w/seed CUGGCAA)	1.3	TargetScan Human	High (predicted)		PPP1R17	Synaptic Long Term Depression
hsa-mir-135a-5p	miR-135a-5p (and other miRNAs w/seed AUGGCUU)	1.31	TargetScan Human	Moderate (predicted)		PPP1R17	Synaptic Long Term Depression
hsa-mir-874	miR-874-3p (miRNAs w/seed UGCCCUG)	1.21	TargetScan Human	Moderate (predicted)		SUMO2	Sumoylation Pathway
hsa-mir-874	miR-874-3p (miRNAs w/seed UGCCCUG)	1.21	TargetScan Human	Moderate (predicted)		RNF4	Sumoylation Pathway
hsa-mir-548a-3p	miR-548f-3p (and other miRNAs w/seed AAAACUG)	1.27	TargetScan Human	Moderate (predicted)		UBA2	Sumoylation Pathway
hsa-mir-548a-3p	miR-548f-3p (and other miRNAs w/seed AAAACUG)	1.27	TargetScan Human	Moderate (predicted)		SUMO2	Sumoylation Pathway
hsa-mir-4706	miR-4706 (and other miRNAs w/seed GCGGGGA)	-1.351	TargetScan Human	Moderate (predicted)		CBX4	Sumoylation Pathway
hsa-mir-4487	miR-4487 (miRNAs w/seed GAGCUGG)	-1.299	TargetScan Human	Moderate (predicted)		SENP7	Sumoylation Pathway
hsa-mir-4745-5p	miR-4481 (and other miRNAs w/seed GAGUGGG)	1.32	TargetScan Human	Moderate (predicted)		SAE1	Sumoylation Pathway
hsa-mir-4445	miR-4445-5p (miRNAs w/seed GAUUGUU)	1.47	TargetScan Human	Moderate (predicted)		SERBP1	Sumoylation Pathway
hsa-mir-4443	miR-4443 (miRNAs w/seed UGGAGGC)	1.22	TargetScan Human	Moderate (predicted)		RNF4	Sumoylation Pathway
mmu-mir-421	miR-421-3p (and other miRNAs w/seed UCAACAG)	1.25	TargetScan Human	Moderate (predicted)		SUMO3	Sumoylation Pathway
hsa-mir-3910	miR-3910 (miRNAs w/seed AAGGCAU)	1.4	TargetScan Human	Moderate (predicted)		UBA2	Sumoylation Pathway
hsa-mir-27b	miR-27b-3p (and other miRNAs w/seed UCACAGU)	1.27	TargetScan Human	Moderate (predicted)		SUMO4	Sumoylation Pathway
hsa-mir-27b	miR-27b-3p (and other miRNAs w/seed UCACAGU)	1.27	TargetScan Human	Moderate (predicted)		SUMO2	Sumoylation Pathway
hsa-mir-27b	miR-27b-3p (and other miRNAs w/seed UCACAGU)	1.27	TargetScan Human	Moderate (predicted)		SERBP1	Sumoylation Pathway
mmu-mir-132	miR-132-3p (and other miRNAs w/seed AACAGUC)	1.22	TargetScan Human	Moderate (predicted)		RNF4	Sumoylation Pathway
mmu-mir-132	miR-132-3p (and other miRNAs w/seed AACAGUC)	1.22	TargetScan Human	Moderate (predicted)		MYB	Sumoylation Pathway
hsa-mir-1287-5p	miR-1287-5p (miRNAs w/seed GCUGGAU)	1.2	TargetScan Human	Moderate (predicted)		SENP6	Sumoylation Pathway
hsa-mir-1287-5p	miR-1287-5p (miRNAs w/seed GCUGGAU)	1.2	TargetScan Human	Moderate (predicted)		SENP5	Sumoylation Pathway
hsa-mir-1287-5p	miR-1287-5p (miRNAs w/seed GCUGGAU)	1.2	TargetScan Human	Moderate (predicted)		SENP1	Sumoylation Pathway
hsa-mir-1284	miR-1284 (and other miRNAs w/seed CUAUACA)	1.31	TargetScan Human	Moderate (predicted)		SENP6	Sumoylation Pathway
hsa-mir-100-5p	miR-100-5p (and other miRNAs w/seed ACCCGUA)	1.32	TargetScan Human	Moderate (predicted)		SAE1	Sumoylation Pathway
hsa-let-7f-5p	let-7e-5p (and other miRNAs w/seed GAGGUAG)	-1.471	TargetScan Human	Moderate (predicted)		SENP5	Sumoylation Pathway
hsa-mir-3128	miR-3128 (and other miRNAs w/seed CUGGCAA)	1.3	TargetScan Human	Moderate (predicted)		SUOX	Sulfite Oxidation IV,Superpathway of Methionine Degradation
hsa-mir-135a-5p	miR-135a-5p (and other miRNAs w/seed AUGGCUU)	1.31	TargetScan Human	Moderate (predicted)		SUOX	Sulfite Oxidation IV,Superpathway of Methionine Degradation
hsa-let-7f-5p	let-7e-5p (and other miRNAs w/seed GAGGUAG)	-1.471	TargetScan Human	Moderate (predicted)		SUOX	Sulfite Oxidation IV,Superpathway of Methionine Degradation
mmu-mir-425-5p	miR-425-5p (and other miRNAs w/seed AUGACAC)	1.26	TargetScan Human	Moderate (predicted)		PAPSS1	Sulfate Activation for Sulfonation
hsa-mir-4487	miR-4487 (miRNAs w/seed GAGCUGG)	-1.299	TargetScan Human	Moderate (predicted)		TKFC	Sucrose Degradation V (Mammalian)
hsa-mir-1287-5p	miR-1287-5p (miRNAs w/seed GCUGGAU)	1.2	TargetScan Human	Moderate (predicted)		KHK	Sucrose Degradation V (Mammalian)
hsa-mir-504	miR-504-5p (and other miRNAs w/seed GACCCUG)	1.3	TargetScan Human	High (predicted)		ELOVL6	Stearate Biosynthesis I (Animals),Triacylglycerol Biosynthesis
hsa-mir-4706	miR-4706 (and other miRNAs w/seed GCGGGGA)	-1.351	TargetScan Human	Moderate (predicted)		PORCN	Stearate Biosynthesis I (Animals),Triacylglycerol Biosynthesis
hsa-mir-4745-5p	miR-4481 (and other miRNAs w/seed GAGUGGG)	1.32	TargetScan Human	Moderate (predicted)		ELOVL2	Stearate Biosynthesis I (Animals),Triacylglycerol Biosynthesis
mmu-mir-425-5p	miR-425-5p (and other miRNAs w/seed AUGACAC)	1.26	TargetScan Human	Moderate (predicted)		LIPT2	Stearate Biosynthesis I (Animals),Triacylglycerol Biosynthesis
hsa-mir-30c-5p	miR-30c-5p (and other miRNAs w/seed GUAAACA)	1.24	TargetScan Human	Moderate (predicted)		ELOVL2	Stearate Biosynthesis I (Animals),Triacylglycerol Biosynthesis
hsa-mir-27b	miR-27b-3p (and other miRNAs w/seed UCACAGU)	1.27	TargetScan Human	High (predicted)		LIPT2	Stearate Biosynthesis I (Animals),Triacylglycerol Biosynthesis
hsa-mir-135a-5p	miR-135a-5p (and other miRNAs w/seed AUGGCUU)	1.31	TargetScan Human	High (predicted)		ELOVL6	Stearate Biosynthesis I (Animals),Triacylglycerol Biosynthesis
hsa-mir-135a-5p	miR-135a-5p (and other miRNAs w/seed AUGGCUU)	1.31	TargetScan Human	Moderate (predicted)		ELOVL2	Stearate Biosynthesis I (Animals),Triacylglycerol Biosynthesis
hsa-mir-10b-5p	miR-10b-5p (and other miRNAs w/seed ACCCUGU)	1.35	TargetScan Human	Moderate (predicted)		ELOVL6	Stearate Biosynthesis I (Animals),Triacylglycerol Biosynthesis
hsa-mir-10b-5p	miR-10b-5p (and other miRNAs w/seed ACCCUGU)	1.35	TargetScan Human	High (predicted)		ELOVL2	Stearate Biosynthesis I (Animals),Triacylglycerol Biosynthesis
hsa-mir-3178	miR-10394-3p (and other miRNAs w/seed GGGCGCG)	1.21	TargetScan Human	Moderate (predicted)		ELOVL1	Stearate Biosynthesis I (Animals),Triacylglycerol Biosynthesis
hsa-let-7f-5p	let-7e-5p (and other miRNAs w/seed GAGGUAG)	-1.471	TargetScan Human	High (predicted)		LIPT2	Stearate Biosynthesis I (Animals),Triacylglycerol Biosynthesis
hsa-mir-3178	miR-10394-3p (and other miRNAs w/seed GGGCGCG)	1.21	TargetScan Human	Moderate (predicted)		U2AF2	Spliceosomal Cycle
hsa-mir-30c-5p	miR-30c-5p (and other miRNAs w/seed GUAAACA)	1.24	TargetScan Human	Moderate (predicted)		CPE	SPINK1 Pancreatic Cancer Pathway,Type I Diabetes Mellitus Signaling
hsa-mir-1284	miR-1284 (and other miRNAs w/seed CUAUACA)	1.31	TargetScan Human	Moderate (predicted)		CPE	SPINK1 Pancreatic Cancer Pathway,Type I Diabetes Mellitus Signaling
hsa-mir-504	miR-504-5p (and other miRNAs w/seed GACCCUG)	1.3	TargetScan Human	Moderate (predicted)		CTRC	SPINK1 Pancreatic Cancer Pathway
hsa-mir-4706	miR-4706 (and other miRNAs w/seed GCGGGGA)	-1.351	TargetScan Human	High (predicted)		CTRC	SPINK1 Pancreatic Cancer Pathway
hsa-mir-4745-5p	miR-4481 (and other miRNAs w/seed GAGUGGG)	1.32	TargetScan Human	Moderate (predicted)		CTRC	SPINK1 Pancreatic Cancer Pathway
hsa-mir-3910	miR-3910 (miRNAs w/seed AAGGCAU)	1.4	TargetScan Human	Moderate (predicted)		CTRB2	SPINK1 Pancreatic Cancer Pathway
mmu-mir-335	miR-335-5p (and other miRNAs w/seed CAAGAGC)	1.35	TargetScan Human	High (predicted)		CPZ	SPINK1 Pancreatic Cancer Pathway
mmu-mir-335	miR-335-5p (and other miRNAs w/seed CAAGAGC)	1.35	TargetScan Human	Moderate (predicted)		CPA4	SPINK1 Pancreatic Cancer Pathway
hsa-mir-331	miR-331-3p (miRNAs w/seed CCCCUGG)	1.21	TargetScan Human	Moderate (predicted)		CTRC	SPINK1 Pancreatic Cancer Pathway
hsa-mir-3128	miR-3128 (and other miRNAs w/seed CUGGCAA)	1.3	TargetScan Human	Moderate (predicted)		CTRC	SPINK1 Pancreatic Cancer Pathway
mmu-mir-149	miR-149-5p (miRNAs w/seed CUGGCUC)	1.45	TargetScan Human	High (predicted)		CTRC	SPINK1 Pancreatic Cancer Pathway
mmu-mir-132	miR-132-3p (and other miRNAs w/seed AACAGUC)	1.22	TargetScan Human	Moderate (predicted)		CELA2B	SPINK1 Pancreatic Cancer Pathway
hsa-mir-1287-5p	miR-1287-5p (miRNAs w/seed GCUGGAU)	1.2	TargetScan Human	Moderate (predicted)		ELANE	SPINK1 Pancreatic Cancer Pathway
hsa-mir-1287-5p	miR-1287-5p (miRNAs w/seed GCUGGAU)	1.2	TargetScan Human	Moderate (predicted)		CPB2	SPINK1 Pancreatic Cancer Pathway
hsa-mir-1282	miR-1282 (miRNAs w/seed CGUUUGC)	1.38	TargetScan Human	Moderate (predicted)		CPM	SPINK1 Pancreatic Cancer Pathway
hsa-mir-1224-5p	miR-1224-5p (and other miRNAs w/seed UGAGGAC)	1.26	TargetScan Human	Moderate (predicted)		CTRC	SPINK1 Pancreatic Cancer Pathway
hsa-mir-10b-5p	miR-10b-5p (and other miRNAs w/seed ACCCUGU)	1.35	TargetScan Human	Moderate (predicted)		CTRC	SPINK1 Pancreatic Cancer Pathway
hsa-let-7f-5p	let-7e-5p (and other miRNAs w/seed GAGGUAG)	-1.471	TargetScan Human	Moderate (predicted)		CTRC	SPINK1 Pancreatic Cancer Pathway
hsa-let-7f-5p	let-7e-5p (and other miRNAs w/seed GAGGUAG)	-1.471	TargetScan Human	Moderate (predicted)		CPD	SPINK1 Pancreatic Cancer Pathway
hsa-let-7f-5p	let-7e-5p (and other miRNAs w/seed GAGGUAG)	-1.471	TargetScan Human	High (predicted)		CPA4	SPINK1 Pancreatic Cancer Pathway
mmu-mir-421	miR-421-3p (and other miRNAs w/seed UCAACAG)	1.25	TargetScan Human	Moderate (predicted)		SPINK1	SPINK1 General Cancer Pathway,SPINK1 Pancreatic Cancer Pathway
hsa-mir-27b	miR-27b-3p (and other miRNAs w/seed UCACAGU)	1.27	TargetScan Human	Moderate (predicted)		MT1H	SPINK1 General Cancer Pathway
hsa-mir-27b	miR-27b-3p (and other miRNAs w/seed UCACAGU)	1.27	TargetScan Human	Moderate (predicted)		MT1F	SPINK1 General Cancer Pathway
mmu-mir-149	miR-149-5p (miRNAs w/seed CUGGCUC)	1.45	TargetScan Human	Moderate (predicted)		MT1H	SPINK1 General Cancer Pathway
hsa-mir-27b	miR-27b-3p (and other miRNAs w/seed UCACAGU)	1.27	TargetScan Human	Moderate (predicted)		SGPP1	Sphingosine and Sphingosine-1-phosphate Metabolism
mmu-mir-149	miR-149-5p (miRNAs w/seed CUGGCUC)	1.45	TargetScan Human	Moderate (predicted)		SGPP2	Sphingosine and Sphingosine-1-phosphate Metabolism
mmu-mir-31	miR-31-5p (and other miRNAs w/seed GGCAAGA)	1.44	TargetScan Human	Moderate (predicted)		SGMS2	Sphingomyelin Metabolism
mmu-mir-31	miR-31-5p (and other miRNAs w/seed GGCAAGA)	1.44	TargetScan Human	High (predicted)		SGMS1	Sphingomyelin Metabolism
hsa-mir-30c-5p	miR-30c-5p (and other miRNAs w/seed GUAAACA)	1.24	TargetScan Human	Moderate (predicted)		SGMS2	Sphingomyelin Metabolism
hsa-mir-135a-5p	miR-135a-5p (and other miRNAs w/seed AUGGCUU)	1.31	TargetScan Human	Moderate (predicted)		SGMS1	Sphingomyelin Metabolism
hsa-mir-4745-5p	miR-4481 (and other miRNAs w/seed GAGUGGG)	1.32	TargetScan Human	Moderate (predicted)		SMS	Spermine Biosynthesis
hsa-mir-4706	miR-4706 (and other miRNAs w/seed GCGGGGA)	-1.351	TargetScan Human	High (predicted)		PAOX	Spermine and Spermidine Degradation I
mmu-mir-149	miR-149-5p (miRNAs w/seed CUGGCUC)	1.45	TargetScan Human	Moderate (predicted)		PAOX	Spermine and Spermidine Degradation I
hsa-mir-3178	miR-10394-3p (and other miRNAs w/seed GGGCGCG)	1.21	TargetScan Human	High (predicted)		PAOX	Spermine and Spermidine Degradation I
hsa-mir-3128	miR-3128 (and other miRNAs w/seed CUGGCAA)	1.3	TargetScan Human	Moderate (predicted)		AMD1	Spermidine Biosynthesis I,Spermine Biosynthesis
hsa-mir-27b	miR-27b-3p (and other miRNAs w/seed UCACAGU)	1.27	TargetScan Human	Moderate (predicted)		AMD1	Spermidine Biosynthesis I,Spermine Biosynthesis
hsa-mir-27b	miR-27b-3p (and other miRNAs w/seed UCACAGU)	1.27	miRecords	Experimentally Observed		SRM	Spermidine Biosynthesis I
hsa-mir-548ae-3p	miR-548ae-3p (and other miRNAs w/seed AAAAACU)	1.36	TargetScan Human	Moderate (predicted)		CATSPER1	Sperm Motility
hsa-mir-4706	miR-4706 (and other miRNAs w/seed GCGGGGA)	-1.351	TargetScan Human	Moderate (predicted)		ATP1A4	Sperm Motility
hsa-mir-4487	miR-4487 (miRNAs w/seed GAGCUGG)	-1.299	TargetScan Human	High (predicted)		ZAN	Sperm Motility
hsa-mir-4443	miR-4443 (miRNAs w/seed UGGAGGC)	1.22	TargetScan Human	High (predicted)		NPPC	Sperm Motility
hsa-mir-27b	miR-27b-3p (and other miRNAs w/seed UCACAGU)	1.27	TargetScan Human	High (predicted)		SLC16A10	Sperm Motility
hsa-let-7f-5p	let-7e-5p (and other miRNAs w/seed GAGGUAG)	-1.471	TargetScan Human	Moderate (predicted)		SLC16A10	Sperm Motility
hsa-mir-504	miR-504-5p (and other miRNAs w/seed GACCCUG)	1.3	TargetScan Human	Moderate (predicted)		SORD	Sorbitol Degradation I
hsa-mir-30c-5p	miR-30c-5p (and other miRNAs w/seed GUAAACA)	1.24	TargetScan Human	Moderate (predicted)		SORD	Sorbitol Degradation I
hsa-mir-135a-5p	miR-135a-5p (and other miRNAs w/seed AUGGCUU)	1.31	TargetScan Human	Moderate (predicted)		DYRK1B	Sonic Hedgehog Signaling
hsa-mir-4706	miR-4706 (and other miRNAs w/seed GCGGGGA)	-1.351	TargetScan Human	Moderate (predicted)		MRI1	S-methyl-5-thio-α-D-ribose 1-phosphate Degradation
hsa-mir-4487	miR-4487 (miRNAs w/seed GAGCUGG)	-1.299	TargetScan Human	Moderate (predicted)		MRI1	S-methyl-5-thio-α-D-ribose 1-phosphate Degradation
hsa-mir-874	miR-874-3p (miRNAs w/seed UGCCCUG)	1.21	TargetScan Human	Moderate (predicted)		CPS1	Sirtuin Signaling Pathway,Superpathway of Citrulline Metabolism,Urea Cycle
hsa-mir-3910	miR-3910 (miRNAs w/seed AAGGCAU)	1.4	TargetScan Human	Moderate (predicted)		CPS1	Sirtuin Signaling Pathway,Superpathway of Citrulline Metabolism,Urea Cycle
hsa-mir-101-5p	miR-101-5p (miRNAs w/seed AGUUAUC)	1.48	TargetScan Human	Moderate (predicted)		CPS1	Sirtuin Signaling Pathway,Superpathway of Citrulline Metabolism,Urea Cycle
hsa-mir-874	miR-874-3p (miRNAs w/seed UGCCCUG)	1.21	TargetScan Human	Moderate (predicted)		ESRRA	Sirtuin Signaling Pathway
hsa-mir-874	miR-874-3p (miRNAs w/seed UGCCCUG)	1.21	TargetScan Human	Moderate (predicted)		AGTRAP	Sirtuin Signaling Pathway
hsa-mir-504	miR-504-5p (and other miRNAs w/seed GACCCUG)	1.3	TargetScan Human	Moderate (predicted)		AGTRAP	Sirtuin Signaling Pathway
hsa-mir-4706	miR-4706 (and other miRNAs w/seed GCGGGGA)	-1.351	TargetScan Human	High (predicted)		ZIC2	Sirtuin Signaling Pathway
hsa-mir-4706	miR-4706 (and other miRNAs w/seed GCGGGGA)	-1.351	TargetScan Human	Moderate (predicted)		NDRG1	Sirtuin Signaling Pathway
hsa-mir-4487	miR-4487 (miRNAs w/seed GAGCUGG)	-1.299	TargetScan Human	Moderate (predicted)		AGTRAP	Sirtuin Signaling Pathway
hsa-mir-4745-5p	miR-4481 (and other miRNAs w/seed GAGUGGG)	1.32	TargetScan Human	Moderate (predicted)		ATG2A	Sirtuin Signaling Pathway
mmu-mir-421	miR-421-3p (and other miRNAs w/seed UCAACAG)	1.25	TargetScan Human	Moderate (predicted)		ZIC2	Sirtuin Signaling Pathway
hsa-mir-3910	miR-3910 (miRNAs w/seed AAGGCAU)	1.4	TargetScan Human	Moderate (predicted)		SIRT4	Sirtuin Signaling Pathway
hsa-mir-3128	miR-3128 (and other miRNAs w/seed CUGGCAA)	1.3	TargetScan Human	Moderate (predicted)		ATG101	Sirtuin Signaling Pathway
mmu-mir-149	miR-149-5p (miRNAs w/seed CUGGCUC)	1.45	TargetScan Human	Moderate (predicted)		NDRG1	Sirtuin Signaling Pathway
hsa-mir-135a-5p	miR-135a-5p (and other miRNAs w/seed AUGGCUU)	1.31	TargetScan Human	Moderate (predicted)		GABPB2	Sirtuin Signaling Pathway
hsa-mir-135a-5p	miR-135a-5p (and other miRNAs w/seed AUGGCUU)	1.31	TargetScan Human	High (predicted)		ESRRA	Sirtuin Signaling Pathway
hsa-mir-1284	miR-1284 (and other miRNAs w/seed CUAUACA)	1.31	TargetScan Human	Moderate (predicted)		SIRT4	Sirtuin Signaling Pathway
hsa-mir-1282	miR-1282 (miRNAs w/seed CGUUUGC)	1.38	TargetScan Human	Moderate (predicted)		NDRG1	Sirtuin Signaling Pathway
hsa-mir-1224-5p	miR-1224-5p (and other miRNAs w/seed UGAGGAC)	1.26	TargetScan Human	Moderate (predicted)		GABARAPL2	Sirtuin Signaling Pathway
hsa-mir-3178	miR-10394-3p (and other miRNAs w/seed GGGCGCG)	1.21	TargetScan Human	Moderate (predicted)		SIRT7	Sirtuin Signaling Pathway
hsa-mir-101-5p	miR-101-5p (miRNAs w/seed AGUUAUC)	1.48	TargetScan Human	Moderate (predicted)		ZBTB14	Sirtuin Signaling Pathway
hsa-mir-100-5p	miR-100-5p (and other miRNAs w/seed ACCCGUA)	1.32	Ingenuity Expert Findings,TargetScan Human	Experimentally Observed,High (predicted)		SMARCA5	Sirtuin Signaling Pathway
hsa-mir-30c-5p	miR-30c-5p (and other miRNAs w/seed GUAAACA)	1.24	TargetScan Human	Moderate (predicted)		MAP3K21	Signaling by Rho Family GTPases,STAT3 Pathway
hsa-mir-1287-5p	miR-1287-5p (miRNAs w/seed GCUGGAU)	1.2	TargetScan Human	High (predicted)		MAP3K21	Signaling by Rho Family GTPases,STAT3 Pathway
hsa-mir-4706	miR-4706 (and other miRNAs w/seed GCGGGGA)	-1.351	TargetScan Human	Moderate (predicted)		DES	Signaling by Rho Family GTPases
mmu-mir-421	miR-421-3p (and other miRNAs w/seed UCAACAG)	1.25	TargetScan Human	Moderate (predicted)		WASF3	Signaling by Rho Family GTPases
hsa-mir-1224-5p	miR-1224-5p (and other miRNAs w/seed UGAGGAC)	1.26	TargetScan Human	Moderate (predicted)		DES	Signaling by Rho Family GTPases
hsa-mir-548ac	miR-548d-3p (and other miRNAs w/seed AAAAACC)	1.3	TargetScan Human	Moderate (predicted)		YBX3	Sertoli Cell-Sertoli Cell Junction Signaling,Tight Junction Signaling
hsa-mir-504	miR-504-5p (and other miRNAs w/seed GACCCUG)	1.3	TargetScan Human	Moderate (predicted)		IGSF5	Sertoli Cell-Sertoli Cell Junction Signaling,Tight Junction Signaling
hsa-mir-504	miR-504-5p (and other miRNAs w/seed GACCCUG)	1.3	TargetScan Human	High (predicted)		EPB41	Sertoli Cell-Sertoli Cell Junction Signaling,Tight Junction Signaling
hsa-mir-4745-5p	miR-4481 (and other miRNAs w/seed GAGUGGG)	1.32	TargetScan Human	Moderate (predicted)		EPB41	Sertoli Cell-Sertoli Cell Junction Signaling,Tight Junction Signaling
mmu-mir-425-5p	miR-425-5p (and other miRNAs w/seed AUGACAC)	1.26	TargetScan Human	Moderate (predicted)		YBX3	Sertoli Cell-Sertoli Cell Junction Signaling,Tight Junction Signaling
hsa-mir-3910	miR-3910 (miRNAs w/seed AAGGCAU)	1.4	TargetScan Human	Moderate (predicted)		IGSF5	Sertoli Cell-Sertoli Cell Junction Signaling,Tight Junction Signaling
hsa-mir-30c-5p	miR-30c-5p (and other miRNAs w/seed GUAAACA)	1.24	TargetScan Human	Moderate (predicted)		EPB41	Sertoli Cell-Sertoli Cell Junction Signaling,Tight Junction Signaling
hsa-mir-27b	miR-27b-3p (and other miRNAs w/seed UCACAGU)	1.27	TargetScan Human	Moderate (predicted)		EPB41	Sertoli Cell-Sertoli Cell Junction Signaling,Tight Junction Signaling
mmu-mir-149	miR-149-5p (miRNAs w/seed CUGGCUC)	1.45	TargetScan Human	Moderate (predicted)		EPB41	Sertoli Cell-Sertoli Cell Junction Signaling,Tight Junction Signaling
hsa-mir-135a-5p	miR-135a-5p (and other miRNAs w/seed AUGGCUU)	1.31	TargetScan Human	Moderate (predicted)		EPB41	Sertoli Cell-Sertoli Cell Junction Signaling,Tight Junction Signaling
hsa-mir-1287-5p	miR-1287-5p (miRNAs w/seed GCUGGAU)	1.2	TargetScan Human	Moderate (predicted)		YBX3	Sertoli Cell-Sertoli Cell Junction Signaling,Tight Junction Signaling
hsa-mir-4487	miR-4487 (miRNAs w/seed GAGCUGG)	-1.299	TargetScan Human	Moderate (predicted)		SPTBN2	Sertoli Cell-Sertoli Cell Junction Signaling
mmu-mir-132	miR-132-3p (and other miRNAs w/seed AACAGUC)	1.22	TargetScan Human	High (predicted)		TJAP1	Sertoli Cell-Sertoli Cell Junction Signaling
hsa-mir-1287-5p	miR-1287-5p (miRNAs w/seed GCUGGAU)	1.2	TargetScan Human	Moderate (predicted)		SPTBN1	Sertoli Cell-Sertoli Cell Junction Signaling
hsa-mir-4745-5p	miR-4481 (and other miRNAs w/seed GAGUGGG)	1.32	TargetScan Human	High (predicted)		HTR3D	Serotonin Receptor Signaling
hsa-mir-4443	miR-4443 (miRNAs w/seed UGGAGGC)	1.22	TargetScan Human	Moderate (predicted)		SLC6A4	Serotonin Receptor Signaling
hsa-mir-4443	miR-4443 (miRNAs w/seed UGGAGGC)	1.22	TargetScan Human	Moderate (predicted)		HTR3E	Serotonin Receptor Signaling
hsa-mir-3128	miR-3128 (and other miRNAs w/seed CUGGCAA)	1.3	TargetScan Human	High (predicted)		HTR3D	Serotonin Receptor Signaling
mmu-mir-31	miR-31-5p (and other miRNAs w/seed GGCAAGA)	1.44	TargetScan Human	Moderate (predicted)		HTR3E	Serotonin Receptor Signaling
mmu-mir-31	miR-31-5p (and other miRNAs w/seed GGCAAGA)	1.44	TargetScan Human	Moderate (predicted)		HTR3B	Serotonin Receptor Signaling
hsa-mir-135a-5p	miR-135a-5p (and other miRNAs w/seed AUGGCUU)	1.31	Ingenuity Expert Findings	Experimentally Observed		SLC6A4	Serotonin Receptor Signaling
hsa-mir-4745-5p	miR-4481 (and other miRNAs w/seed GAGUGGG)	1.32	TargetScan Human	Moderate (predicted)		TPH2	Serotonin and Melatonin Biosynthesis,Serotonin Receptor Signaling
mmu-mir-425-5p	miR-425-5p (and other miRNAs w/seed AUGACAC)	1.26	TargetScan Human	Moderate (predicted)		TPH2	Serotonin and Melatonin Biosynthesis,Serotonin Receptor Signaling
hsa-mir-1224-5p	miR-1224-5p (and other miRNAs w/seed UGAGGAC)	1.26	TargetScan Human	Moderate (predicted)		TPH1	Serotonin and Melatonin Biosynthesis,Serotonin Receptor Signaling
hsa-mir-548ae-3p	miR-548ae-3p (and other miRNAs w/seed AAAAACU)	1.36	TargetScan Human	Moderate (predicted)		UBAC2	Serine Biosynthesis,Superpathway of Serine and Glycine Biosynthesis I
hsa-mir-27b	miR-27b-3p (and other miRNAs w/seed UCACAGU)	1.27	TargetScan Human	Moderate (predicted)		PHGDH	Serine Biosynthesis,Superpathway of Serine and Glycine Biosynthesis I
mmu-mir-132	miR-132-3p (and other miRNAs w/seed AACAGUC)	1.22	TargetScan Human	Moderate (predicted)		UBAC2	Serine Biosynthesis,Superpathway of Serine and Glycine Biosynthesis I
hsa-mir-3178	miR-10394-3p (and other miRNAs w/seed GGGCGCG)	1.21	TargetScan Human	High (predicted)		PSPH	Serine Biosynthesis,Superpathway of Serine and Glycine Biosynthesis I
hsa-mir-874	miR-874-3p (miRNAs w/seed UGCCCUG)	1.21	TargetScan Human	Moderate (predicted)		CBX2	Senescence Pathway
hsa-mir-4706	miR-4706 (and other miRNAs w/seed GCGGGGA)	-1.351	TargetScan Human	High (predicted)		YPEL3	Senescence Pathway
hsa-mir-4706	miR-4706 (and other miRNAs w/seed GCGGGGA)	-1.351	TargetScan Human	Moderate (predicted)		CBX7	Senescence Pathway
hsa-mir-4706	miR-4706 (and other miRNAs w/seed GCGGGGA)	-1.351	TargetScan Human	Moderate (predicted)		ASXL3	Senescence Pathway
hsa-mir-4706	miR-4706 (and other miRNAs w/seed GCGGGGA)	-1.351	TargetScan Human	High (predicted)		ASXL2	Senescence Pathway
hsa-mir-4487	miR-4487 (miRNAs w/seed GAGCUGG)	-1.299	TargetScan Human	Moderate (predicted)		PHF19	Senescence Pathway
hsa-mir-4487	miR-4487 (miRNAs w/seed GAGCUGG)	-1.299	TargetScan Human	Moderate (predicted)		PHF1	Senescence Pathway
hsa-mir-4487	miR-4487 (miRNAs w/seed GAGCUGG)	-1.299	TargetScan Human	Moderate (predicted)		PCGF2	Senescence Pathway
hsa-mir-4487	miR-4487 (miRNAs w/seed GAGCUGG)	-1.299	TargetScan Human	Moderate (predicted)		CGAS	Senescence Pathway
hsa-mir-4487	miR-4487 (miRNAs w/seed GAGCUGG)	-1.299	TargetScan Human	Moderate (predicted)		CBX2	Senescence Pathway
hsa-mir-4745-5p	miR-4481 (and other miRNAs w/seed GAGUGGG)	1.32	TargetScan Human	High (predicted)		PCGF1	Senescence Pathway
mmu-mir-421	miR-421-3p (and other miRNAs w/seed UCAACAG)	1.25	miRecords	Experimentally Observed		CBX7	Senescence Pathway
hsa-mir-331	miR-331-3p (miRNAs w/seed CCCCUGG)	1.21	TargetScan Human	Moderate (predicted)		PHF19	Senescence Pathway
hsa-mir-331	miR-331-3p (miRNAs w/seed CCCCUGG)	1.21	TargetScan Human	Moderate (predicted)		CBX8	Senescence Pathway
hsa-mir-3128	miR-3128 (and other miRNAs w/seed CUGGCAA)	1.3	TargetScan Human	High (predicted)		DEC1	Senescence Pathway
mmu-mir-31	miR-31-5p (and other miRNAs w/seed GGCAAGA)	1.44	TargetScan Human	Moderate (predicted)		PDHX	Senescence Pathway
hsa-mir-30c-5p	miR-30c-5p (and other miRNAs w/seed GUAAACA)	1.24	TargetScan Human	Moderate (predicted)		CBX2	Senescence Pathway
hsa-mir-27b	miR-27b-3p (and other miRNAs w/seed UCACAGU)	1.27	TargetScan Human	High (predicted)		YPEL3	Senescence Pathway
hsa-mir-27b	miR-27b-3p (and other miRNAs w/seed UCACAGU)	1.27	TargetScan Human	Moderate (predicted)		PDHX	Senescence Pathway
mmu-mir-149	miR-149-5p (miRNAs w/seed CUGGCUC)	1.45	TargetScan Human	High (predicted)		RNF2	Senescence Pathway
hsa-mir-135a-5p	miR-135a-5p (and other miRNAs w/seed AUGGCUU)	1.31	TargetScan Human	Moderate (predicted)		PDHX	Senescence Pathway
hsa-mir-1284	miR-1284 (and other miRNAs w/seed CUAUACA)	1.31	TargetScan Human	Moderate (predicted)		RNF2	Senescence Pathway
hsa-mir-1224-5p	miR-1224-5p (and other miRNAs w/seed UGAGGAC)	1.26	TargetScan Human	Moderate (predicted)		HBP1	Senescence Pathway
hsa-let-7f-5p	let-7e-5p (and other miRNAs w/seed GAGGUAG)	-1.471	TargetScan Human	Moderate (predicted)		CBX2	Senescence Pathway
hsa-mir-3128	miR-3128 (and other miRNAs w/seed CUGGCAA)	1.3	TargetScan Human	Moderate (predicted)		DPYSL3	Semaphorin Signaling in Neurons
mmu-mir-132	miR-132-3p (and other miRNAs w/seed AACAGUC)	1.22	TargetScan Human	Moderate (predicted)		DPYSL3	Semaphorin Signaling in Neurons
hsa-let-7f-5p	let-7e-5p (and other miRNAs w/seed GAGGUAG)	-1.471	TargetScan Human	Moderate (predicted)		DPYSL3	Semaphorin Signaling in Neurons
hsa-mir-504	miR-504-5p (and other miRNAs w/seed GACCCUG)	1.3	TargetScan Human	Moderate (predicted)		SEPSECS	Selenocysteine Biosynthesis II (Archaea and Eukaryotes)
mmu-mir-421	miR-421-3p (and other miRNAs w/seed UCAACAG)	1.25	TargetScan Human	Moderate (predicted)		PSTK	Selenocysteine Biosynthesis II (Archaea and Eukaryotes)
mmu-mir-335	miR-335-5p (and other miRNAs w/seed CAAGAGC)	1.35	TargetScan Human	Moderate (predicted)		SEPHS1	Selenocysteine Biosynthesis II (Archaea and Eukaryotes)
hsa-mir-3128	miR-3128 (and other miRNAs w/seed CUGGCAA)	1.3	TargetScan Human	Moderate (predicted)		SEPSECS	Selenocysteine Biosynthesis II (Archaea and Eukaryotes)
mmu-mir-31	miR-31-5p (and other miRNAs w/seed GGCAAGA)	1.44	TargetScan Human	Moderate (predicted)		SEPHS2	Selenocysteine Biosynthesis II (Archaea and Eukaryotes)
mmu-mir-31	miR-31-5p (and other miRNAs w/seed GGCAAGA)	1.44	TargetScan Human	High (predicted)		SEPHS1	Selenocysteine Biosynthesis II (Archaea and Eukaryotes)
hsa-mir-30c-5p	miR-30c-5p (and other miRNAs w/seed GUAAACA)	1.24	TargetScan Human	High (predicted)		PSTK	Selenocysteine Biosynthesis II (Archaea and Eukaryotes)
mmu-mir-132	miR-132-3p (and other miRNAs w/seed AACAGUC)	1.22	TargetScan Human	Moderate (predicted)		SEPSECS	Selenocysteine Biosynthesis II (Archaea and Eukaryotes)
mmu-mir-132	miR-132-3p (and other miRNAs w/seed AACAGUC)	1.22	TargetScan Human	Moderate (predicted)		SEPHS1	Selenocysteine Biosynthesis II (Archaea and Eukaryotes)
hsa-mir-1224-5p	miR-1224-5p (and other miRNAs w/seed UGAGGAC)	1.26	TargetScan Human	Moderate (predicted)		SEPHS1	Selenocysteine Biosynthesis II (Archaea and Eukaryotes)
hsa-mir-3178	miR-10394-3p (and other miRNAs w/seed GGGCGCG)	1.21	TargetScan Human	Moderate (predicted)		SEPHS1	Selenocysteine Biosynthesis II (Archaea and Eukaryotes)
hsa-let-7f-5p	let-7e-5p (and other miRNAs w/seed GAGGUAG)	-1.471	TargetScan Human	Moderate (predicted)		PSTK	Selenocysteine Biosynthesis II (Archaea and Eukaryotes)
hsa-mir-504	miR-504-5p (and other miRNAs w/seed GACCCUG)	1.3	TargetScan Human	Moderate (predicted)		MAP4K5	SAPK/JNK Signaling
hsa-mir-3128	miR-3128 (and other miRNAs w/seed CUGGCAA)	1.3	TargetScan Human	Moderate (predicted)		MAP4K5	SAPK/JNK Signaling
mmu-mir-31	miR-31-5p (and other miRNAs w/seed GGCAAGA)	1.44	TargetScan Human	High (predicted)		MAP4K5	SAPK/JNK Signaling
hsa-let-7f-5p	let-7e-5p (and other miRNAs w/seed GAGGUAG)	-1.471	TargetScan Human	High (predicted)		MAP4K3	SAPK/JNK Signaling
hsa-mir-877	miR-877-5p (and other miRNAs w/seed UAGAGGA)	-1.299	TargetScan Human	Moderate (predicted)		UPRT	Salvage Pathways of Pyrimidine Ribonucleotides
hsa-mir-4745-5p	miR-4481 (and other miRNAs w/seed GAGUGGG)	1.32	TargetScan Human	High (predicted)		APOBEC3H	Salvage Pathways of Pyrimidine Ribonucleotides
hsa-mir-4445	miR-4445-5p (miRNAs w/seed GAUUGUU)	1.47	TargetScan Human	Moderate (predicted)		UPRT	Salvage Pathways of Pyrimidine Ribonucleotides
hsa-mir-4445	miR-4445-5p (miRNAs w/seed GAUUGUU)	1.47	TargetScan Human	Moderate (predicted)		UPP2	Salvage Pathways of Pyrimidine Ribonucleotides
hsa-mir-4443	miR-4443 (miRNAs w/seed UGGAGGC)	1.22	TargetScan Human	Moderate (predicted)		APOBEC3F	Salvage Pathways of Pyrimidine Ribonucleotides
hsa-mir-3910	miR-3910 (miRNAs w/seed AAGGCAU)	1.4	TargetScan Human	Moderate (predicted)		UCK2	Salvage Pathways of Pyrimidine Ribonucleotides
hsa-mir-331	miR-331-3p (miRNAs w/seed CCCCUGG)	1.21	TargetScan Human	High (predicted)		UCK1	Salvage Pathways of Pyrimidine Ribonucleotides
mmu-mir-31	miR-31-5p (and other miRNAs w/seed GGCAAGA)	1.44	TargetScan Human	Moderate (predicted)		UPP1	Salvage Pathways of Pyrimidine Ribonucleotides
mmu-mir-31	miR-31-5p (and other miRNAs w/seed GGCAAGA)	1.44	TargetScan Human	Moderate (predicted)		UCK2	Salvage Pathways of Pyrimidine Ribonucleotides
hsa-mir-30c-5p	miR-30c-5p (and other miRNAs w/seed GUAAACA)	1.24	TargetScan Human	Moderate (predicted)		UPRT	Salvage Pathways of Pyrimidine Ribonucleotides
hsa-mir-1287-5p	miR-1287-5p (miRNAs w/seed GCUGGAU)	1.2	TargetScan Human	Moderate (predicted)		APOBEC3H	Salvage Pathways of Pyrimidine Ribonucleotides
hsa-mir-1282	miR-1282 (miRNAs w/seed CGUUUGC)	1.38	TargetScan Human	Moderate (predicted)		UCK1	Salvage Pathways of Pyrimidine Ribonucleotides
hsa-mir-1224-5p	miR-1224-5p (and other miRNAs w/seed UGAGGAC)	1.26	TargetScan Human	Moderate (predicted)		UPRT	Salvage Pathways of Pyrimidine Ribonucleotides
mmu-mir-425-5p	miR-425-5p (and other miRNAs w/seed AUGACAC)	1.26	TargetScan Human	Moderate (predicted)		APOBEC3A	Salvage Pathways of Pyrimidine Deoxyribonucleotides,Salvage Pathways of Pyrimidine Ribonucleotides
hsa-mir-1287-5p	miR-1287-5p (miRNAs w/seed GCUGGAU)	1.2	TargetScan Human	High (predicted)		APOBEC3G	Salvage Pathways of Pyrimidine Deoxyribonucleotides,Salvage Pathways of Pyrimidine Ribonucleotides
hsa-mir-331	miR-331-3p (miRNAs w/seed CCCCUGG)	1.21	TargetScan Human	Moderate (predicted)		TK1	Salvage Pathways of Pyrimidine Deoxyribonucleotides
hsa-let-7f-5p	let-7e-5p (and other miRNAs w/seed GAGGUAG)	-1.471	TargetScan Human	Moderate (predicted)		TK1	Salvage Pathways of Pyrimidine Deoxyribonucleotides
mmu-mir-149	miR-149-5p (miRNAs w/seed CUGGCUC)	1.45	TargetScan Human	Moderate (predicted)		PDIA6	Role of Tissue Factor in Cancer,Unfolded protein response
hsa-mir-504	miR-504-5p (and other miRNAs w/seed GACCCUG)	1.3	TargetScan Human	Moderate (predicted)		TRIM25	Role of RIG1-like Receptors in Antiviral Innate Immunity
hsa-mir-874	miR-874-3p (miRNAs w/seed UGCCCUG)	1.21	TargetScan Human	High (predicted)		TARBP2	Role of PKR in Interferon Induction and Antiviral Response
mmu-mir-425-5p	miR-425-5p (and other miRNAs w/seed AUGACAC)	1.26	TargetScan Human	Moderate (predicted)		SCARA5	Role of PKR in Interferon Induction and Antiviral Response
hsa-mir-30c-5p	miR-30c-5p (and other miRNAs w/seed GUAAACA)	1.24	TargetScan Human	Moderate (predicted)		METAP2	Role of PKR in Interferon Induction and Antiviral Response
hsa-mir-1224-5p	miR-1224-5p (and other miRNAs w/seed UGAGGAC)	1.26	TargetScan Human	Moderate (predicted)		TARBP2	Role of PKR in Interferon Induction and Antiviral Response
hsa-let-7f-5p	let-7e-5p (and other miRNAs w/seed GAGGUAG)	-1.471	TargetScan Human	High (predicted)		TARBP2	Role of PKR in Interferon Induction and Antiviral Response
hsa-mir-4443	miR-4443 (miRNAs w/seed UGGAGGC)	1.22	TargetScan Human	High (predicted)		ZNF346	Role of PI3K/AKT Signaling in the Pathogenesis of Influenza
hsa-mir-1224-5p	miR-1224-5p (and other miRNAs w/seed UGAGGAC)	1.26	TargetScan Human	Moderate (predicted)		ZNF346	Role of PI3K/AKT Signaling in the Pathogenesis of Influenza
hsa-mir-4443	miR-4443 (miRNAs w/seed UGGAGGC)	1.22	TargetScan Human	Moderate (predicted)		NOD1	Role of Pattern Recognition Receptors in Recognition of Bacteria and Viruses,TREM1 Signaling
hsa-mir-27b	miR-27b-3p (and other miRNAs w/seed UCACAGU)	1.27	TargetScan Human	Moderate (predicted)		NOD1	Role of Pattern Recognition Receptors in Recognition of Bacteria and Viruses,TREM1 Signaling
hsa-mir-4487	miR-4487 (miRNAs w/seed GAGCUGG)	-1.299	TargetScan Human	Moderate (predicted)		OAS2	Role of Pattern Recognition Receptors in Recognition of Bacteria and Viruses
mmu-mir-421	miR-421-3p (and other miRNAs w/seed UCAACAG)	1.25	TargetScan Human	Moderate (predicted)		OAS3	Role of Pattern Recognition Receptors in Recognition of Bacteria and Viruses
mmu-mir-31	miR-31-5p (and other miRNAs w/seed GGCAAGA)	1.44	TargetScan Human	High (predicted)		OAS2	Role of Pattern Recognition Receptors in Recognition of Bacteria and Viruses
hsa-mir-101-5p	miR-101-5p (miRNAs w/seed AGUUAUC)	1.48	TargetScan Human	High (predicted)		CLEC6A	Role of Pattern Recognition Receptors in Recognition of Bacteria and Viruses
hsa-mir-4745-5p	miR-4481 (and other miRNAs w/seed GAGUGGG)	1.32	TargetScan Human	High (predicted)		SENP3	Role of p14/p19ARF in Tumor Suppression,Sumoylation Pathway
mmu-mir-31	miR-31-5p (and other miRNAs w/seed GGCAAGA)	1.44	TargetScan Human	Moderate (predicted)		SENP3	Role of p14/p19ARF in Tumor Suppression,Sumoylation Pathway
hsa-mir-548ae-3p	miR-548ae-3p (and other miRNAs w/seed AAAAACU)	1.36	TargetScan Human	High (predicted)		NPM3	Role of p14/p19ARF in Tumor Suppression
mmu-mir-149	miR-149-5p (miRNAs w/seed CUGGCUC)	1.45	TargetScan Human	Moderate (predicted)		NPM2	Role of p14/p19ARF in Tumor Suppression
hsa-let-7f-5p	let-7e-5p (and other miRNAs w/seed GAGGUAG)	-1.471	TargetScan Human	High (predicted)		HOXB1	Role of Oct4 in Mammalian Embryonic Stem Cell Pluripotency,Transcriptional Regulatory Network in Embryonic Stem Cells
hsa-mir-548a-3p	miR-548f-3p (and other miRNAs w/seed AAAACUG)	1.27	TargetScan Human	Moderate (predicted)		PCGF6	Role of Oct4 in Mammalian Embryonic Stem Cell Pluripotency,Senescence Pathway
hsa-mir-4706	miR-4706 (and other miRNAs w/seed GCGGGGA)	-1.351	TargetScan Human	Moderate (predicted)		WWP2	Role of Oct4 in Mammalian Embryonic Stem Cell Pluripotency
hsa-mir-4706	miR-4706 (and other miRNAs w/seed GCGGGGA)	-1.351	TargetScan Human	Moderate (predicted)		NR6A1	Role of Oct4 in Mammalian Embryonic Stem Cell Pluripotency
hsa-mir-4706	miR-4706 (and other miRNAs w/seed GCGGGGA)	-1.351	TargetScan Human	High (predicted)		NR5A1	Role of Oct4 in Mammalian Embryonic Stem Cell Pluripotency
hsa-mir-4745-5p	miR-4481 (and other miRNAs w/seed GAGUGGG)	1.32	TargetScan Human	Moderate (predicted)		NR6A1	Role of Oct4 in Mammalian Embryonic Stem Cell Pluripotency
hsa-mir-4445	miR-4445-5p (miRNAs w/seed GAUUGUU)	1.47	TargetScan Human	Moderate (predicted)		WWP2	Role of Oct4 in Mammalian Embryonic Stem Cell Pluripotency
hsa-mir-4443	miR-4443 (miRNAs w/seed UGGAGGC)	1.22	TargetScan Human	High (predicted)		NR6A1	Role of Oct4 in Mammalian Embryonic Stem Cell Pluripotency
mmu-mir-335	miR-335-5p (and other miRNAs w/seed CAAGAGC)	1.35	TargetScan Human	Moderate (predicted)		CCNF	Role of Oct4 in Mammalian Embryonic Stem Cell Pluripotency
hsa-mir-3128	miR-3128 (and other miRNAs w/seed CUGGCAA)	1.3	TargetScan Human	Moderate (predicted)		WWP2	Role of Oct4 in Mammalian Embryonic Stem Cell Pluripotency
hsa-mir-3128	miR-3128 (and other miRNAs w/seed CUGGCAA)	1.3	TargetScan Human	Moderate (predicted)		NR6A1	Role of Oct4 in Mammalian Embryonic Stem Cell Pluripotency
hsa-mir-30c-5p	miR-30c-5p (and other miRNAs w/seed GUAAACA)	1.24	TargetScan Human	Moderate (predicted)		NR6A1	Role of Oct4 in Mammalian Embryonic Stem Cell Pluripotency
hsa-mir-27b	miR-27b-3p (and other miRNAs w/seed UCACAGU)	1.27	TargetScan Human,miRecords	Experimentally Observed,High (predicted)		PHB	Role of Oct4 in Mammalian Embryonic Stem Cell Pluripotency
mmu-mir-132	miR-132-3p (and other miRNAs w/seed AACAGUC)	1.22	TargetScan Human	Moderate (predicted)		KDM5B	Role of Oct4 in Mammalian Embryonic Stem Cell Pluripotency
hsa-mir-10b-5p	miR-10b-5p (and other miRNAs w/seed ACCCUGU)	1.35	TargetScan Human	High (predicted)		NR6A1	Role of Oct4 in Mammalian Embryonic Stem Cell Pluripotency
hsa-mir-100-5p	miR-100-5p (and other miRNAs w/seed ACCCGUA)	1.32	TargetScan Human	High (predicted)		NR6A1	Role of Oct4 in Mammalian Embryonic Stem Cell Pluripotency
hsa-let-7f-5p	let-7e-5p (and other miRNAs w/seed GAGGUAG)	-1.471	TargetScan Human	High (predicted)		NR6A1	Role of Oct4 in Mammalian Embryonic Stem Cell Pluripotency
hsa-let-7f-5p	let-7e-5p (and other miRNAs w/seed GAGGUAG)	-1.471	Ingenuity Expert Findings,TarBase,TargetScan Human,miRecords	Experimentally Observed,High (predicted)		IGF2BP1	Role of Oct4 in Mammalian Embryonic Stem Cell Pluripotency
hsa-let-7f-5p	let-7e-5p (and other miRNAs w/seed GAGGUAG)	-1.471	TargetScan Human	High (predicted)		CCNF	Role of Oct4 in Mammalian Embryonic Stem Cell Pluripotency
hsa-mir-27b	miR-27b-3p (and other miRNAs w/seed UCACAGU)	1.27	TargetScan Human	Moderate (predicted)		GATA6	Role of NANOG in Mammalian Embryonic Stem Cell Pluripotency,Thrombin Signaling,Transcriptional Regulatory Network in Embryonic Stem Cells
hsa-mir-10b-5p	miR-10b-5p (and other miRNAs w/seed ACCCUGU)	1.35	TargetScan Human	High (predicted)		GATA6	Role of NANOG in Mammalian Embryonic Stem Cell Pluripotency,Thrombin Signaling,Transcriptional Regulatory Network in Embryonic Stem Cells
hsa-mir-4487	miR-4487 (miRNAs w/seed GAGCUGG)	-1.299	TargetScan Human	Moderate (predicted)		CDX2	Role of NANOG in Mammalian Embryonic Stem Cell Pluripotency,Role of Oct4 in Mammalian Embryonic Stem Cell Pluripotency,Transcriptional Regulatory Network in Embryonic Stem Cells
hsa-mir-3128	miR-3128 (and other miRNAs w/seed CUGGCAA)	1.3	TargetScan Human	Moderate (predicted)		CDX2	Role of NANOG in Mammalian Embryonic Stem Cell Pluripotency,Role of Oct4 in Mammalian Embryonic Stem Cell Pluripotency,Transcriptional Regulatory Network in Embryonic Stem Cells
mmu-mir-149	miR-149-5p (miRNAs w/seed CUGGCUC)	1.45	TargetScan Human	Moderate (predicted)		CDX2	Role of NANOG in Mammalian Embryonic Stem Cell Pluripotency,Role of Oct4 in Mammalian Embryonic Stem Cell Pluripotency,Transcriptional Regulatory Network in Embryonic Stem Cells
hsa-mir-4487	miR-4487 (miRNAs w/seed GAGCUGG)	-1.299	TargetScan Human	Moderate (predicted)		TCL1A	Role of NANOG in Mammalian Embryonic Stem Cell Pluripotency
hsa-mir-4745-5p	miR-4481 (and other miRNAs w/seed GAGUGGG)	1.32	TargetScan Human	High (predicted)		TCL1A	Role of NANOG in Mammalian Embryonic Stem Cell Pluripotency
hsa-mir-1282	miR-1282 (miRNAs w/seed CGUUUGC)	1.38	TargetScan Human	High (predicted)		TCL1A	Role of NANOG in Mammalian Embryonic Stem Cell Pluripotency
hsa-mir-1282	miR-1282 (miRNAs w/seed CGUUUGC)	1.38	TargetScan Human	Moderate (predicted)		RABGEF1	Role of MAPK Signaling in the Pathogenesis of Influenza
hsa-mir-4745-5p	miR-4481 (and other miRNAs w/seed GAGUGGG)	1.32	TargetScan Human	Moderate (predicted)		CEBPG	Role of Macrophages, Fibroblasts and Endothelial Cells in Rheumatoid Arthritis,Unfolded protein response
hsa-mir-27b	miR-27b-3p (and other miRNAs w/seed UCACAGU)	1.27	TargetScan Human	Moderate (predicted)		CEBPE	Role of Macrophages, Fibroblasts and Endothelial Cells in Rheumatoid Arthritis,Unfolded protein response
hsa-mir-877	miR-877-5p (and other miRNAs w/seed UAGAGGA)	-1.299	TargetScan Human	High (predicted)		DKK2	Role of Macrophages, Fibroblasts and Endothelial Cells in Rheumatoid Arthritis,Role of Osteoblasts, Osteoclasts and Chondrocytes in Rheumatoid Arthritis,Wnt/β-catenin Signaling
hsa-mir-504	miR-504-5p (and other miRNAs w/seed GACCCUG)	1.3	TargetScan Human	Moderate (predicted)		SFRP5	Role of Macrophages, Fibroblasts and Endothelial Cells in Rheumatoid Arthritis,Role of Osteoblasts, Osteoclasts and Chondrocytes in Rheumatoid Arthritis,Wnt/β-catenin Signaling
hsa-mir-4706	miR-4706 (and other miRNAs w/seed GCGGGGA)	-1.351	TargetScan Human	Moderate (predicted)		SFRP1	Role of Macrophages, Fibroblasts and Endothelial Cells in Rheumatoid Arthritis,Role of Osteoblasts, Osteoclasts and Chondrocytes in Rheumatoid Arthritis,Wnt/β-catenin Signaling
hsa-mir-4443	miR-4443 (miRNAs w/seed UGGAGGC)	1.22	TargetScan Human	Moderate (predicted)		SFRP5	Role of Macrophages, Fibroblasts and Endothelial Cells in Rheumatoid Arthritis,Role of Osteoblasts, Osteoclasts and Chondrocytes in Rheumatoid Arthritis,Wnt/β-catenin Signaling
hsa-mir-331	miR-331-3p (miRNAs w/seed CCCCUGG)	1.21	TargetScan Human	Moderate (predicted)		SFRP5	Role of Macrophages, Fibroblasts and Endothelial Cells in Rheumatoid Arthritis,Role of Osteoblasts, Osteoclasts and Chondrocytes in Rheumatoid Arthritis,Wnt/β-catenin Signaling
hsa-mir-331	miR-331-3p (miRNAs w/seed CCCCUGG)	1.21	TargetScan Human	Moderate (predicted)		SFRP1	Role of Macrophages, Fibroblasts and Endothelial Cells in Rheumatoid Arthritis,Role of Osteoblasts, Osteoclasts and Chondrocytes in Rheumatoid Arthritis,Wnt/β-catenin Signaling
hsa-mir-331	miR-331-3p (miRNAs w/seed CCCCUGG)	1.21	TargetScan Human	Moderate (predicted)		DKK2	Role of Macrophages, Fibroblasts and Endothelial Cells in Rheumatoid Arthritis,Role of Osteoblasts, Osteoclasts and Chondrocytes in Rheumatoid Arthritis,Wnt/β-catenin Signaling
hsa-mir-3128	miR-3128 (and other miRNAs w/seed CUGGCAA)	1.3	TargetScan Human	Moderate (predicted)		DKK2	Role of Macrophages, Fibroblasts and Endothelial Cells in Rheumatoid Arthritis,Role of Osteoblasts, Osteoclasts and Chondrocytes in Rheumatoid Arthritis,Wnt/β-catenin Signaling
hsa-mir-27b	miR-27b-3p (and other miRNAs w/seed UCACAGU)	1.27	TargetScan Human	Moderate (predicted)		DKK2	Role of Macrophages, Fibroblasts and Endothelial Cells in Rheumatoid Arthritis,Role of Osteoblasts, Osteoclasts and Chondrocytes in Rheumatoid Arthritis,Wnt/β-catenin Signaling
mmu-mir-149	miR-149-5p (miRNAs w/seed CUGGCUC)	1.45	TargetScan Human	Moderate (predicted)		SFRP1	Role of Macrophages, Fibroblasts and Endothelial Cells in Rheumatoid Arthritis,Role of Osteoblasts, Osteoclasts and Chondrocytes in Rheumatoid Arthritis,Wnt/β-catenin Signaling
hsa-mir-135a-5p	miR-135a-5p (and other miRNAs w/seed AUGGCUU)	1.31	TargetScan Human	Moderate (predicted)		SFRP4	Role of Macrophages, Fibroblasts and Endothelial Cells in Rheumatoid Arthritis,Role of Osteoblasts, Osteoclasts and Chondrocytes in Rheumatoid Arthritis,Wnt/β-catenin Signaling
hsa-mir-1287-5p	miR-1287-5p (miRNAs w/seed GCUGGAU)	1.2	TargetScan Human	Moderate (predicted)		SFRP1	Role of Macrophages, Fibroblasts and Endothelial Cells in Rheumatoid Arthritis,Role of Osteoblasts, Osteoclasts and Chondrocytes in Rheumatoid Arthritis,Wnt/β-catenin Signaling
hsa-mir-1287-5p	miR-1287-5p (miRNAs w/seed GCUGGAU)	1.2	TargetScan Human	Moderate (predicted)		DKK3	Role of Macrophages, Fibroblasts and Endothelial Cells in Rheumatoid Arthritis,Role of Osteoblasts, Osteoclasts and Chondrocytes in Rheumatoid Arthritis,Wnt/β-catenin Signaling
hsa-let-7f-5p	let-7e-5p (and other miRNAs w/seed GAGGUAG)	-1.471	TargetScan Human	Moderate (predicted)		DKK3	Role of Macrophages, Fibroblasts and Endothelial Cells in Rheumatoid Arthritis,Role of Osteoblasts, Osteoclasts and Chondrocytes in Rheumatoid Arthritis,Wnt/β-catenin Signaling
hsa-mir-548ac	miR-548d-3p (and other miRNAs w/seed AAAAACC)	1.3	TargetScan Human	Moderate (predicted)		SOST	Role of Macrophages, Fibroblasts and Endothelial Cells in Rheumatoid Arthritis,Role of Osteoblasts, Osteoclasts and Chondrocytes in Rheumatoid Arthritis
hsa-mir-548ae-3p	miR-548ae-3p (and other miRNAs w/seed AAAAACU)	1.36	TargetScan Human	Moderate (predicted)		SOST	Role of Macrophages, Fibroblasts and Endothelial Cells in Rheumatoid Arthritis,Role of Osteoblasts, Osteoclasts and Chondrocytes in Rheumatoid Arthritis
hsa-let-7f-5p	let-7e-5p (and other miRNAs w/seed GAGGUAG)	-1.471	TargetScan Human	Moderate (predicted)		SOST	Role of Macrophages, Fibroblasts and Endothelial Cells in Rheumatoid Arthritis,Role of Osteoblasts, Osteoclasts and Chondrocytes in Rheumatoid Arthritis
hsa-mir-27b	miR-27b-3p (and other miRNAs w/seed UCACAGU)	1.27	TargetScan Human	Moderate (predicted)		IL16	Role of Macrophages, Fibroblasts and Endothelial Cells in Rheumatoid Arthritis
hsa-mir-135a-5p	miR-135a-5p (and other miRNAs w/seed AUGGCUU)	1.31	TargetScan Human	Moderate (predicted)		IL16	Role of Macrophages, Fibroblasts and Endothelial Cells in Rheumatoid Arthritis
hsa-mir-874	miR-874-3p (miRNAs w/seed UGCCCUG)	1.21	TargetScan Human	Moderate (predicted)		SH2B1	Role of JAK2 in Hormone-like Cytokine Signaling
hsa-mir-30c-5p	miR-30c-5p (and other miRNAs w/seed GUAAACA)	1.24	TargetScan Human	Moderate (predicted)		SH2B3	Role of JAK2 in Hormone-like Cytokine Signaling
mmu-mir-149	miR-149-5p (miRNAs w/seed CUGGCUC)	1.45	TargetScan Human	Moderate (predicted)		SH2B3	Role of JAK2 in Hormone-like Cytokine Signaling
hsa-mir-3178	miR-10394-3p (and other miRNAs w/seed GGGCGCG)	1.21	TargetScan Human	Moderate (predicted)		SH2B3	Role of JAK2 in Hormone-like Cytokine Signaling
hsa-let-7f-5p	let-7e-5p (and other miRNAs w/seed GAGGUAG)	-1.471	TargetScan Human	Moderate (predicted)		SH2B3	Role of JAK2 in Hormone-like Cytokine Signaling
hsa-mir-548ae-3p	miR-548ae-3p (and other miRNAs w/seed AAAAACU)	1.36	TargetScan Human	Moderate (predicted)		TSLP	Role of JAK1 and JAK3 in γc Cytokine Signaling,Th1 and Th2 Activation Pathway,Th2 Pathway
hsa-mir-331	miR-331-3p (miRNAs w/seed CCCCUGG)	1.21	TargetScan Human	Moderate (predicted)		TSLP	Role of JAK1 and JAK3 in γc Cytokine Signaling,Th1 and Th2 Activation Pathway,Th2 Pathway
hsa-mir-27b	miR-27b-3p (and other miRNAs w/seed UCACAGU)	1.27	TargetScan Human	High (predicted)		TSLP	Role of JAK1 and JAK3 in γc Cytokine Signaling,Th1 and Th2 Activation Pathway,Th2 Pathway
hsa-mir-4443	miR-4443 (miRNAs w/seed UGGAGGC)	1.22	TargetScan Human	Moderate (predicted)		S100A7	Role of IL-17A in Psoriasis
hsa-mir-874	miR-874-3p (miRNAs w/seed UGCCCUG)	1.21	TargetScan Human	Moderate (predicted)		IL27	Role of Cytokines in Mediating Communication between Immune Cells,Th1 and Th2 Activation Pathway,Th1 Pathway
mmu-mir-425-5p	miR-425-5p (and other miRNAs w/seed AUGACAC)	1.26	TargetScan Human	Moderate (predicted)		IL24	Role of Cytokines in Mediating Communication between Immune Cells,Role of PKR in Interferon Induction and Antiviral Response,Th1 and Th2 Activation Pathway,Th2 Pathway
mmu-mir-31	miR-31-5p (and other miRNAs w/seed GGCAAGA)	1.44	TargetScan Human	Moderate (predicted)		IL24	Role of Cytokines in Mediating Communication between Immune Cells,Role of PKR in Interferon Induction and Antiviral Response,Th1 and Th2 Activation Pathway,Th2 Pathway
hsa-mir-3910	miR-3910 (miRNAs w/seed AAGGCAU)	1.4	TargetScan Human	Moderate (predicted)		ATMIN	Role of CHK Proteins in Cell Cycle Checkpoint Control
hsa-mir-548ac	miR-548d-3p (and other miRNAs w/seed AAAAACC)	1.3	TargetScan Human	Moderate (predicted)		UIMC1	Role of BRCA1 in DNA Damage Response
hsa-mir-3128	miR-3128 (and other miRNAs w/seed CUGGCAA)	1.3	TargetScan Human	Moderate (predicted)		ABRAXAS1	Role of BRCA1 in DNA Damage Response
mmu-mir-31	miR-31-5p (and other miRNAs w/seed GGCAAGA)	1.44	TargetScan Human	Moderate (predicted)		BABAM2	Role of BRCA1 in DNA Damage Response
hsa-mir-135a-5p	miR-135a-5p (and other miRNAs w/seed AUGGCUU)	1.31	TargetScan Human	High (predicted)		UIMC1	Role of BRCA1 in DNA Damage Response
hsa-mir-101-5p	miR-101-5p (miRNAs w/seed AGUUAUC)	1.48	TargetScan Human	Moderate (predicted)		ABRAXAS1	Role of BRCA1 in DNA Damage Response
hsa-let-7f-5p	let-7e-5p (and other miRNAs w/seed GAGGUAG)	-1.471	TargetScan Human	Moderate (predicted)		ARHGDIG	RhoGDI Signaling,Sumoylation Pathway
mmu-mir-149	miR-149-5p (miRNAs w/seed CUGGCUC)	1.45	TargetScan Human	Moderate (predicted)	Bt.22466.2.S1_at	SEPTIN8	RhoA Signaling,Signaling by Rho Family GTPases
hsa-mir-4706	miR-4706 (and other miRNAs w/seed GCGGGGA)	-1.351	TargetScan Human	Moderate (predicted)		SEPTIN6	RhoA Signaling,Signaling by Rho Family GTPases
hsa-mir-4706	miR-4706 (and other miRNAs w/seed GCGGGGA)	-1.351	TargetScan Human	Moderate (predicted)		CDC42EP3	RhoA Signaling,Signaling by Rho Family GTPases
hsa-mir-4706	miR-4706 (and other miRNAs w/seed GCGGGGA)	-1.351	TargetScan Human	Moderate (predicted)		CDC42EP1	RhoA Signaling,Signaling by Rho Family GTPases
hsa-mir-4487	miR-4487 (miRNAs w/seed GAGCUGG)	-1.299	TargetScan Human	Moderate (predicted)		SEPTIN4	RhoA Signaling,Signaling by Rho Family GTPases
hsa-mir-4487	miR-4487 (miRNAs w/seed GAGCUGG)	-1.299	TargetScan Human	High (predicted)		CDC42EP4	RhoA Signaling,Signaling by Rho Family GTPases
hsa-mir-4487	miR-4487 (miRNAs w/seed GAGCUGG)	-1.299	TargetScan Human	High (predicted)		CDC42EP1	RhoA Signaling,Signaling by Rho Family GTPases
hsa-mir-4745-5p	miR-4481 (and other miRNAs w/seed GAGUGGG)	1.32	TargetScan Human	Moderate (predicted)		SEPTIN3	RhoA Signaling,Signaling by Rho Family GTPases
hsa-mir-4745-5p	miR-4481 (and other miRNAs w/seed GAGUGGG)	1.32	TargetScan Human	Moderate (predicted)		CDC42EP1	RhoA Signaling,Signaling by Rho Family GTPases
mmu-mir-421	miR-421-3p (and other miRNAs w/seed UCAACAG)	1.25	TargetScan Human	Moderate (predicted)		SEPTIN2	RhoA Signaling,Signaling by Rho Family GTPases
hsa-mir-3910	miR-3910 (miRNAs w/seed AAGGCAU)	1.4	TargetScan Human	High (predicted)		SEPTIN11	RhoA Signaling,Signaling by Rho Family GTPases
hsa-mir-3910	miR-3910 (miRNAs w/seed AAGGCAU)	1.4	TargetScan Human	High (predicted)		SEPTIN10	RhoA Signaling,Signaling by Rho Family GTPases
hsa-mir-331	miR-331-3p (miRNAs w/seed CCCCUGG)	1.21	TargetScan Human	Moderate (predicted)		CDC42EP4	RhoA Signaling,Signaling by Rho Family GTPases
hsa-mir-3128	miR-3128 (and other miRNAs w/seed CUGGCAA)	1.3	TargetScan Human	Moderate (predicted)		SEPTIN9	RhoA Signaling,Signaling by Rho Family GTPases
hsa-mir-3128	miR-3128 (and other miRNAs w/seed CUGGCAA)	1.3	TargetScan Human	Moderate (predicted)		SEPTIN3	RhoA Signaling,Signaling by Rho Family GTPases
hsa-mir-3128	miR-3128 (and other miRNAs w/seed CUGGCAA)	1.3	TargetScan Human	Moderate (predicted)		SEPTIN14	RhoA Signaling,Signaling by Rho Family GTPases
mmu-mir-31	miR-31-5p (and other miRNAs w/seed GGCAAGA)	1.44	TargetScan Human	Moderate (predicted)		SEPTIN9	RhoA Signaling,Signaling by Rho Family GTPases
hsa-mir-30c-5p	miR-30c-5p (and other miRNAs w/seed GUAAACA)	1.24	TargetScan Human	Moderate (predicted)		SEPTIN7	RhoA Signaling,Signaling by Rho Family GTPases
hsa-mir-1287-5p	miR-1287-5p (miRNAs w/seed GCUGGAU)	1.2	TargetScan Human	Moderate (predicted)		SEPTIN2	RhoA Signaling,Signaling by Rho Family GTPases
hsa-mir-1287-5p	miR-1287-5p (miRNAs w/seed GCUGGAU)	1.2	TargetScan Human	Moderate (predicted)		SEPTIN11	RhoA Signaling,Signaling by Rho Family GTPases
hsa-mir-1287-5p	miR-1287-5p (miRNAs w/seed GCUGGAU)	1.2	TargetScan Human	Moderate (predicted)		CDC42EP3	RhoA Signaling,Signaling by Rho Family GTPases
hsa-mir-1224-5p	miR-1224-5p (and other miRNAs w/seed UGAGGAC)	1.26	TargetScan Human	Moderate (predicted)		SEPTIN11	RhoA Signaling,Signaling by Rho Family GTPases
hsa-mir-3178	miR-10394-3p (and other miRNAs w/seed GGGCGCG)	1.21	TargetScan Human	High (predicted)		SEPTIN6	RhoA Signaling,Signaling by Rho Family GTPases
hsa-mir-3178	miR-10394-3p (and other miRNAs w/seed GGGCGCG)	1.21	TargetScan Human	Moderate (predicted)		CIT	RhoA Signaling,Signaling by Rho Family GTPases
hsa-let-7f-5p	let-7e-5p (and other miRNAs w/seed GAGGUAG)	-1.471	miRecords	Experimentally Observed		SEPTIN3	RhoA Signaling,Signaling by Rho Family GTPases
hsa-mir-504	miR-504-5p (and other miRNAs w/seed GACCCUG)	1.3	TargetScan Human	Moderate (predicted)		ANLN	RhoA Signaling
hsa-mir-4487	miR-4487 (miRNAs w/seed GAGCUGG)	-1.299	TargetScan Human	Moderate (predicted)		PLEKHG5	RhoA Signaling
hsa-let-7f-5p	let-7e-5p (and other miRNAs w/seed GAGGUAG)	-1.471	TargetScan Human	Moderate (predicted)		RTKN	RhoA Signaling
hsa-let-7f-5p	let-7e-5p (and other miRNAs w/seed GAGGUAG)	-1.471	TargetScan Human	Moderate (predicted)		RHPN2	RhoA Signaling
mmu-mir-421	miR-421-3p (and other miRNAs w/seed UCAACAG)	1.25	TargetScan Human	Moderate (predicted)		CES4A	Retinol Biosynthesis,Xenobiotic Metabolism PXR Signaling Pathway,Xenobiotic Metabolism Signaling
hsa-mir-3178	miR-10394-3p (and other miRNAs w/seed GGGCGCG)	1.21	TargetScan Human	Moderate (predicted)		CES4A	Retinol Biosynthesis,Xenobiotic Metabolism PXR Signaling Pathway,Xenobiotic Metabolism Signaling
hsa-mir-4745-5p	miR-4481 (and other miRNAs w/seed GAGUGGG)	1.32	TargetScan Human	High (predicted)		PNPLA5	Retinol Biosynthesis,Triacylglycerol Degradation
hsa-mir-3128	miR-3128 (and other miRNAs w/seed CUGGCAA)	1.3	TargetScan Human	Moderate (predicted)		DDHD2	Retinol Biosynthesis,Triacylglycerol Degradation
mmu-mir-31	miR-31-5p (and other miRNAs w/seed GGCAAGA)	1.44	TargetScan Human	Moderate (predicted)		DDHD2	Retinol Biosynthesis,Triacylglycerol Degradation
hsa-mir-30c-5p	miR-30c-5p (and other miRNAs w/seed GUAAACA)	1.24	TargetScan Human	Moderate (predicted)		DDHD2	Retinol Biosynthesis,Triacylglycerol Degradation
hsa-mir-100-5p	miR-100-5p (and other miRNAs w/seed ACCCGUA)	1.32	TargetScan Human	High (predicted)		PNLIPRP3	Retinol Biosynthesis,Triacylglycerol Degradation
hsa-mir-4445	miR-4445-5p (miRNAs w/seed GAUUGUU)	1.47	TargetScan Human	Moderate (predicted)		IFNE	Retinoic acid Mediated Apoptosis Signaling,Role of Lipids/Lipid Rafts in the Pathogenesis of Influenza,Role of PI3K/AKT Signaling in the Pathogenesis of Influenza,Role of Wnt/GSK-3β Signaling in the Pathogenesis of Influenza
hsa-mir-27b	miR-27b-3p (and other miRNAs w/seed UCACAGU)	1.27	TargetScan Human	Moderate (predicted)	Bt.10915.1.A1_at	DAP3	Retinoic acid Mediated Apoptosis Signaling
mmu-mir-149	miR-149-5p (miRNAs w/seed CUGGCUC)	1.45	TargetScan Human	Moderate (predicted)	Bt.10915.1.A1_at	DAP3	Retinoic acid Mediated Apoptosis Signaling
hsa-mir-30c-5p	miR-30c-5p (and other miRNAs w/seed GUAAACA)	1.24	TargetScan Human	Moderate (predicted)		TNFRSF10D	Retinoic acid Mediated Apoptosis Signaling
hsa-mir-1282	miR-1282 (miRNAs w/seed CGUUUGC)	1.38	TargetScan Human	Moderate (predicted)		TNFRSF10D	Retinoic acid Mediated Apoptosis Signaling
hsa-mir-504	miR-504-5p (and other miRNAs w/seed GACCCUG)	1.3	TargetScan Human	Moderate (predicted)		MAPRE2	Remodeling of Epithelial Adherens Junctions
hsa-mir-3910	miR-3910 (miRNAs w/seed AAGGCAU)	1.4	TargetScan Human	High (predicted)		MAPRE1	Remodeling of Epithelial Adherens Junctions
hsa-mir-135a-5p	miR-135a-5p (and other miRNAs w/seed AUGGCUU)	1.31	TargetScan Human	High (predicted)		MAPRE2	Remodeling of Epithelial Adherens Junctions
mmu-mir-132	miR-132-3p (and other miRNAs w/seed AACAGUC)	1.22	TargetScan Human	High (predicted)		CBLL1	Remodeling of Epithelial Adherens Junctions
hsa-mir-100-5p	miR-100-5p (and other miRNAs w/seed ACCCGUA)	1.32	TargetScan Human	Moderate (predicted)		MAPRE2	Remodeling of Epithelial Adherens Junctions
hsa-mir-4745-5p	miR-4481 (and other miRNAs w/seed GAGUGGG)	1.32	TargetScan Human	Moderate (predicted)		RLN3	Relaxin Signaling
hsa-mir-548ae-3p	miR-548ae-3p (and other miRNAs w/seed AAAAACU)	1.36	TargetScan Human	Moderate (predicted)		PYGO1	Regulation of the Epithelial-Mesenchymal Transition Pathway
hsa-mir-4487	miR-4487 (miRNAs w/seed GAGCUGG)	-1.299	TargetScan Human	Moderate (predicted)		HMGA2	Regulation of the Epithelial-Mesenchymal Transition Pathway
hsa-mir-4487	miR-4487 (miRNAs w/seed GAGCUGG)	-1.299	TargetScan Human	Moderate (predicted)		ESRP2	Regulation of the Epithelial-Mesenchymal Transition Pathway
hsa-mir-4745-5p	miR-4481 (and other miRNAs w/seed GAGUGGG)	1.32	TargetScan Human	Moderate (predicted)		HMGA2	Regulation of the Epithelial-Mesenchymal Transition Pathway
hsa-mir-4445	miR-4445-5p (miRNAs w/seed GAUUGUU)	1.47	TargetScan Human	Moderate (predicted)		PYGO1	Regulation of the Epithelial-Mesenchymal Transition Pathway
mmu-mir-421	miR-421-3p (and other miRNAs w/seed UCAACAG)	1.25	TargetScan Human	Moderate (predicted)		HMGA2	Regulation of the Epithelial-Mesenchymal Transition Pathway
mmu-mir-335	miR-335-5p (and other miRNAs w/seed CAAGAGC)	1.35	TargetScan Human	Moderate (predicted)		PYGO2	Regulation of the Epithelial-Mesenchymal Transition Pathway
mmu-mir-31	miR-31-5p (and other miRNAs w/seed GGCAAGA)	1.44	TargetScan Human	Moderate (predicted)		PYGO2	Regulation of the Epithelial-Mesenchymal Transition Pathway
hsa-mir-30c-5p	miR-30c-5p (and other miRNAs w/seed GUAAACA)	1.24	TargetScan Human	Moderate (predicted)		ZEB2	Regulation of the Epithelial-Mesenchymal Transition Pathway
mmu-mir-149	miR-149-5p (miRNAs w/seed CUGGCUC)	1.45	TargetScan Human	High (predicted)		ESRP2	Regulation of the Epithelial-Mesenchymal Transition Pathway
mmu-mir-132	miR-132-3p (and other miRNAs w/seed AACAGUC)	1.22	TargetScan Human	Moderate (predicted)		LOX	Regulation of the Epithelial-Mesenchymal Transition Pathway
mmu-mir-132	miR-132-3p (and other miRNAs w/seed AACAGUC)	1.22	TargetScan Human	Moderate (predicted)		HMGA2	Regulation of the Epithelial-Mesenchymal Transition Pathway
hsa-let-7f-5p	let-7e-5p (and other miRNAs w/seed GAGGUAG)	-1.471	Ingenuity Expert Findings,TarBase,TargetScan Human,miRecords	Experimentally Observed,High (predicted)		HMGA2	Regulation of the Epithelial-Mesenchymal Transition Pathway
hsa-let-7f-5p	let-7e-5p (and other miRNAs w/seed GAGGUAG)	-1.471	TargetScan Human	Moderate (predicted)		ESRP2	Regulation of the Epithelial-Mesenchymal Transition Pathway
hsa-mir-877	miR-877-5p (and other miRNAs w/seed UAGAGGA)	-1.299	TargetScan Human	Moderate (predicted)		EIF4EBP2	Regulation of eIF4 and p70S6K Signaling,Synaptogenesis Signaling Pathway
hsa-mir-4487	miR-4487 (miRNAs w/seed GAGCUGG)	-1.299	TargetScan Human	High (predicted)		EIF4EBP2	Regulation of eIF4 and p70S6K Signaling,Synaptogenesis Signaling Pathway
mmu-mir-31	miR-31-5p (and other miRNAs w/seed GGCAAGA)	1.44	TargetScan Human	Moderate (predicted)		EIF4EBP3	Regulation of eIF4 and p70S6K Signaling,Synaptogenesis Signaling Pathway
mmu-mir-31	miR-31-5p (and other miRNAs w/seed GGCAAGA)	1.44	TargetScan Human	Moderate (predicted)		EIF4EBP2	Regulation of eIF4 and p70S6K Signaling,Synaptogenesis Signaling Pathway
hsa-let-7f-5p	let-7e-5p (and other miRNAs w/seed GAGGUAG)	-1.471	TargetScan Human	Moderate (predicted)		EIF4EBP2	Regulation of eIF4 and p70S6K Signaling,Synaptogenesis Signaling Pathway
hsa-mir-27b	miR-27b-3p (and other miRNAs w/seed UCACAGU)	1.27	TargetScan Human	High (predicted)		PAIP2	Regulation of eIF4 and p70S6K Signaling
mmu-mir-132	miR-132-3p (and other miRNAs w/seed AACAGUC)	1.22	TargetScan Human	High (predicted)		PAIP2	Regulation of eIF4 and p70S6K Signaling
hsa-mir-3910	miR-3910 (miRNAs w/seed AAGGCAU)	1.4	TargetScan Human	Moderate (predicted)		ARHGDIA	Regulation of Actin-based Motility by Rho,RhoGDI Signaling,Sumoylation Pathway
mmu-mir-425-5p	miR-425-5p (and other miRNAs w/seed AUGACAC)	1.26	TargetScan Human	Moderate (predicted)		PAFAH1B1	Reelin Signaling in Neurons,Synaptogenesis Signaling Pathway
mmu-mir-31	miR-31-5p (and other miRNAs w/seed GGCAAGA)	1.44	TargetScan Human	Moderate (predicted)		MAP1B	Reelin Signaling in Neurons,Synaptogenesis Signaling Pathway
hsa-mir-27b	miR-27b-3p (and other miRNAs w/seed UCACAGU)	1.27	TargetScan Human	Moderate (predicted)		RELN	Reelin Signaling in Neurons,Synaptogenesis Signaling Pathway
mmu-mir-132	miR-132-3p (and other miRNAs w/seed AACAGUC)	1.22	TargetScan Human	Moderate (predicted)		DAB1	Reelin Signaling in Neurons,Synaptogenesis Signaling Pathway
hsa-mir-10b-5p	miR-10b-5p (and other miRNAs w/seed ACCCUGU)	1.35	TargetScan Human	Moderate (predicted)		PAFAH1B1	Reelin Signaling in Neurons,Synaptogenesis Signaling Pathway
hsa-mir-10b-5p	miR-10b-5p (and other miRNAs w/seed ACCCUGU)	1.35	TargetScan Human	Moderate (predicted)		DAB1	Reelin Signaling in Neurons,Synaptogenesis Signaling Pathway
hsa-mir-548a-3p	miR-548f-3p (and other miRNAs w/seed AAAACUG)	1.27	TargetScan Human	Moderate (predicted)		PDK4	Reelin Signaling in Neurons,Senescence Pathway
hsa-mir-4487	miR-4487 (miRNAs w/seed GAGCUGG)	-1.299	TargetScan Human	High (predicted)		PDK4	Reelin Signaling in Neurons,Senescence Pathway
mmu-mir-421	miR-421-3p (and other miRNAs w/seed UCAACAG)	1.25	TargetScan Human	Moderate (predicted)		PDK3	Reelin Signaling in Neurons,Senescence Pathway
hsa-mir-3910	miR-3910 (miRNAs w/seed AAGGCAU)	1.4	TargetScan Human	Moderate (predicted)		PDK3	Reelin Signaling in Neurons,Senescence Pathway
hsa-mir-27b	miR-27b-3p (and other miRNAs w/seed UCACAGU)	1.27	TargetScan Human	High (predicted)		PDK4	Reelin Signaling in Neurons,Senescence Pathway
hsa-mir-1287-5p	miR-1287-5p (miRNAs w/seed GCUGGAU)	1.2	TargetScan Human	Moderate (predicted)		PDK2	Reelin Signaling in Neurons,Senescence Pathway
hsa-mir-877	miR-877-5p (and other miRNAs w/seed UAGAGGA)	-1.299	TargetScan Human	Moderate (predicted)		MAPK8IP2	Reelin Signaling in Neurons,SAPK/JNK Signaling
hsa-mir-4706	miR-4706 (and other miRNAs w/seed GCGGGGA)	-1.351	TargetScan Human	High (predicted)		MAPK8IP3	Reelin Signaling in Neurons,SAPK/JNK Signaling
hsa-mir-4745-5p	miR-4481 (and other miRNAs w/seed GAGUGGG)	1.32	TargetScan Human	Moderate (predicted)		NDEL1	Reelin Signaling in Neurons
hsa-mir-4745-5p	miR-4481 (and other miRNAs w/seed GAGUGGG)	1.32	TargetScan Human	Moderate (predicted)		DCX	Reelin Signaling in Neurons
hsa-mir-4443	miR-4443 (miRNAs w/seed UGGAGGC)	1.22	TargetScan Human	Moderate (predicted)		PAFAH1B2	Reelin Signaling in Neurons
hsa-mir-4443	miR-4443 (miRNAs w/seed UGGAGGC)	1.22	TargetScan Human	Moderate (predicted)		NDEL1	Reelin Signaling in Neurons
mmu-mir-31	miR-31-5p (and other miRNAs w/seed GGCAAGA)	1.44	TargetScan Human	Moderate (predicted)		DCX	Reelin Signaling in Neurons
hsa-mir-30c-5p	miR-30c-5p (and other miRNAs w/seed GUAAACA)	1.24	TarBase	Experimentally Observed		PAFAH1B2	Reelin Signaling in Neurons
hsa-mir-30c-5p	miR-30c-5p (and other miRNAs w/seed GUAAACA)	1.24	TargetScan Human	Moderate (predicted)		NDEL1	Reelin Signaling in Neurons
hsa-let-7f-5p	let-7e-5p (and other miRNAs w/seed GAGGUAG)	-1.471	TargetScan Human	Moderate (predicted)		DCX	Reelin Signaling in Neurons
hsa-mir-1287-5p	miR-1287-5p (miRNAs w/seed GCUGGAU)	1.2	TargetScan Human	Moderate (predicted)		TRIM24	RAR Activation,Transcriptional Regulatory Network in Embryonic Stem Cells
hsa-mir-27b	miR-27b-3p (and other miRNAs w/seed UCACAGU)	1.27	TargetScan Human	High (predicted)		NR2F6	RAR Activation,Role of Oct4 in Mammalian Embryonic Stem Cell Pluripotency
hsa-mir-1284	miR-1284 (and other miRNAs w/seed CUAUACA)	1.31	TargetScan Human	Moderate (predicted)		LRAT	RAR Activation,Retinol Biosynthesis,The Visual Cycle
hsa-mir-1224-5p	miR-1224-5p (and other miRNAs w/seed UGAGGAC)	1.26	TargetScan Human	Moderate (predicted)		LRAT	RAR Activation,Retinol Biosynthesis,The Visual Cycle
hsa-mir-4487	miR-4487 (miRNAs w/seed GAGCUGG)	-1.299	TargetScan Human	Moderate (predicted)		RDH13	RAR Activation,Retinoate Biosynthesis I,Retinol Biosynthesis,The Visual Cycle
hsa-mir-4745-5p	miR-4481 (and other miRNAs w/seed GAGUGGG)	1.32	TargetScan Human	High (predicted)		DHRS3	RAR Activation,Retinoate Biosynthesis I,Retinol Biosynthesis,The Visual Cycle
hsa-mir-4443	miR-4443 (miRNAs w/seed UGGAGGC)	1.22	TargetScan Human	Moderate (predicted)		RDH13	RAR Activation,Retinoate Biosynthesis I,Retinol Biosynthesis,The Visual Cycle
hsa-mir-3128	miR-3128 (and other miRNAs w/seed CUGGCAA)	1.3	TargetScan Human	Moderate (predicted)		RDH11	RAR Activation,Retinoate Biosynthesis I,Retinol Biosynthesis,The Visual Cycle
mmu-mir-149	miR-149-5p (miRNAs w/seed CUGGCUC)	1.45	TargetScan Human	Moderate (predicted)		RDH13	RAR Activation,Retinoate Biosynthesis I,Retinol Biosynthesis,The Visual Cycle
hsa-mir-101-5p	miR-101-5p (miRNAs w/seed AGUUAUC)	1.48	TargetScan Human	Moderate (predicted)		RDH10	RAR Activation,Retinoate Biosynthesis I,Retinol Biosynthesis,The Visual Cycle
hsa-let-7f-5p	let-7e-5p (and other miRNAs w/seed GAGGUAG)	-1.471	TarBase,TargetScan Human	Experimentally Observed,High (predicted)		RDH10	RAR Activation,Retinoate Biosynthesis I,Retinol Biosynthesis,The Visual Cycle
hsa-mir-548a-3p	miR-548f-3p (and other miRNAs w/seed AAAACUG)	1.27	TargetScan Human	Moderate (predicted)		RDH16	RAR Activation,Retinoate Biosynthesis I
hsa-mir-548ac	miR-548d-3p (and other miRNAs w/seed AAAAACC)	1.3	TargetScan Human	Moderate (predicted)		DHRS7C	RAR Activation,Retinoate Biosynthesis I
hsa-mir-4445	miR-4445-5p (miRNAs w/seed GAUUGUU)	1.47	TargetScan Human	High (predicted)		SDR16C5	RAR Activation,Retinoate Biosynthesis I
hsa-mir-4443	miR-4443 (miRNAs w/seed UGGAGGC)	1.22	TargetScan Human	Moderate (predicted)		SDR9C7	RAR Activation,Retinoate Biosynthesis I
hsa-mir-1287-5p	miR-1287-5p (miRNAs w/seed GCUGGAU)	1.2	TargetScan Human	Moderate (predicted)		SDR16C5	RAR Activation,Retinoate Biosynthesis I
hsa-mir-877	miR-877-5p (and other miRNAs w/seed UAGAGGA)	-1.299	TargetScan Human	Moderate (predicted)		SORBS3	RAR Activation
hsa-mir-4706	miR-4706 (and other miRNAs w/seed GCGGGGA)	-1.351	TargetScan Human	High (predicted)		SORBS3	RAR Activation
hsa-mir-4487	miR-4487 (miRNAs w/seed GAGCUGG)	-1.299	TargetScan Human	Moderate (predicted)		ZBTB16	RAR Activation
hsa-mir-4745-5p	miR-4481 (and other miRNAs w/seed GAGUGGG)	1.32	TargetScan Human	Moderate (predicted)		SORBS3	RAR Activation
hsa-mir-3910	miR-3910 (miRNAs w/seed AAGGCAU)	1.4	TargetScan Human	Moderate (predicted)		NRIP2	RAR Activation
mmu-mir-335	miR-335-5p (and other miRNAs w/seed CAAGAGC)	1.35	TargetScan Human	Moderate (predicted)		NRIP2	RAR Activation
hsa-let-7f-5p	let-7e-5p (and other miRNAs w/seed GAGGUAG)	-1.471	TargetScan Human	High (predicted)		ZBTB16	RAR Activation
hsa-mir-548a-3p	miR-548f-3p (and other miRNAs w/seed AAAACUG)	1.27	TargetScan Human	Moderate (predicted)		RAN	RAN Signaling,Sumoylation Pathway
hsa-mir-504	miR-504-5p (and other miRNAs w/seed GACCCUG)	1.3	TargetScan Human	Moderate (predicted)		RANGAP1	RAN Signaling,Sumoylation Pathway
hsa-mir-4745-5p	miR-4481 (and other miRNAs w/seed GAGUGGG)	1.32	TargetScan Human	Moderate (predicted)		RCC1	RAN Signaling,Sumoylation Pathway
hsa-mir-331	miR-331-3p (miRNAs w/seed CCCCUGG)	1.21	TargetScan Human	Moderate (predicted)		RANGAP1	RAN Signaling,Sumoylation Pathway
mmu-mir-425-5p	miR-425-5p (and other miRNAs w/seed AUGACAC)	1.26	TargetScan Human	Moderate (predicted)		KPNA3	RAN Signaling,Role of PI3K/AKT Signaling in the Pathogenesis of Influenza
hsa-mir-30c-5p	miR-30c-5p (and other miRNAs w/seed GUAAACA)	1.24	TargetScan Human	Moderate (predicted)		KPNA3	RAN Signaling,Role of PI3K/AKT Signaling in the Pathogenesis of Influenza
hsa-mir-877	miR-877-5p (and other miRNAs w/seed UAGAGGA)	-1.299	TargetScan Human	Moderate (predicted)		KPNA7	RAN Signaling
hsa-mir-4745-5p	miR-4481 (and other miRNAs w/seed GAGUGGG)	1.32	TargetScan Human	Moderate (predicted)		TNPO1	RAN Signaling
hsa-mir-4745-5p	miR-4481 (and other miRNAs w/seed GAGUGGG)	1.32	TargetScan Human	Moderate (predicted)		KPNA1	RAN Signaling
mmu-mir-421	miR-421-3p (and other miRNAs w/seed UCAACAG)	1.25	TargetScan Human	Moderate (predicted)		IPO5	RAN Signaling
hsa-mir-3910	miR-3910 (miRNAs w/seed AAGGCAU)	1.4	TargetScan Human	Moderate (predicted)		KPNA4	RAN Signaling
hsa-mir-3128	miR-3128 (and other miRNAs w/seed CUGGCAA)	1.3	TargetScan Human	Moderate (predicted)		KPNB1	RAN Signaling
hsa-mir-30c-5p	miR-30c-5p (and other miRNAs w/seed GUAAACA)	1.24	TargetScan Human	Moderate (predicted)		TNPO1	RAN Signaling
hsa-mir-27b	miR-27b-3p (and other miRNAs w/seed UCACAGU)	1.27	TargetScan Human	High (predicted)		TNPO1	RAN Signaling
hsa-mir-27b	miR-27b-3p (and other miRNAs w/seed UCACAGU)	1.27	TargetScan Human	Moderate (predicted)		KPNA5	RAN Signaling
hsa-mir-135a-5p	miR-135a-5p (and other miRNAs w/seed AUGGCUU)	1.31	TargetScan Human	High (predicted)		TNPO1	RAN Signaling
hsa-mir-1224-5p	miR-1224-5p (and other miRNAs w/seed UGAGGAC)	1.26	TargetScan Human	Moderate (predicted)		KPNA1	RAN Signaling
hsa-mir-10b-5p	miR-10b-5p (and other miRNAs w/seed ACCCUGU)	1.35	TargetScan Human	High (predicted)		KPNA5	RAN Signaling
hsa-mir-101-5p	miR-101-5p (miRNAs w/seed AGUUAUC)	1.48	TargetScan Human	Moderate (predicted)		KPNA7	RAN Signaling
hsa-let-7f-5p	let-7e-5p (and other miRNAs w/seed GAGGUAG)	-1.471	TargetScan Human	High (predicted)		KPNA5	RAN Signaling
hsa-let-7f-5p	let-7e-5p (and other miRNAs w/seed GAGGUAG)	-1.471	TargetScan Human	Moderate (predicted)		KPNA4	RAN Signaling
hsa-mir-4706	miR-4706 (and other miRNAs w/seed GCGGGGA)	-1.351	TargetScan Human	High (predicted)		MCF2L	Rac Signaling
hsa-mir-4706	miR-4706 (and other miRNAs w/seed GCGGGGA)	-1.351	TargetScan Human	High (predicted)		ANK1	Rac Signaling
hsa-mir-4443	miR-4443 (miRNAs w/seed UGGAGGC)	1.22	TargetScan Human	Moderate (predicted)		ANK1	Rac Signaling
mmu-mir-425-5p	miR-425-5p (and other miRNAs w/seed AUGACAC)	1.26	TargetScan Human	Moderate (predicted)		SH3RF1	Rac Signaling
hsa-mir-30c-5p	miR-30c-5p (and other miRNAs w/seed GUAAACA)	1.24	TargetScan Human	Moderate (predicted)		SH3RF1	Rac Signaling
hsa-mir-27b	miR-27b-3p (and other miRNAs w/seed UCACAGU)	1.27	TargetScan Human	Moderate (predicted)		SH3RF1	Rac Signaling
hsa-mir-1224-5p	miR-1224-5p (and other miRNAs w/seed UGAGGAC)	1.26	TargetScan Human	Moderate (predicted)		SH3RF1	Rac Signaling
hsa-mir-10b-5p	miR-10b-5p (and other miRNAs w/seed ACCCUGU)	1.35	TargetScan Human	Moderate (predicted)		ANK1	Rac Signaling
hsa-mir-3178	miR-10394-3p (and other miRNAs w/seed GGGCGCG)	1.21	TargetScan Human	Moderate (predicted)		MCF2L	Rac Signaling
hsa-mir-4487	miR-4487 (miRNAs w/seed GAGCUGG)	-1.299	TargetScan Human	Moderate (predicted)		LDHAL6B	Pyruvate Fermentation to Lactate
hsa-mir-4443	miR-4443 (miRNAs w/seed UGGAGGC)	1.22	TargetScan Human	High (predicted)		LDHAL6A	Pyruvate Fermentation to Lactate
mmu-mir-31	miR-31-5p (and other miRNAs w/seed GGCAAGA)	1.44	TargetScan Human	Moderate (predicted)		LDHAL6B	Pyruvate Fermentation to Lactate
hsa-mir-877	miR-877-5p (and other miRNAs w/seed UAGAGGA)	-1.299	TargetScan Human	Moderate (predicted)		CTPS1	Pyrimidine Ribonucleotides De Novo Biosynthesis,Pyrimidine Ribonucleotides Interconversion
hsa-mir-874	miR-874-3p (miRNAs w/seed UGCCCUG)	1.21	TargetScan Human	Moderate (predicted)		SLC25A42	Pyrimidine Ribonucleotides De Novo Biosynthesis,Pyrimidine Ribonucleotides Interconversion
hsa-mir-874	miR-874-3p (miRNAs w/seed UGCCCUG)	1.21	TargetScan Human	High (predicted)		ENTPD8	Pyrimidine Ribonucleotides De Novo Biosynthesis,Pyrimidine Ribonucleotides Interconversion
hsa-mir-504	miR-504-5p (and other miRNAs w/seed GACCCUG)	1.3	TargetScan Human	High (predicted)		ENTPD1	Pyrimidine Ribonucleotides De Novo Biosynthesis,Pyrimidine Ribonucleotides Interconversion
hsa-mir-4706	miR-4706 (and other miRNAs w/seed GCGGGGA)	-1.351	TargetScan Human	Moderate (predicted)		ENTPD2	Pyrimidine Ribonucleotides De Novo Biosynthesis,Pyrimidine Ribonucleotides Interconversion
hsa-mir-4487	miR-4487 (miRNAs w/seed GAGCUGG)	-1.299	TargetScan Human	Moderate (predicted)		NUDT18	Pyrimidine Ribonucleotides De Novo Biosynthesis,Pyrimidine Ribonucleotides Interconversion
mmu-mir-421	miR-421-3p (and other miRNAs w/seed UCAACAG)	1.25	TargetScan Human	Moderate (predicted)		RAD54L	Pyrimidine Ribonucleotides De Novo Biosynthesis,Pyrimidine Ribonucleotides Interconversion
hsa-mir-3910	miR-3910 (miRNAs w/seed AAGGCAU)	1.4	TargetScan Human	High (predicted)		RECQL	Pyrimidine Ribonucleotides De Novo Biosynthesis,Pyrimidine Ribonucleotides Interconversion
hsa-mir-331	miR-331-3p (miRNAs w/seed CCCCUGG)	1.21	TargetScan Human	Moderate (predicted)		SLC25A42	Pyrimidine Ribonucleotides De Novo Biosynthesis,Pyrimidine Ribonucleotides Interconversion
hsa-mir-331	miR-331-3p (miRNAs w/seed CCCCUGG)	1.21	TargetScan Human	High (predicted)		NUDT18	Pyrimidine Ribonucleotides De Novo Biosynthesis,Pyrimidine Ribonucleotides Interconversion
hsa-mir-3128	miR-3128 (and other miRNAs w/seed CUGGCAA)	1.3	TargetScan Human	Moderate (predicted)		SMARCA1	Pyrimidine Ribonucleotides De Novo Biosynthesis,Pyrimidine Ribonucleotides Interconversion
mmu-mir-31	miR-31-5p (and other miRNAs w/seed GGCAAGA)	1.44	TargetScan Human	Moderate (predicted)		SLC25A42	Pyrimidine Ribonucleotides De Novo Biosynthesis,Pyrimidine Ribonucleotides Interconversion
hsa-mir-30c-5p	miR-30c-5p (and other miRNAs w/seed GUAAACA)	1.24	TargetScan Human	Moderate (predicted)		RECQL	Pyrimidine Ribonucleotides De Novo Biosynthesis,Pyrimidine Ribonucleotides Interconversion
mmu-mir-149	miR-149-5p (miRNAs w/seed CUGGCUC)	1.45	TargetScan Human	Moderate (predicted)		NUDT18	Pyrimidine Ribonucleotides De Novo Biosynthesis,Pyrimidine Ribonucleotides Interconversion
hsa-mir-135a-5p	miR-135a-5p (and other miRNAs w/seed AUGGCUU)	1.31	TargetScan Human	High (predicted)		ENTPD7	Pyrimidine Ribonucleotides De Novo Biosynthesis,Pyrimidine Ribonucleotides Interconversion
hsa-mir-135a-5p	miR-135a-5p (and other miRNAs w/seed AUGGCUU)	1.31	TargetScan Human	Moderate (predicted)		ENTPD1	Pyrimidine Ribonucleotides De Novo Biosynthesis,Pyrimidine Ribonucleotides Interconversion
hsa-mir-1287-5p	miR-1287-5p (miRNAs w/seed GCUGGAU)	1.2	TargetScan Human	Moderate (predicted)		ENTPD2	Pyrimidine Ribonucleotides De Novo Biosynthesis,Pyrimidine Ribonucleotides Interconversion
hsa-mir-1282	miR-1282 (miRNAs w/seed CGUUUGC)	1.38	TargetScan Human	High (predicted)		RECQL	Pyrimidine Ribonucleotides De Novo Biosynthesis,Pyrimidine Ribonucleotides Interconversion
hsa-mir-3178	miR-10394-3p (and other miRNAs w/seed GGGCGCG)	1.21	TargetScan Human	Moderate (predicted)		NUDT18	Pyrimidine Ribonucleotides De Novo Biosynthesis,Pyrimidine Ribonucleotides Interconversion
hsa-let-7f-5p	let-7e-5p (and other miRNAs w/seed GAGGUAG)	-1.471	TargetScan Human	Moderate (predicted)		CTPS1	Pyrimidine Ribonucleotides De Novo Biosynthesis,Pyrimidine Ribonucleotides Interconversion
hsa-let-7f-5p	let-7e-5p (and other miRNAs w/seed GAGGUAG)	-1.471	TargetScan Human	Moderate (predicted)		CANT1	Pyrimidine Ribonucleotides De Novo Biosynthesis,Pyrimidine Ribonucleotides Interconversion
hsa-mir-877	miR-877-5p (and other miRNAs w/seed UAGAGGA)	-1.299	TargetScan Human	Moderate (predicted)		NME4	Pyrimidine Deoxyribonucleotides De Novo Biosynthesis I,Pyrimidine Ribonucleotides De Novo Biosynthesis,Pyrimidine Ribonucleotides Interconversion,Salvage Pathways of Pyrimidine Ribonucleotides
hsa-mir-874	miR-874-3p (miRNAs w/seed UGCCCUG)	1.21	TargetScan Human	High (predicted)		CMPK1	Pyrimidine Deoxyribonucleotides De Novo Biosynthesis I,Pyrimidine Ribonucleotides De Novo Biosynthesis,Pyrimidine Ribonucleotides Interconversion,Salvage Pathways of Pyrimidine Ribonucleotides
hsa-mir-504	miR-504-5p (and other miRNAs w/seed GACCCUG)	1.3	TargetScan Human	High (predicted)		CMPK1	Pyrimidine Deoxyribonucleotides De Novo Biosynthesis I,Pyrimidine Ribonucleotides De Novo Biosynthesis,Pyrimidine Ribonucleotides Interconversion,Salvage Pathways of Pyrimidine Ribonucleotides
hsa-mir-4487	miR-4487 (miRNAs w/seed GAGCUGG)	-1.299	TargetScan Human	Moderate (predicted)		NME4	Pyrimidine Deoxyribonucleotides De Novo Biosynthesis I,Pyrimidine Ribonucleotides De Novo Biosynthesis,Pyrimidine Ribonucleotides Interconversion,Salvage Pathways of Pyrimidine Ribonucleotides
mmu-mir-31	miR-31-5p (and other miRNAs w/seed GGCAAGA)	1.44	TargetScan Human	Moderate (predicted)		NME6	Pyrimidine Deoxyribonucleotides De Novo Biosynthesis I,Pyrimidine Ribonucleotides De Novo Biosynthesis,Pyrimidine Ribonucleotides Interconversion,Salvage Pathways of Pyrimidine Ribonucleotides
mmu-mir-31	miR-31-5p (and other miRNAs w/seed GGCAAGA)	1.44	TargetScan Human	Moderate (predicted)		CMPK1	Pyrimidine Deoxyribonucleotides De Novo Biosynthesis I,Pyrimidine Ribonucleotides De Novo Biosynthesis,Pyrimidine Ribonucleotides Interconversion,Salvage Pathways of Pyrimidine Ribonucleotides
hsa-mir-10b-5p	miR-10b-5p (and other miRNAs w/seed ACCCUGU)	1.35	TargetScan Human	Moderate (predicted)		NME3	Pyrimidine Deoxyribonucleotides De Novo Biosynthesis I,Pyrimidine Ribonucleotides De Novo Biosynthesis,Pyrimidine Ribonucleotides Interconversion,Salvage Pathways of Pyrimidine Ribonucleotides
hsa-mir-10b-5p	miR-10b-5p (and other miRNAs w/seed ACCCUGU)	1.35	TargetScan Human	Moderate (predicted)		CMPK1	Pyrimidine Deoxyribonucleotides De Novo Biosynthesis I,Pyrimidine Ribonucleotides De Novo Biosynthesis,Pyrimidine Ribonucleotides Interconversion,Salvage Pathways of Pyrimidine Ribonucleotides
hsa-let-7f-5p	let-7e-5p (and other miRNAs w/seed GAGGUAG)	-1.471	TargetScan Human	High (predicted)		NME6	Pyrimidine Deoxyribonucleotides De Novo Biosynthesis I,Pyrimidine Ribonucleotides De Novo Biosynthesis,Pyrimidine Ribonucleotides Interconversion,Salvage Pathways of Pyrimidine Ribonucleotides
hsa-let-7f-5p	let-7e-5p (and other miRNAs w/seed GAGGUAG)	-1.471	TargetScan Human	High (predicted)		NME4	Pyrimidine Deoxyribonucleotides De Novo Biosynthesis I,Pyrimidine Ribonucleotides De Novo Biosynthesis,Pyrimidine Ribonucleotides Interconversion,Salvage Pathways of Pyrimidine Ribonucleotides
hsa-mir-874	miR-874-3p (miRNAs w/seed UGCCCUG)	1.21	TargetScan Human	Moderate (predicted)		RRM2	Pyrimidine Deoxyribonucleotides De Novo Biosynthesis I
hsa-mir-548a-3p	miR-548f-3p (and other miRNAs w/seed AAAACUG)	1.27	TargetScan Human	Moderate (predicted)		RRM1	Pyrimidine Deoxyribonucleotides De Novo Biosynthesis I
hsa-mir-3128	miR-3128 (and other miRNAs w/seed CUGGCAA)	1.3	TargetScan Human	Moderate (predicted)		RRM2	Pyrimidine Deoxyribonucleotides De Novo Biosynthesis I
hsa-mir-27b	miR-27b-3p (and other miRNAs w/seed UCACAGU)	1.27	TargetScan Human	High (predicted)		DUT	Pyrimidine Deoxyribonucleotides De Novo Biosynthesis I
hsa-mir-1282	miR-1282 (miRNAs w/seed CGUUUGC)	1.38	TargetScan Human	Moderate (predicted)		RRM2	Pyrimidine Deoxyribonucleotides De Novo Biosynthesis I
hsa-let-7f-5p	let-7e-5p (and other miRNAs w/seed GAGGUAG)	-1.471	TargetScan Human	High (predicted),Moderate (predicted)		RRM2	Pyrimidine Deoxyribonucleotides De Novo Biosynthesis I
mmu-mir-132	miR-132-3p (and other miRNAs w/seed AACAGUC)	1.22	TargetScan Human	Moderate (predicted)		PRPF4B	Pyridoxal 5'-phosphate Salvage Pathway,Salvage Pathways of Pyrimidine Ribonucleotides,Systemic Lupus Erythematosus Signaling
hsa-mir-1287-5p	miR-1287-5p (miRNAs w/seed GCUGGAU)	1.2	TargetScan Human	Moderate (predicted)		PRPF4B	Pyridoxal 5'-phosphate Salvage Pathway,Salvage Pathways of Pyrimidine Ribonucleotides,Systemic Lupus Erythematosus Signaling
hsa-mir-874	miR-874-3p (miRNAs w/seed UGCCCUG)	1.21	TargetScan Human	Moderate (predicted)		MAK	Pyridoxal 5'-phosphate Salvage Pathway,Salvage Pathways of Pyrimidine Ribonucleotides
hsa-mir-4706	miR-4706 (and other miRNAs w/seed GCGGGGA)	-1.351	TargetScan Human	Moderate (predicted)		PRKX	Pyridoxal 5'-phosphate Salvage Pathway,Salvage Pathways of Pyrimidine Ribonucleotides
hsa-mir-4745-5p	miR-4481 (and other miRNAs w/seed GAGUGGG)	1.32	TargetScan Human	Moderate (predicted)		ADPGK	Pyridoxal 5'-phosphate Salvage Pathway,Salvage Pathways of Pyrimidine Ribonucleotides
mmu-mir-421	miR-421-3p (and other miRNAs w/seed UCAACAG)	1.25	TargetScan Human	Moderate (predicted)		PRKX	Pyridoxal 5'-phosphate Salvage Pathway,Salvage Pathways of Pyrimidine Ribonucleotides
mmu-mir-421	miR-421-3p (and other miRNAs w/seed UCAACAG)	1.25	TargetScan Human	Moderate (predicted)		NEK2	Pyridoxal 5'-phosphate Salvage Pathway,Salvage Pathways of Pyrimidine Ribonucleotides
mmu-mir-335	miR-335-5p (and other miRNAs w/seed CAAGAGC)	1.35	TargetScan Human	High (predicted)		TTK	Pyridoxal 5'-phosphate Salvage Pathway,Salvage Pathways of Pyrimidine Ribonucleotides
hsa-mir-30c-5p	miR-30c-5p (and other miRNAs w/seed GUAAACA)	1.24	TarBase	Experimentally Observed		ADPGK	Pyridoxal 5'-phosphate Salvage Pathway,Salvage Pathways of Pyrimidine Ribonucleotides
hsa-mir-27b	miR-27b-3p (and other miRNAs w/seed UCACAGU)	1.27	TargetScan Human	High (predicted)		PRKX	Pyridoxal 5'-phosphate Salvage Pathway,Salvage Pathways of Pyrimidine Ribonucleotides
hsa-mir-27b	miR-27b-3p (and other miRNAs w/seed UCACAGU)	1.27	TargetScan Human	Moderate (predicted)		NEK2	Pyridoxal 5'-phosphate Salvage Pathway,Salvage Pathways of Pyrimidine Ribonucleotides
mmu-mir-132	miR-132-3p (and other miRNAs w/seed AACAGUC)	1.22	TargetScan Human	High (predicted)		TTK	Pyridoxal 5'-phosphate Salvage Pathway,Salvage Pathways of Pyrimidine Ribonucleotides
hsa-mir-1284	miR-1284 (and other miRNAs w/seed CUAUACA)	1.31	TargetScan Human	Moderate (predicted)		NEK2	Pyridoxal 5'-phosphate Salvage Pathway,Salvage Pathways of Pyrimidine Ribonucleotides
hsa-mir-3178	miR-10394-3p (and other miRNAs w/seed GGGCGCG)	1.21	TargetScan Human	High (predicted)		DMPK	Pyridoxal 5'-phosphate Salvage Pathway,Salvage Pathways of Pyrimidine Ribonucleotides
hsa-mir-877	miR-877-5p (and other miRNAs w/seed UAGAGGA)	-1.299	TargetScan Human	Moderate (predicted)		PNPO	Pyridoxal 5'-phosphate Salvage Pathway
hsa-mir-4445	miR-4445-5p (miRNAs w/seed GAUUGUU)	1.47	TargetScan Human	Moderate (predicted)		PNPO	Pyridoxal 5'-phosphate Salvage Pathway
hsa-mir-548ac	miR-548d-3p (and other miRNAs w/seed AAAAACC)	1.3	TargetScan Human	Moderate (predicted)		AZIN2	Putrescine Biosynthesis III
hsa-mir-100-5p	miR-100-5p (and other miRNAs w/seed ACCCGUA)	1.32	TargetScan Human	Moderate (predicted)		IMPDH1	Purine Nucleotides De Novo Biosynthesis II,Purine Nucleotides Degradation II (Aerobic),Urate Biosynthesis/Inosine 5'-phosphate Degradation
mmu-mir-421	miR-421-3p (and other miRNAs w/seed UCAACAG)	1.25	TargetScan Human	Moderate (predicted)		GMPS	Purine Nucleotides De Novo Biosynthesis II
hsa-mir-27b	miR-27b-3p (and other miRNAs w/seed UCACAGU)	1.27	TargetScan Human	Moderate (predicted)		GMPS	Purine Nucleotides De Novo Biosynthesis II
hsa-mir-1287-5p	miR-1287-5p (miRNAs w/seed GCUGGAU)	1.2	TargetScan Human	Moderate (predicted)		GMPS	Purine Nucleotides De Novo Biosynthesis II
hsa-mir-100-5p	miR-100-5p (and other miRNAs w/seed ACCCGUA)	1.32	TargetScan Human	High (predicted)		GMPS	Purine Nucleotides De Novo Biosynthesis II
hsa-mir-4706	miR-4706 (and other miRNAs w/seed GCGGGGA)	-1.351	TargetScan Human	High (predicted)		SIRT6	PTEN Signaling,Sirtuin Signaling Pathway
hsa-mir-1224-5p	miR-1224-5p (and other miRNAs w/seed UGAGGAC)	1.26	TargetScan Human	High (predicted)		SIRT6	PTEN Signaling,Sirtuin Signaling Pathway
hsa-mir-3178	miR-10394-3p (and other miRNAs w/seed GGGCGCG)	1.21	TargetScan Human	Moderate (predicted)		PREX2	PTEN Signaling
hsa-mir-877	miR-877-5p (and other miRNAs w/seed UAGAGGA)	-1.299	TargetScan Human	Moderate (predicted)		PRPS2	PRPP Biosynthesis I
hsa-mir-4443	miR-4443 (miRNAs w/seed UGGAGGC)	1.22	TargetScan Human	High (predicted)		PRPS2	PRPP Biosynthesis I
mmu-mir-149	miR-149-5p (miRNAs w/seed CUGGCUC)	1.45	TargetScan Human	Moderate (predicted)		PRPS2	PRPP Biosynthesis I
hsa-mir-1284	miR-1284 (and other miRNAs w/seed CUAUACA)	1.31	TargetScan Human	High (predicted)		PRPS2	PRPP Biosynthesis I
hsa-mir-27b	miR-27b-3p (and other miRNAs w/seed UCACAGU)	1.27	TargetScan Human	Moderate (predicted)		SMURF2	Protein Ubiquitination Pathway,TGF-β Signaling
hsa-mir-874	miR-874-3p (miRNAs w/seed UGCCCUG)	1.21	TargetScan Human	Moderate (predicted)		USP8	Protein Ubiquitination Pathway
hsa-mir-874	miR-874-3p (miRNAs w/seed UGCCCUG)	1.21	TargetScan Human	High (predicted)		USP43	Protein Ubiquitination Pathway
hsa-mir-874	miR-874-3p (miRNAs w/seed UGCCCUG)	1.21	TargetScan Human	Moderate (predicted)		USP2	Protein Ubiquitination Pathway
hsa-mir-874	miR-874-3p (miRNAs w/seed UGCCCUG)	1.21	TargetScan Human	Moderate (predicted)		UBR2	Protein Ubiquitination Pathway
hsa-mir-874	miR-874-3p (miRNAs w/seed UGCCCUG)	1.21	TargetScan Human	Moderate (predicted)		PSMD8	Protein Ubiquitination Pathway
hsa-mir-548ac	miR-548d-3p (and other miRNAs w/seed AAAAACC)	1.3	TargetScan Human	High (predicted)		USP38	Protein Ubiquitination Pathway
hsa-mir-548ac	miR-548d-3p (and other miRNAs w/seed AAAAACC)	1.3	TargetScan Human	Moderate (predicted)		USP16	Protein Ubiquitination Pathway
hsa-mir-548ac	miR-548d-3p (and other miRNAs w/seed AAAAACC)	1.3	TargetScan Human	Moderate (predicted)		USP1	Protein Ubiquitination Pathway
hsa-mir-504	miR-504-5p (and other miRNAs w/seed GACCCUG)	1.3	TargetScan Human	Moderate (predicted)		USP46	Protein Ubiquitination Pathway
hsa-mir-504	miR-504-5p (and other miRNAs w/seed GACCCUG)	1.3	TargetScan Human	High (predicted)		USP26	Protein Ubiquitination Pathway
hsa-mir-504	miR-504-5p (and other miRNAs w/seed GACCCUG)	1.3	TargetScan Human	Moderate (predicted)		PSMD13	Protein Ubiquitination Pathway
hsa-mir-504	miR-504-5p (and other miRNAs w/seed GACCCUG)	1.3	TargetScan Human	Moderate (predicted)		PAN2	Protein Ubiquitination Pathway
hsa-mir-504	miR-504-5p (and other miRNAs w/seed GACCCUG)	1.3	TargetScan Human	Moderate (predicted)		BAP1	Protein Ubiquitination Pathway
hsa-mir-4706	miR-4706 (and other miRNAs w/seed GCGGGGA)	-1.351	TargetScan Human	Moderate (predicted)		USP40	Protein Ubiquitination Pathway
hsa-mir-4706	miR-4706 (and other miRNAs w/seed GCGGGGA)	-1.351	TargetScan Human	Moderate (predicted)		USP4	Protein Ubiquitination Pathway
hsa-mir-4706	miR-4706 (and other miRNAs w/seed GCGGGGA)	-1.351	TargetScan Human	Moderate (predicted)		UBR2	Protein Ubiquitination Pathway
hsa-mir-4487	miR-4487 (miRNAs w/seed GAGCUGG)	-1.299	TargetScan Human	Moderate (predicted)		PSMD7	Protein Ubiquitination Pathway
hsa-mir-4487	miR-4487 (miRNAs w/seed GAGCUGG)	-1.299	TargetScan Human	Moderate (predicted)		PSMD3	Protein Ubiquitination Pathway
hsa-mir-4487	miR-4487 (miRNAs w/seed GAGCUGG)	-1.299	TargetScan Human	High (predicted)		PSMA5	Protein Ubiquitination Pathway
hsa-mir-4745-5p	miR-4481 (and other miRNAs w/seed GAGUGGG)	1.32	TargetScan Human	Moderate (predicted)		USP40	Protein Ubiquitination Pathway
hsa-mir-4745-5p	miR-4481 (and other miRNAs w/seed GAGUGGG)	1.32	TargetScan Human	Moderate (predicted)		USP13	Protein Ubiquitination Pathway
hsa-mir-4745-5p	miR-4481 (and other miRNAs w/seed GAGUGGG)	1.32	TargetScan Human	Moderate (predicted)		PSMC4	Protein Ubiquitination Pathway
hsa-mir-4745-5p	miR-4481 (and other miRNAs w/seed GAGUGGG)	1.32	TargetScan Human	Moderate (predicted)		PSMA6	Protein Ubiquitination Pathway
hsa-mir-4745-5p	miR-4481 (and other miRNAs w/seed GAGUGGG)	1.32	TargetScan Human	Moderate (predicted)		BAP1	Protein Ubiquitination Pathway
hsa-mir-4443	miR-4443 (miRNAs w/seed UGGAGGC)	1.22	TargetScan Human	Moderate (predicted)		USP54	Protein Ubiquitination Pathway
hsa-mir-4443	miR-4443 (miRNAs w/seed UGGAGGC)	1.22	TargetScan Human	Moderate (predicted)		USP51	Protein Ubiquitination Pathway
hsa-mir-4443	miR-4443 (miRNAs w/seed UGGAGGC)	1.22	TargetScan Human	Moderate (predicted)		USP44	Protein Ubiquitination Pathway
hsa-mir-4443	miR-4443 (miRNAs w/seed UGGAGGC)	1.22	TargetScan Human	High (predicted)		USP2	Protein Ubiquitination Pathway
hsa-mir-4443	miR-4443 (miRNAs w/seed UGGAGGC)	1.22	TargetScan Human	Moderate (predicted)		USP19	Protein Ubiquitination Pathway
hsa-mir-4443	miR-4443 (miRNAs w/seed UGGAGGC)	1.22	TargetScan Human	Moderate (predicted)		UBE3B	Protein Ubiquitination Pathway
mmu-mir-425-5p	miR-425-5p (and other miRNAs w/seed AUGACAC)	1.26	TargetScan Human	Moderate (predicted)		USP45	Protein Ubiquitination Pathway
mmu-mir-421	miR-421-3p (and other miRNAs w/seed UCAACAG)	1.25	TargetScan Human	Moderate (predicted)		USP29	Protein Ubiquitination Pathway
mmu-mir-421	miR-421-3p (and other miRNAs w/seed UCAACAG)	1.25	TargetScan Human	Moderate (predicted)		PSMD10	Protein Ubiquitination Pathway
hsa-mir-3910	miR-3910 (miRNAs w/seed AAGGCAU)	1.4	TargetScan Human	Moderate (predicted)		USP48	Protein Ubiquitination Pathway
hsa-mir-3910	miR-3910 (miRNAs w/seed AAGGCAU)	1.4	TargetScan Human	Moderate (predicted)		USP41	Protein Ubiquitination Pathway
hsa-mir-3910	miR-3910 (miRNAs w/seed AAGGCAU)	1.4	TargetScan Human	Moderate (predicted)		UBR1	Protein Ubiquitination Pathway
mmu-mir-335	miR-335-5p (and other miRNAs w/seed CAAGAGC)	1.35	TargetScan Human	Moderate (predicted)		USP24	Protein Ubiquitination Pathway
hsa-mir-331	miR-331-3p (miRNAs w/seed CCCCUGG)	1.21	TargetScan Human	Moderate (predicted)		USP46	Protein Ubiquitination Pathway
hsa-mir-331	miR-331-3p (miRNAs w/seed CCCCUGG)	1.21	TargetScan Human	Moderate (predicted)		USP2	Protein Ubiquitination Pathway
hsa-mir-3128	miR-3128 (and other miRNAs w/seed CUGGCAA)	1.3	TargetScan Human	Moderate (predicted)		USP6	Protein Ubiquitination Pathway
hsa-mir-3128	miR-3128 (and other miRNAs w/seed CUGGCAA)	1.3	TargetScan Human	Moderate (predicted)		USP27X	Protein Ubiquitination Pathway
hsa-mir-3128	miR-3128 (and other miRNAs w/seed CUGGCAA)	1.3	TargetScan Human	Moderate (predicted)		USP16	Protein Ubiquitination Pathway
hsa-mir-3128	miR-3128 (and other miRNAs w/seed CUGGCAA)	1.3	TargetScan Human	Moderate (predicted)		PSMD10	Protein Ubiquitination Pathway
mmu-mir-31	miR-31-5p (and other miRNAs w/seed GGCAAGA)	1.44	TargetScan Human	Moderate (predicted)		USP28	Protein Ubiquitination Pathway
mmu-mir-31	miR-31-5p (and other miRNAs w/seed GGCAAGA)	1.44	TargetScan Human	Moderate (predicted)		USP22	Protein Ubiquitination Pathway
mmu-mir-31	miR-31-5p (and other miRNAs w/seed GGCAAGA)	1.44	TargetScan Human	Moderate (predicted)		PSMB2	Protein Ubiquitination Pathway
hsa-mir-30c-5p	miR-30c-5p (and other miRNAs w/seed GUAAACA)	1.24	TargetScan Human	Moderate (predicted)		USP48	Protein Ubiquitination Pathway
hsa-mir-30c-5p	miR-30c-5p (and other miRNAs w/seed GUAAACA)	1.24	TargetScan Human	High (predicted)		USP45	Protein Ubiquitination Pathway
hsa-mir-30c-5p	miR-30c-5p (and other miRNAs w/seed GUAAACA)	1.24	TargetScan Human	Moderate (predicted)		USP22	Protein Ubiquitination Pathway
hsa-mir-30c-5p	miR-30c-5p (and other miRNAs w/seed GUAAACA)	1.24	TargetScan Human	Moderate (predicted)		USP2	Protein Ubiquitination Pathway
hsa-mir-30c-5p	miR-30c-5p (and other miRNAs w/seed GUAAACA)	1.24	TargetScan Human	Moderate (predicted)		USO1	Protein Ubiquitination Pathway
hsa-mir-30c-5p	miR-30c-5p (and other miRNAs w/seed GUAAACA)	1.24	TargetScan Human	Moderate (predicted)		PSMD7	Protein Ubiquitination Pathway
hsa-mir-27b	miR-27b-3p (and other miRNAs w/seed UCACAGU)	1.27	TargetScan Human	Moderate (predicted)		USP51	Protein Ubiquitination Pathway
hsa-mir-27b	miR-27b-3p (and other miRNAs w/seed UCACAGU)	1.27	TargetScan Human	High (predicted)		USP46	Protein Ubiquitination Pathway
hsa-mir-27b	miR-27b-3p (and other miRNAs w/seed UCACAGU)	1.27	TargetScan Human	Moderate (predicted)		USP26	Protein Ubiquitination Pathway
hsa-mir-27b	miR-27b-3p (and other miRNAs w/seed UCACAGU)	1.27	TargetScan Human	Moderate (predicted)		UBR1	Protein Ubiquitination Pathway
hsa-mir-27b	miR-27b-3p (and other miRNAs w/seed UCACAGU)	1.27	TargetScan Human	Moderate (predicted)		PSMA1	Protein Ubiquitination Pathway
mmu-mir-149	miR-149-5p (miRNAs w/seed CUGGCUC)	1.45	TargetScan Human	Moderate (predicted)		USP50	Protein Ubiquitination Pathway
mmu-mir-149	miR-149-5p (miRNAs w/seed CUGGCUC)	1.45	TargetScan Human	Moderate (predicted)		USP29	Protein Ubiquitination Pathway
mmu-mir-149	miR-149-5p (miRNAs w/seed CUGGCUC)	1.45	TargetScan Human	Moderate (predicted)		USP10	Protein Ubiquitination Pathway
mmu-mir-149	miR-149-5p (miRNAs w/seed CUGGCUC)	1.45	TargetScan Human	Moderate (predicted)		PSMD13	Protein Ubiquitination Pathway
mmu-mir-149	miR-149-5p (miRNAs w/seed CUGGCUC)	1.45	TargetScan Human	Moderate (predicted)		PAN2	Protein Ubiquitination Pathway
hsa-mir-135a-5p	miR-135a-5p (and other miRNAs w/seed AUGGCUU)	1.31	TargetScan Human	Moderate (predicted)		USP13	Protein Ubiquitination Pathway
mmu-mir-132	miR-132-3p (and other miRNAs w/seed AACAGUC)	1.22	TargetScan Human	Moderate (predicted)		USP9Y	Protein Ubiquitination Pathway
mmu-mir-132	miR-132-3p (and other miRNAs w/seed AACAGUC)	1.22	TargetScan Human	High (predicted)		USP38	Protein Ubiquitination Pathway
mmu-mir-132	miR-132-3p (and other miRNAs w/seed AACAGUC)	1.22	TargetScan Human	Moderate (predicted)		USP10	Protein Ubiquitination Pathway
mmu-mir-132	miR-132-3p (and other miRNAs w/seed AACAGUC)	1.22	TargetScan Human	Moderate (predicted)		PSMD13	Protein Ubiquitination Pathway
mmu-mir-132	miR-132-3p (and other miRNAs w/seed AACAGUC)	1.22	TargetScan Human	High (predicted)		PSMD12	Protein Ubiquitination Pathway
mmu-mir-132	miR-132-3p (and other miRNAs w/seed AACAGUC)	1.22	TargetScan Human	Moderate (predicted)		PSMD1	Protein Ubiquitination Pathway
mmu-mir-132	miR-132-3p (and other miRNAs w/seed AACAGUC)	1.22	TargetScan Human	High (predicted)		PSMA2	Protein Ubiquitination Pathway
hsa-mir-1284	miR-1284 (and other miRNAs w/seed CUAUACA)	1.31	TargetScan Human	Moderate (predicted)		USP33	Protein Ubiquitination Pathway
hsa-mir-1284	miR-1284 (and other miRNAs w/seed CUAUACA)	1.31	TargetScan Human	Moderate (predicted)		USP12	Protein Ubiquitination Pathway
hsa-mir-1282	miR-1282 (miRNAs w/seed CGUUUGC)	1.38	TargetScan Human	Moderate (predicted)		USP44	Protein Ubiquitination Pathway
hsa-mir-1282	miR-1282 (miRNAs w/seed CGUUUGC)	1.38	TargetScan Human	Moderate (predicted)		UCHL5	Protein Ubiquitination Pathway
hsa-mir-1282	miR-1282 (miRNAs w/seed CGUUUGC)	1.38	TargetScan Human	Moderate (predicted)		UBE4B	Protein Ubiquitination Pathway
hsa-mir-1224-5p	miR-1224-5p (and other miRNAs w/seed UGAGGAC)	1.26	TargetScan Human	Moderate (predicted)		USP54	Protein Ubiquitination Pathway
hsa-mir-10b-5p	miR-10b-5p (and other miRNAs w/seed ACCCUGU)	1.35	TargetScan Human	High (predicted)		USP46	Protein Ubiquitination Pathway
hsa-mir-3178	miR-10394-3p (and other miRNAs w/seed GGGCGCG)	1.21	TargetScan Human	Moderate (predicted)		USP2	Protein Ubiquitination Pathway
hsa-mir-3178	miR-10394-3p (and other miRNAs w/seed GGGCGCG)	1.21	TargetScan Human	Moderate (predicted)		USP10	Protein Ubiquitination Pathway
hsa-mir-101-5p	miR-101-5p (miRNAs w/seed AGUUAUC)	1.48	TargetScan Human	Moderate (predicted)		USP53	Protein Ubiquitination Pathway
hsa-mir-101-5p	miR-101-5p (miRNAs w/seed AGUUAUC)	1.48	TargetScan Human	Moderate (predicted)		USP45	Protein Ubiquitination Pathway
hsa-mir-100-5p	miR-100-5p (and other miRNAs w/seed ACCCGUA)	1.32	TargetScan Human	Moderate (predicted)		USP51	Protein Ubiquitination Pathway
hsa-let-7f-5p	let-7e-5p (and other miRNAs w/seed GAGGUAG)	-1.471	TargetScan Human	Moderate (predicted)		USP6	Protein Ubiquitination Pathway
hsa-let-7f-5p	let-7e-5p (and other miRNAs w/seed GAGGUAG)	-1.471	TargetScan Human	Moderate (predicted)		USP47	Protein Ubiquitination Pathway
hsa-let-7f-5p	let-7e-5p (and other miRNAs w/seed GAGGUAG)	-1.471	TargetScan Human	High (predicted)		USP44	Protein Ubiquitination Pathway
hsa-let-7f-5p	let-7e-5p (and other miRNAs w/seed GAGGUAG)	-1.471	TargetScan Human	High (predicted)		USP38	Protein Ubiquitination Pathway
hsa-let-7f-5p	let-7e-5p (and other miRNAs w/seed GAGGUAG)	-1.471	TargetScan Human	Moderate (predicted)		USP21	Protein Ubiquitination Pathway
hsa-let-7f-5p	let-7e-5p (and other miRNAs w/seed GAGGUAG)	-1.471	TargetScan Human	Moderate (predicted)		USO1	Protein Ubiquitination Pathway
hsa-mir-4706	miR-4706 (and other miRNAs w/seed GCGGGGA)	-1.351	TargetScan Human	Moderate (predicted)		PHKA2	Protein Kinase A Signaling,α-Adrenergic Signaling
hsa-mir-4487	miR-4487 (miRNAs w/seed GAGCUGG)	-1.299	TargetScan Human	Moderate (predicted)		PHKG2	Protein Kinase A Signaling,α-Adrenergic Signaling
hsa-mir-874	miR-874-3p (miRNAs w/seed UGCCCUG)	1.21	TargetScan Human	Moderate (predicted)		PTP4A1	Protein Kinase A Signaling
hsa-mir-874	miR-874-3p (miRNAs w/seed UGCCCUG)	1.21	TargetScan Human	Moderate (predicted)		DUSP22	Protein Kinase A Signaling
hsa-mir-874	miR-874-3p (miRNAs w/seed UGCCCUG)	1.21	TargetScan Human	Moderate (predicted)		DUSP21	Protein Kinase A Signaling
hsa-mir-874	miR-874-3p (miRNAs w/seed UGCCCUG)	1.21	TargetScan Human	Moderate (predicted)		CDC14B	Protein Kinase A Signaling
hsa-mir-548a-3p	miR-548f-3p (and other miRNAs w/seed AAAACUG)	1.27	TargetScan Human	Moderate (predicted)		KDELR3	Protein Kinase A Signaling
hsa-mir-548a-3p	miR-548f-3p (and other miRNAs w/seed AAAACUG)	1.27	TargetScan Human	Moderate (predicted)		EYA1	Protein Kinase A Signaling
hsa-mir-548ae-3p	miR-548ae-3p (and other miRNAs w/seed AAAAACU)	1.36	TargetScan Human	Moderate (predicted)		PTPRK	Protein Kinase A Signaling
hsa-mir-504	miR-504-5p (and other miRNAs w/seed GACCCUG)	1.3	TargetScan Human	Moderate (predicted)		UBASH3B	Protein Kinase A Signaling
hsa-mir-504	miR-504-5p (and other miRNAs w/seed GACCCUG)	1.3	TargetScan Human	Moderate (predicted)		PTPRK	Protein Kinase A Signaling
hsa-mir-504	miR-504-5p (and other miRNAs w/seed GACCCUG)	1.3	TargetScan Human	Moderate (predicted)		DUSP3	Protein Kinase A Signaling
hsa-mir-4706	miR-4706 (and other miRNAs w/seed GCGGGGA)	-1.351	TargetScan Human	Moderate (predicted)		PTPN5	Protein Kinase A Signaling
hsa-mir-4487	miR-4487 (miRNAs w/seed GAGCUGG)	-1.299	TargetScan Human	Moderate (predicted)		PTPRR	Protein Kinase A Signaling
hsa-mir-4487	miR-4487 (miRNAs w/seed GAGCUGG)	-1.299	TargetScan Human	Moderate (predicted)		PTPRK	Protein Kinase A Signaling
hsa-mir-4487	miR-4487 (miRNAs w/seed GAGCUGG)	-1.299	TargetScan Human	Moderate (predicted)		DUSP18	Protein Kinase A Signaling
hsa-mir-4487	miR-4487 (miRNAs w/seed GAGCUGG)	-1.299	TargetScan Human	High (predicted)		CDC14B	Protein Kinase A Signaling
hsa-mir-4745-5p	miR-4481 (and other miRNAs w/seed GAGUGGG)	1.32	TargetScan Human	Moderate (predicted)		PTPRU	Protein Kinase A Signaling
hsa-mir-4745-5p	miR-4481 (and other miRNAs w/seed GAGUGGG)	1.32	TargetScan Human	Moderate (predicted)		PTPN9	Protein Kinase A Signaling
hsa-mir-4745-5p	miR-4481 (and other miRNAs w/seed GAGUGGG)	1.32	TargetScan Human	Moderate (predicted)		PTPN18	Protein Kinase A Signaling
hsa-mir-4445	miR-4445-5p (miRNAs w/seed GAUUGUU)	1.47	TargetScan Human	High (predicted)		EYA1	Protein Kinase A Signaling
hsa-mir-4445	miR-4445-5p (miRNAs w/seed GAUUGUU)	1.47	TargetScan Human	Moderate (predicted)		CDKN3	Protein Kinase A Signaling
hsa-mir-4443	miR-4443 (miRNAs w/seed UGGAGGC)	1.22	TargetScan Human	Moderate (predicted)		PTPRQ	Protein Kinase A Signaling
hsa-mir-4443	miR-4443 (miRNAs w/seed UGGAGGC)	1.22	TargetScan Human	Moderate (predicted)		EBI3	Protein Kinase A Signaling
hsa-mir-4443	miR-4443 (miRNAs w/seed UGGAGGC)	1.22	TargetScan Human	Moderate (predicted)		DUSP22	Protein Kinase A Signaling
hsa-mir-4443	miR-4443 (miRNAs w/seed UGGAGGC)	1.22	TargetScan Human	Moderate (predicted)		DUSP18	Protein Kinase A Signaling
mmu-mir-425-5p	miR-425-5p (and other miRNAs w/seed AUGACAC)	1.26	TargetScan Human	Moderate (predicted)		DUSP18	Protein Kinase A Signaling
mmu-mir-421	miR-421-3p (and other miRNAs w/seed UCAACAG)	1.25	TargetScan Human	Moderate (predicted)		EYA2	Protein Kinase A Signaling
hsa-mir-3910	miR-3910 (miRNAs w/seed AAGGCAU)	1.4	TargetScan Human	Moderate (predicted)		PTPRE	Protein Kinase A Signaling
hsa-mir-3910	miR-3910 (miRNAs w/seed AAGGCAU)	1.4	TargetScan Human	Moderate (predicted)		PTP4A1	Protein Kinase A Signaling
hsa-mir-3910	miR-3910 (miRNAs w/seed AAGGCAU)	1.4	TargetScan Human	Moderate (predicted)		KDELR2	Protein Kinase A Signaling
hsa-mir-3910	miR-3910 (miRNAs w/seed AAGGCAU)	1.4	TargetScan Human	Moderate (predicted)		DUSP18	Protein Kinase A Signaling
mmu-mir-335	miR-335-5p (and other miRNAs w/seed CAAGAGC)	1.35	TargetScan Human	Moderate (predicted)		EYA2	Protein Kinase A Signaling
hsa-mir-331	miR-331-3p (miRNAs w/seed CCCCUGG)	1.21	TargetScan Human	Moderate (predicted)		KDELR1	Protein Kinase A Signaling
hsa-mir-331	miR-331-3p (miRNAs w/seed CCCCUGG)	1.21	TargetScan Human	Moderate (predicted)		DUSP18	Protein Kinase A Signaling
hsa-mir-3128	miR-3128 (and other miRNAs w/seed CUGGCAA)	1.3	TargetScan Human	Moderate (predicted)		PTPRK	Protein Kinase A Signaling
hsa-mir-3128	miR-3128 (and other miRNAs w/seed CUGGCAA)	1.3	TargetScan Human	High (predicted)		PTPRG	Protein Kinase A Signaling
hsa-mir-3128	miR-3128 (and other miRNAs w/seed CUGGCAA)	1.3	TargetScan Human	Moderate (predicted)		PTPRD	Protein Kinase A Signaling
hsa-mir-3128	miR-3128 (and other miRNAs w/seed CUGGCAA)	1.3	TargetScan Human	Moderate (predicted)		PTP4A1	Protein Kinase A Signaling
hsa-mir-3128	miR-3128 (and other miRNAs w/seed CUGGCAA)	1.3	TargetScan Human	Moderate (predicted)		DUSP3	Protein Kinase A Signaling
hsa-mir-3128	miR-3128 (and other miRNAs w/seed CUGGCAA)	1.3	TargetScan Human	High (predicted)		DUSP22	Protein Kinase A Signaling
mmu-mir-31	miR-31-5p (and other miRNAs w/seed GGCAAGA)	1.44	TargetScan Human	Moderate (predicted)		PTPN14	Protein Kinase A Signaling
mmu-mir-31	miR-31-5p (and other miRNAs w/seed GGCAAGA)	1.44	TargetScan Human	Moderate (predicted)		KDELR2	Protein Kinase A Signaling
hsa-mir-30c-5p	miR-30c-5p (and other miRNAs w/seed GUAAACA)	1.24	TarBase	Experimentally Observed		PTPRK	Protein Kinase A Signaling
hsa-mir-30c-5p	miR-30c-5p (and other miRNAs w/seed GUAAACA)	1.24	TargetScan Human	High (predicted)		PTP4A1	Protein Kinase A Signaling
hsa-mir-30c-5p	miR-30c-5p (and other miRNAs w/seed GUAAACA)	1.24	TargetScan Human	Moderate (predicted)		PGP	Protein Kinase A Signaling
hsa-mir-30c-5p	miR-30c-5p (and other miRNAs w/seed GUAAACA)	1.24	TargetScan Human	Moderate (predicted)		EYA2	Protein Kinase A Signaling
hsa-mir-27b	miR-27b-3p (and other miRNAs w/seed UCACAGU)	1.27	TargetScan Human	Moderate (predicted)		EYA1	Protein Kinase A Signaling
hsa-mir-27b	miR-27b-3p (and other miRNAs w/seed UCACAGU)	1.27	TargetScan Human	Moderate (predicted)		EBI3	Protein Kinase A Signaling
mmu-mir-149	miR-149-5p (miRNAs w/seed CUGGCUC)	1.45	TargetScan Human	Moderate (predicted)		PTPRK	Protein Kinase A Signaling
mmu-mir-149	miR-149-5p (miRNAs w/seed CUGGCUC)	1.45	TargetScan Human	High (predicted)		KDELR2	Protein Kinase A Signaling
mmu-mir-149	miR-149-5p (miRNAs w/seed CUGGCUC)	1.45	TargetScan Human	Moderate (predicted)		DUSP18	Protein Kinase A Signaling
mmu-mir-149	miR-149-5p (miRNAs w/seed CUGGCUC)	1.45	TargetScan Human	Moderate (predicted)		CDC14B	Protein Kinase A Signaling
hsa-mir-135a-5p	miR-135a-5p (and other miRNAs w/seed AUGGCUU)	1.31	TargetScan Human	Moderate (predicted)		EYA1	Protein Kinase A Signaling
mmu-mir-132	miR-132-3p (and other miRNAs w/seed AACAGUC)	1.22	TargetScan Human	Moderate (predicted)		PTPN4	Protein Kinase A Signaling
hsa-mir-1287-5p	miR-1287-5p (miRNAs w/seed GCUGGAU)	1.2	TargetScan Human	Moderate (predicted)		PTPRS	Protein Kinase A Signaling
hsa-mir-1287-5p	miR-1287-5p (miRNAs w/seed GCUGGAU)	1.2	TargetScan Human	Moderate (predicted)		PTPN5	Protein Kinase A Signaling
hsa-mir-1287-5p	miR-1287-5p (miRNAs w/seed GCUGGAU)	1.2	TargetScan Human	Moderate (predicted)		EYA1	Protein Kinase A Signaling
hsa-mir-1282	miR-1282 (miRNAs w/seed CGUUUGC)	1.38	TargetScan Human	Moderate (predicted)		EYA1	Protein Kinase A Signaling
hsa-mir-10b-5p	miR-10b-5p (and other miRNAs w/seed ACCCUGU)	1.35	TargetScan Human	Moderate (predicted)		PTPRQ	Protein Kinase A Signaling
hsa-mir-10b-5p	miR-10b-5p (and other miRNAs w/seed ACCCUGU)	1.35	TargetScan Human	Moderate (predicted)		PTPN4	Protein Kinase A Signaling
hsa-let-7f-5p	let-7e-5p (and other miRNAs w/seed GAGGUAG)	-1.471	TargetScan Human	Moderate (predicted)		PTPRU	Protein Kinase A Signaling
hsa-let-7f-5p	let-7e-5p (and other miRNAs w/seed GAGGUAG)	-1.471	TargetScan Human	Moderate (predicted)		PTPRD	Protein Kinase A Signaling
hsa-let-7f-5p	let-7e-5p (and other miRNAs w/seed GAGGUAG)	-1.471	TargetScan Human	High (predicted)		DUSP22	Protein Kinase A Signaling
hsa-let-7f-5p	let-7e-5p (and other miRNAs w/seed GAGGUAG)	-1.471	TargetScan Human	High (predicted)		DUSP18	Protein Kinase A Signaling
hsa-mir-4706	miR-4706 (and other miRNAs w/seed GCGGGGA)	-1.351	TargetScan Human	Moderate (predicted)		PADI1	Protein Citrullination
hsa-mir-10b-5p	miR-10b-5p (and other miRNAs w/seed ACCCUGU)	1.35	TargetScan Human	Moderate (predicted)		NKX3-1	Prostate Cancer Signaling
hsa-mir-4745-5p	miR-4481 (and other miRNAs w/seed GAGUGGG)	1.32	TargetScan Human	Moderate (predicted)		PADI4	Proline Biosynthesis II (from Arginine),Protein Citrullination
mmu-mir-335	miR-335-5p (and other miRNAs w/seed CAAGAGC)	1.35	TargetScan Human	Moderate (predicted)		PADI4	Proline Biosynthesis II (from Arginine),Protein Citrullination
hsa-mir-4443	miR-4443 (miRNAs w/seed UGGAGGC)	1.22	TargetScan Human	Moderate (predicted)		PRLR	Prolactin Signaling,Role of JAK2 in Hormone-like Cytokine Signaling
hsa-mir-30c-5p	miR-30c-5p (and other miRNAs w/seed GUAAACA)	1.24	TargetScan Human	Moderate (predicted)		PRLR	Prolactin Signaling,Role of JAK2 in Hormone-like Cytokine Signaling
hsa-mir-135a-5p	miR-135a-5p (and other miRNAs w/seed AUGGCUU)	1.31	TargetScan Human	High (predicted)		PRLR	Prolactin Signaling,Role of JAK2 in Hormone-like Cytokine Signaling
hsa-let-7f-5p	let-7e-5p (and other miRNAs w/seed GAGGUAG)	-1.471	TargetScan Human	Moderate (predicted)		PRLR	Prolactin Signaling,Role of JAK2 in Hormone-like Cytokine Signaling
hsa-mir-877	miR-877-5p (and other miRNAs w/seed UAGAGGA)	-1.299	TargetScan Human	Moderate (predicted)		HOXA10	Production of Nitric Oxide and Reactive Oxygen Species in Macrophages,VDR/RXR Activation
hsa-mir-27b	miR-27b-3p (and other miRNAs w/seed UCACAGU)	1.27	TargetScan Human	Moderate (predicted)		HOXA10	Production of Nitric Oxide and Reactive Oxygen Species in Macrophages,VDR/RXR Activation
hsa-mir-135a-5p	miR-135a-5p (and other miRNAs w/seed AUGGCUU)	1.31	TargetScan Human	High (predicted)		HOXA10	Production of Nitric Oxide and Reactive Oxygen Species in Macrophages,VDR/RXR Activation
hsa-mir-1282	miR-1282 (miRNAs w/seed CGUUUGC)	1.38	TargetScan Human	Moderate (predicted)		HOXA10	Production of Nitric Oxide and Reactive Oxygen Species in Macrophages,VDR/RXR Activation
hsa-mir-331	miR-331-3p (miRNAs w/seed CCCCUGG)	1.21	TargetScan Human	High (predicted),Moderate (predicted)		IGLL1/IGLL5	Primary Immunodeficiency Signaling
hsa-mir-3128	miR-3128 (and other miRNAs w/seed CUGGCAA)	1.3	TargetScan Human	Moderate (predicted)		UNG	Primary Immunodeficiency Signaling
hsa-mir-27b	miR-27b-3p (and other miRNAs w/seed UCACAGU)	1.27	TargetScan Human	Moderate (predicted)		RFXAP	Primary Immunodeficiency Signaling
hsa-mir-135a-5p	miR-135a-5p (and other miRNAs w/seed AUGGCUU)	1.31	TargetScan Human	Moderate (predicted)		IGLL1/IGLL5	Primary Immunodeficiency Signaling
hsa-mir-1287-5p	miR-1287-5p (miRNAs w/seed GCUGGAU)	1.2	TargetScan Human	Moderate (predicted)		IGLL1/IGLL5	Primary Immunodeficiency Signaling
mmu-mir-149	miR-149-5p (miRNAs w/seed CUGGCUC)	1.45	TargetScan Human	Moderate (predicted)		ADIPOR2	PPARα/RXRα Activation,Type II Diabetes Mellitus Signaling
hsa-mir-1284	miR-1284 (and other miRNAs w/seed CUAUACA)	1.31	TargetScan Human	Moderate (predicted)		ADIPOR2	PPARα/RXRα Activation,Type II Diabetes Mellitus Signaling
hsa-let-7f-5p	let-7e-5p (and other miRNAs w/seed GAGGUAG)	-1.471	TargetScan Human	Moderate (predicted)		ADIPOR2	PPARα/RXRα Activation,Type II Diabetes Mellitus Signaling
mmu-mir-31	miR-31-5p (and other miRNAs w/seed GGCAAGA)	1.44	TargetScan Human	Moderate (predicted)		ACADL	PPARα/RXRα Activation,Sirtuin Signaling Pathway
hsa-mir-874	miR-874-3p (miRNAs w/seed UGCCCUG)	1.21	TargetScan Human	Moderate (predicted)		NR2C2	PPARα/RXRα Activation
mmu-mir-149	miR-149-5p (miRNAs w/seed CUGGCUC)	1.45	TargetScan Human	Moderate (predicted)		CHD5	PPARα/RXRα Activation
hsa-mir-1224-5p	miR-1224-5p (and other miRNAs w/seed UGAGGAC)	1.26	TargetScan Human	Moderate (predicted)		CKAP5	PPARα/RXRα Activation
hsa-mir-10b-5p	miR-10b-5p (and other miRNAs w/seed ACCCUGU)	1.35	TargetScan Human	Moderate (predicted)		NR2C2	PPARα/RXRα Activation
hsa-mir-3910	miR-3910 (miRNAs w/seed AAGGCAU)	1.4	TargetScan Human	Moderate (predicted)		MXD1	Polyamine Regulation in Colon Cancer,VDR/RXR Activation
mmu-mir-149	miR-149-5p (miRNAs w/seed CUGGCUC)	1.45	TargetScan Human	Moderate (predicted)		MXD1	Polyamine Regulation in Colon Cancer,VDR/RXR Activation
hsa-let-7f-5p	let-7e-5p (and other miRNAs w/seed GAGGUAG)	-1.471	TargetScan Human	High (predicted)		MXD1	Polyamine Regulation in Colon Cancer,VDR/RXR Activation
hsa-mir-27b	miR-27b-3p (and other miRNAs w/seed UCACAGU)	1.27	miRecords	Experimentally Observed		ODC1	Polyamine Regulation in Colon Cancer,Putrescine Biosynthesis III
hsa-mir-4445	miR-4445-5p (miRNAs w/seed GAUUGUU)	1.47	TargetScan Human	Moderate (predicted)		AZIN1	Polyamine Regulation in Colon Cancer
hsa-mir-30c-5p	miR-30c-5p (and other miRNAs w/seed GUAAACA)	1.24	TargetScan Human	Moderate (predicted)		AZIN1	Polyamine Regulation in Colon Cancer
hsa-mir-3178	miR-10394-3p (and other miRNAs w/seed GGGCGCG)	1.21	TargetScan Human	Moderate (predicted)		CDC37	PI3K/AKT Signaling
hsa-mir-548ac	miR-548d-3p (and other miRNAs w/seed AAAAACC)	1.3	TargetScan Human	Moderate (predicted)		ATF7	PI3K Signaling in B Lymphocytes
mmu-mir-421	miR-421-3p (and other miRNAs w/seed UCAACAG)	1.25	TargetScan Human	Moderate (predicted)		ATF7	PI3K Signaling in B Lymphocytes
hsa-mir-331	miR-331-3p (miRNAs w/seed CCCCUGG)	1.21	TargetScan Human	High (predicted)		ATF7	PI3K Signaling in B Lymphocytes
hsa-mir-4706	miR-4706 (and other miRNAs w/seed GCGGGGA)	-1.351	TargetScan Human	Moderate (predicted)		OPN4	Phototransduction Pathway
hsa-mir-4487	miR-4487 (miRNAs w/seed GAGCUGG)	-1.299	TargetScan Human	High (predicted)		OPN4	Phototransduction Pathway
hsa-mir-4487	miR-4487 (miRNAs w/seed GAGCUGG)	-1.299	TargetScan Human	Moderate (predicted)		OPN3	Phototransduction Pathway
hsa-mir-4487	miR-4487 (miRNAs w/seed GAGCUGG)	-1.299	TargetScan Human	Moderate (predicted)		GUCA2B	Phototransduction Pathway
hsa-mir-4745-5p	miR-4481 (and other miRNAs w/seed GAGUGGG)	1.32	TargetScan Human	Moderate (predicted)		RCVRN	Phototransduction Pathway
hsa-mir-4745-5p	miR-4481 (and other miRNAs w/seed GAGUGGG)	1.32	TargetScan Human	Moderate (predicted)		GUCA1B	Phototransduction Pathway
hsa-mir-4443	miR-4443 (miRNAs w/seed UGGAGGC)	1.22	TargetScan Human	Moderate (predicted)		RCVRN	Phototransduction Pathway
mmu-mir-425-5p	miR-425-5p (and other miRNAs w/seed AUGACAC)	1.26	TargetScan Human	Moderate (predicted)		OPN3	Phototransduction Pathway
mmu-mir-421	miR-421-3p (and other miRNAs w/seed UCAACAG)	1.25	TargetScan Human	Moderate (predicted)		GUCA1C	Phototransduction Pathway
mmu-mir-335	miR-335-5p (and other miRNAs w/seed CAAGAGC)	1.35	TargetScan Human	Moderate (predicted)		OPN3	Phototransduction Pathway
hsa-mir-331	miR-331-3p (miRNAs w/seed CCCCUGG)	1.21	TargetScan Human	High (predicted)		RCVRN	Phototransduction Pathway
mmu-mir-149	miR-149-5p (miRNAs w/seed CUGGCUC)	1.45	TargetScan Human	Moderate (predicted)		GUCA1A	Phototransduction Pathway
hsa-mir-135a-5p	miR-135a-5p (and other miRNAs w/seed AUGGCUU)	1.31	TargetScan Human	Moderate (predicted)		GNGT1	Phototransduction Pathway
hsa-mir-1287-5p	miR-1287-5p (miRNAs w/seed GCUGGAU)	1.2	TargetScan Human	Moderate (predicted)		OPN4	Phototransduction Pathway
hsa-mir-1287-5p	miR-1287-5p (miRNAs w/seed GCUGGAU)	1.2	TargetScan Human	Moderate (predicted)		GNGT1	Phototransduction Pathway
hsa-mir-1284	miR-1284 (and other miRNAs w/seed CUAUACA)	1.31	TargetScan Human	High (predicted)		GNGT1	Phototransduction Pathway
hsa-mir-1282	miR-1282 (miRNAs w/seed CGUUUGC)	1.38	TargetScan Human	Moderate (predicted)		RCVRN	Phototransduction Pathway
hsa-mir-10b-5p	miR-10b-5p (and other miRNAs w/seed ACCCUGU)	1.35	TargetScan Human	High (predicted)		OPN4	Phototransduction Pathway
hsa-mir-4487	miR-4487 (miRNAs w/seed GAGCUGG)	-1.299	TargetScan Human	High (predicted)		LIPG	Phospholipases,Retinol Biosynthesis,Triacylglycerol Degradation
mmu-mir-31	miR-31-5p (and other miRNAs w/seed GGCAAGA)	1.44	TargetScan Human	Moderate (predicted)		LIPG	Phospholipases,Retinol Biosynthesis,Triacylglycerol Degradation
hsa-mir-1282	miR-1282 (miRNAs w/seed CGUUUGC)	1.38	TargetScan Human	Moderate (predicted)		AHNAK	Phospholipase C Signaling
hsa-mir-504	miR-504-5p (and other miRNAs w/seed GACCCUG)	1.3	TargetScan Human	Moderate (predicted)		PTDSS2	Phosphatidylethanolamine Biosynthesis III
hsa-mir-4706	miR-4706 (and other miRNAs w/seed GCGGGGA)	-1.351	TargetScan Human	Moderate (predicted)		PTDSS2	Phosphatidylethanolamine Biosynthesis III
hsa-mir-4487	miR-4487 (miRNAs w/seed GAGCUGG)	-1.299	TargetScan Human	Moderate (predicted)		ETNK2	Phosphatidylethanolamine Biosynthesis II
hsa-mir-4445	miR-4445-5p (miRNAs w/seed GAUUGUU)	1.47	TargetScan Human	High (predicted)		ETNK1	Phosphatidylethanolamine Biosynthesis II
hsa-mir-4443	miR-4443 (miRNAs w/seed UGGAGGC)	1.22	TargetScan Human	High (predicted)		ETNK2	Phosphatidylethanolamine Biosynthesis II
hsa-mir-3910	miR-3910 (miRNAs w/seed AAGGCAU)	1.4	TargetScan Human	Moderate (predicted)		SELENOI	Phosphatidylethanolamine Biosynthesis II
mmu-mir-132	miR-132-3p (and other miRNAs w/seed AACAGUC)	1.22	TargetScan Human	Moderate (predicted)		ETNK1	Phosphatidylethanolamine Biosynthesis II
hsa-mir-1287-5p	miR-1287-5p (miRNAs w/seed GCUGGAU)	1.2	TargetScan Human	Moderate (predicted)		PCYT2	Phosphatidylethanolamine Biosynthesis II
hsa-let-7f-5p	let-7e-5p (and other miRNAs w/seed GAGGUAG)	-1.471	TargetScan Human	Moderate (predicted)		ETNK2	Phosphatidylethanolamine Biosynthesis II
hsa-mir-504	miR-504-5p (and other miRNAs w/seed GACCCUG)	1.3	TargetScan Human	Moderate (predicted)		PCBD2	Phenylalanine Degradation I (Aerobic),Tyrosine Biosynthesis IV
hsa-mir-4745-5p	miR-4481 (and other miRNAs w/seed GAGUGGG)	1.32	TargetScan Human	Moderate (predicted)		PCBD2	Phenylalanine Degradation I (Aerobic),Tyrosine Biosynthesis IV
mmu-mir-421	miR-421-3p (and other miRNAs w/seed UCAACAG)	1.25	TargetScan Human	Moderate (predicted)		PCBD2	Phenylalanine Degradation I (Aerobic),Tyrosine Biosynthesis IV
mmu-mir-132	miR-132-3p (and other miRNAs w/seed AACAGUC)	1.22	TargetScan Human	Moderate (predicted)		PCBD2	Phenylalanine Degradation I (Aerobic),Tyrosine Biosynthesis IV
hsa-let-7f-5p	let-7e-5p (and other miRNAs w/seed GAGGUAG)	-1.471	TargetScan Human	Moderate (predicted)		PCBD2	Phenylalanine Degradation I (Aerobic),Tyrosine Biosynthesis IV
mmu-mir-335	miR-335-5p (and other miRNAs w/seed CAAGAGC)	1.35	TargetScan Human	Moderate (predicted)		M6PR	Phagosome Maturation,Tumoricidal Function of Hepatic Natural Killer Cells
hsa-mir-874	miR-874-3p (miRNAs w/seed UGCCCUG)	1.21	TargetScan Human	Moderate (predicted)	Bt.28607.1.S1_at	DYNLL1	Phagosome Maturation
hsa-mir-874	miR-874-3p (miRNAs w/seed UGCCCUG)	1.21	TargetScan Human	High (predicted)		TUBD1	Phagosome Maturation
hsa-mir-548a-3p	miR-548f-3p (and other miRNAs w/seed AAAACUG)	1.27	TargetScan Human	Moderate (predicted)		VPS37A	Phagosome Maturation
hsa-mir-4487	miR-4487 (miRNAs w/seed GAGCUGG)	-1.299	TargetScan Human	Moderate (predicted)		LPO	Phagosome Maturation
hsa-mir-4745-5p	miR-4481 (and other miRNAs w/seed GAGUGGG)	1.32	TargetScan Human	High (predicted)		DYNLRB1	Phagosome Maturation
hsa-mir-4443	miR-4443 (miRNAs w/seed UGGAGGC)	1.22	TargetScan Human	High (predicted)		PRDX2	Phagosome Maturation
mmu-mir-425-5p	miR-425-5p (and other miRNAs w/seed AUGACAC)	1.26	TargetScan Human	Moderate (predicted)		DYNLRB1	Phagosome Maturation
mmu-mir-335	miR-335-5p (and other miRNAs w/seed CAAGAGC)	1.35	TargetScan Human	Moderate (predicted)		DCTN4	Phagosome Maturation
hsa-mir-30c-5p	miR-30c-5p (and other miRNAs w/seed GUAAACA)	1.24	TargetScan Human	Moderate (predicted)		TCTE3	Phagosome Maturation
hsa-mir-30c-5p	miR-30c-5p (and other miRNAs w/seed GUAAACA)	1.24	TargetScan Human	Moderate (predicted)		EEA1	Phagosome Maturation
hsa-mir-135a-5p	miR-135a-5p (and other miRNAs w/seed AUGGCUU)	1.31	TargetScan Human	Moderate (predicted)		DYNC2H1	Phagosome Maturation
hsa-mir-1287-5p	miR-1287-5p (miRNAs w/seed GCUGGAU)	1.2	TargetScan Human	Moderate (predicted)		DCTN4	Phagosome Maturation
hsa-mir-10b-5p	miR-10b-5p (and other miRNAs w/seed ACCCUGU)	1.35	TargetScan Human	Moderate (predicted)		DCTN4	Phagosome Maturation
hsa-let-7f-5p	let-7e-5p (and other miRNAs w/seed GAGGUAG)	-1.471	TargetScan Human	Moderate (predicted)		EEA1	Phagosome Maturation
hsa-mir-874	miR-874-3p (miRNAs w/seed UGCCCUG)	1.21	TargetScan Human	Moderate (predicted)		CLEC7A	Phagosome Formation,Role of Pattern Recognition Receptors in Recognition of Bacteria and Viruses
hsa-mir-548ae-3p	miR-548ae-3p (and other miRNAs w/seed AAAAACU)	1.36	TargetScan Human	Moderate (predicted)		CLEC7A	Phagosome Formation,Role of Pattern Recognition Receptors in Recognition of Bacteria and Viruses
hsa-mir-135a-5p	miR-135a-5p (and other miRNAs w/seed AUGGCUU)	1.31	TargetScan Human	High (predicted)		CLEC7A	Phagosome Formation,Role of Pattern Recognition Receptors in Recognition of Bacteria and Viruses
hsa-mir-27b	miR-27b-3p (and other miRNAs w/seed UCACAGU)	1.27	TargetScan Human	Moderate (predicted)		MARCKS	Phagosome Formation,Phospholipase C Signaling,Synaptogenesis Signaling Pathway
mmu-mir-149	miR-149-5p (miRNAs w/seed CUGGCUC)	1.45	TargetScan Human	Moderate (predicted)		FCAR	Phagosome Formation
hsa-mir-3178	miR-10394-3p (and other miRNAs w/seed GGGCGCG)	1.21	TargetScan Human	Moderate (predicted)		MRC2	Phagosome Formation
hsa-mir-3178	miR-10394-3p (and other miRNAs w/seed GGGCGCG)	1.21	TargetScan Human	Moderate (predicted)		G6PD	Pentose Phosphate Pathway,Pentose Phosphate Pathway (Oxidative Branch),Sirtuin Signaling Pathway
hsa-mir-504	miR-504-5p (and other miRNAs w/seed GACCCUG)	1.3	TargetScan Human	Moderate (predicted)		H6PD	Pentose Phosphate Pathway,Pentose Phosphate Pathway (Oxidative Branch)
hsa-mir-4706	miR-4706 (and other miRNAs w/seed GCGGGGA)	-1.351	TargetScan Human	Moderate (predicted)		H6PD	Pentose Phosphate Pathway,Pentose Phosphate Pathway (Oxidative Branch)
hsa-mir-4443	miR-4443 (miRNAs w/seed UGGAGGC)	1.22	TargetScan Human	High (predicted)		H6PD	Pentose Phosphate Pathway,Pentose Phosphate Pathway (Oxidative Branch)
hsa-mir-331	miR-331-3p (miRNAs w/seed CCCCUGG)	1.21	TargetScan Human	Moderate (predicted)		PGD	Pentose Phosphate Pathway,Pentose Phosphate Pathway (Oxidative Branch)
hsa-mir-1287-5p	miR-1287-5p (miRNAs w/seed GCUGGAU)	1.2	TargetScan Human	Moderate (predicted)		H6PD	Pentose Phosphate Pathway,Pentose Phosphate Pathway (Oxidative Branch)
hsa-mir-3178	miR-10394-3p (and other miRNAs w/seed GGGCGCG)	1.21	TargetScan Human	High (predicted)		H6PD	Pentose Phosphate Pathway,Pentose Phosphate Pathway (Oxidative Branch)
hsa-mir-548a-3p	miR-548f-3p (and other miRNAs w/seed AAAACUG)	1.27	TargetScan Human	Moderate (predicted)		RPIA	Pentose Phosphate Pathway,Pentose Phosphate Pathway (Non-oxidative Branch)
hsa-mir-548ae-3p	miR-548ae-3p (and other miRNAs w/seed AAAAACU)	1.36	TargetScan Human	Moderate (predicted)		RPIA	Pentose Phosphate Pathway,Pentose Phosphate Pathway (Non-oxidative Branch)
hsa-mir-4443	miR-4443 (miRNAs w/seed UGGAGGC)	1.22	TargetScan Human	Moderate (predicted)		TKTL1	Pentose Phosphate Pathway,Pentose Phosphate Pathway (Non-oxidative Branch)
hsa-mir-3910	miR-3910 (miRNAs w/seed AAGGCAU)	1.4	TargetScan Human	Moderate (predicted)		RPIA	Pentose Phosphate Pathway,Pentose Phosphate Pathway (Non-oxidative Branch)
hsa-mir-331	miR-331-3p (miRNAs w/seed CCCCUGG)	1.21	TargetScan Human	Moderate (predicted)		RPE	Pentose Phosphate Pathway,Pentose Phosphate Pathway (Non-oxidative Branch)
hsa-mir-135a-5p	miR-135a-5p (and other miRNAs w/seed AUGGCUU)	1.31	TargetScan Human	Moderate (predicted)		TKTL2	Pentose Phosphate Pathway,Pentose Phosphate Pathway (Non-oxidative Branch)
hsa-mir-1224-5p	miR-1224-5p (and other miRNAs w/seed UGAGGAC)	1.26	TargetScan Human	Moderate (predicted)		RPE	Pentose Phosphate Pathway,Pentose Phosphate Pathway (Non-oxidative Branch)
mmu-mir-31	miR-31-5p (and other miRNAs w/seed GGCAAGA)	1.44	TargetScan Human	Moderate (predicted)		TCF12	PEDF Signaling
hsa-mir-3178	miR-10394-3p (and other miRNAs w/seed GGGCGCG)	1.21	TargetScan Human	Moderate (predicted)		ARHGAP22	PEDF Signaling
hsa-mir-4443	miR-4443 (miRNAs w/seed UGGAGGC)	1.22	TargetScan Human	High (predicted)		CD274	PD-1, PD-L1 cancer immunotherapy pathway,T Cell Exhaustion Signaling Pathway,Th1 and Th2 Activation Pathway,Th1 Pathway
mmu-mir-425-5p	miR-425-5p (and other miRNAs w/seed AUGACAC)	1.26	TargetScan Human	Moderate (predicted)		CD274	PD-1, PD-L1 cancer immunotherapy pathway,T Cell Exhaustion Signaling Pathway,Th1 and Th2 Activation Pathway,Th1 Pathway
hsa-mir-3910	miR-3910 (miRNAs w/seed AAGGCAU)	1.4	TargetScan Human	High (predicted)		PDCD1LG2	PD-1, PD-L1 cancer immunotherapy pathway,T Cell Exhaustion Signaling Pathway
hsa-mir-3128	miR-3128 (and other miRNAs w/seed CUGGCAA)	1.3	TargetScan Human	Moderate (predicted)		PDCD1LG2	PD-1, PD-L1 cancer immunotherapy pathway,T Cell Exhaustion Signaling Pathway
mmu-mir-31	miR-31-5p (and other miRNAs w/seed GGCAAGA)	1.44	TargetScan Human	Moderate (predicted)		PDCD1LG2	PD-1, PD-L1 cancer immunotherapy pathway,T Cell Exhaustion Signaling Pathway
hsa-mir-877	miR-877-5p (and other miRNAs w/seed UAGAGGA)	-1.299	TargetScan Human	Moderate (predicted)	Bt.19699.1.A1_at	CIP2A	PD-1, PD-L1 cancer immunotherapy pathway
mmu-mir-421	miR-421-3p (and other miRNAs w/seed UCAACAG)	1.25	TargetScan Human	Moderate (predicted)		FBXO38	PD-1, PD-L1 cancer immunotherapy pathway
hsa-mir-30c-5p	miR-30c-5p (and other miRNAs w/seed GUAAACA)	1.24	TargetScan Human	Moderate (predicted)		CBLB	PD-1, PD-L1 cancer immunotherapy pathway
hsa-mir-27b	miR-27b-3p (and other miRNAs w/seed UCACAGU)	1.27	TargetScan Human	Moderate (predicted)		CBLB	PD-1, PD-L1 cancer immunotherapy pathway
mmu-mir-335	miR-335-5p (and other miRNAs w/seed CAAGAGC)	1.35	TargetScan Human	Moderate (predicted)		DAAM1	PCP pathway,Role of Macrophages, Fibroblasts and Endothelial Cells in Rheumatoid Arthritis
hsa-mir-4745-5p	miR-4481 (and other miRNAs w/seed GAGUGGG)	1.32	TargetScan Human	Moderate (predicted)		VANGL1	PCP pathway
hsa-mir-4443	miR-4443 (miRNAs w/seed UGGAGGC)	1.22	TargetScan Human	High (predicted)		VANGL1	PCP pathway
mmu-mir-425-5p	miR-425-5p (and other miRNAs w/seed AUGACAC)	1.26	TargetScan Human	Moderate (predicted)		VANGL1	PCP pathway
hsa-mir-3910	miR-3910 (miRNAs w/seed AAGGCAU)	1.4	TargetScan Human	Moderate (predicted)		CTHRC1	PCP pathway
hsa-mir-331	miR-331-3p (miRNAs w/seed CCCCUGG)	1.21	TargetScan Human	High (predicted)		VANGL1	PCP pathway
hsa-mir-30c-5p	miR-30c-5p (and other miRNAs w/seed GUAAACA)	1.24	TargetScan Human	Moderate (predicted)		CTHRC1	PCP pathway
hsa-mir-27b	miR-27b-3p (and other miRNAs w/seed UCACAGU)	1.27	TargetScan Human	Moderate (predicted)		RSPO3	PCP pathway
hsa-let-7f-5p	let-7e-5p (and other miRNAs w/seed GAGGUAG)	-1.471	TargetScan Human	High (predicted)		CTHRC1	PCP pathway
hsa-mir-1224-5p	miR-1224-5p (and other miRNAs w/seed UGAGGAC)	1.26	TargetScan Human	High (predicted)		UCHL1	Parkinson's Signaling,Protein Ubiquitination Pathway
hsa-mir-3910	miR-3910 (miRNAs w/seed AAGGCAU)	1.4	TargetScan Human	Moderate (predicted)		SNCAIP	Parkinson's Signaling
mmu-mir-149	miR-149-5p (miRNAs w/seed CUGGCUC)	1.45	TargetScan Human	Moderate (predicted)		SNCAIP	Parkinson's Signaling
hsa-mir-1287-5p	miR-1287-5p (miRNAs w/seed GCUGGAU)	1.2	TargetScan Human	High (predicted)		ARHGAP10	PAK Signaling
hsa-mir-874	miR-874-3p (miRNAs w/seed UGCCCUG)	1.21	TargetScan Human	Moderate (predicted)		BCAP31	p70S6K Signaling
hsa-mir-4487	miR-4487 (miRNAs w/seed GAGCUGG)	-1.299	TargetScan Human	Moderate (predicted)		BCAP31	p70S6K Signaling
mmu-mir-132	miR-132-3p (and other miRNAs w/seed AACAGUC)	1.22	TargetScan Human	Moderate (predicted)		WT1	p53 Signaling,VDR/RXR Activation
hsa-mir-1284	miR-1284 (and other miRNAs w/seed CUAUACA)	1.31	TargetScan Human	Moderate (predicted)		WT1	p53 Signaling,VDR/RXR Activation
hsa-mir-4445	miR-4445-5p (miRNAs w/seed GAUUGUU)	1.47	TargetScan Human	Moderate (predicted)		RRM2B	p53 Signaling,Pyrimidine Deoxyribonucleotides De Novo Biosynthesis I
hsa-mir-3128	miR-3128 (and other miRNAs w/seed CUGGCAA)	1.3	TargetScan Human	Moderate (predicted)		RRM2B	p53 Signaling,Pyrimidine Deoxyribonucleotides De Novo Biosynthesis I
hsa-mir-877	miR-877-5p (and other miRNAs w/seed UAGAGGA)	-1.299	TargetScan Human	Moderate (predicted)		GML	p53 Signaling
hsa-mir-504	miR-504-5p (and other miRNAs w/seed GACCCUG)	1.3	TargetScan Human	High (predicted)		TP53INP1	p53 Signaling
mmu-mir-425-5p	miR-425-5p (and other miRNAs w/seed AUGACAC)	1.26	TargetScan Human	Moderate (predicted)		PLAGL1	p53 Signaling
hsa-mir-3910	miR-3910 (miRNAs w/seed AAGGCAU)	1.4	TargetScan Human	Moderate (predicted)		TP53INP1	p53 Signaling
mmu-mir-335	miR-335-5p (and other miRNAs w/seed CAAGAGC)	1.35	TargetScan Human	Moderate (predicted)		TRIM29	p53 Signaling
hsa-mir-30c-5p	miR-30c-5p (and other miRNAs w/seed GUAAACA)	1.24	TargetScan Human	Moderate (predicted)		CCNK	p53 Signaling
hsa-mir-27b	miR-27b-3p (and other miRNAs w/seed UCACAGU)	1.27	TargetScan Human	Moderate (predicted)		STAG1	p53 Signaling
hsa-mir-27b	miR-27b-3p (and other miRNAs w/seed UCACAGU)	1.27	TargetScan Human	Moderate (predicted)		CCNK	p53 Signaling
hsa-mir-27b	miR-27b-3p (and other miRNAs w/seed UCACAGU)	1.27	TargetScan Human	High (predicted)		CCNG1	p53 Signaling
mmu-mir-149	miR-149-5p (miRNAs w/seed CUGGCUC)	1.45	TargetScan Human	Moderate (predicted)		TP53AIP1	p53 Signaling
hsa-mir-135a-5p	miR-135a-5p (and other miRNAs w/seed AUGGCUU)	1.31	TargetScan Human	Moderate (predicted)		PLAGL1	p53 Signaling
hsa-mir-135a-5p	miR-135a-5p (and other miRNAs w/seed AUGGCUU)	1.31	TargetScan Human	Moderate (predicted)		CCNK	p53 Signaling
mmu-mir-132	miR-132-3p (and other miRNAs w/seed AACAGUC)	1.22	TargetScan Human	Moderate (predicted)		SERPINE2	p53 Signaling
mmu-mir-132	miR-132-3p (and other miRNAs w/seed AACAGUC)	1.22	TargetScan Human	Moderate (predicted)		CCNG1	p53 Signaling
hsa-mir-10b-5p	miR-10b-5p (and other miRNAs w/seed ACCCUGU)	1.35	TargetScan Human	Moderate (predicted)		DRAM1	p53 Signaling
hsa-mir-10b-5p	miR-10b-5p (and other miRNAs w/seed ACCCUGU)	1.35	TargetScan Human	Moderate (predicted)		CCNK	p53 Signaling
hsa-mir-1224-5p	miR-1224-5p (and other miRNAs w/seed UGAGGAC)	1.26	TargetScan Human	Moderate (predicted)		MAP4K1	p38 MAPK Signaling,Reelin Signaling in Neurons,SAPK/JNK Signaling,TGF-β Signaling,Wnt/β-catenin Signaling
hsa-mir-27b	miR-27b-3p (and other miRNAs w/seed UCACAGU)	1.27	TargetScan Human	Moderate (predicted)		TIFA	p38 MAPK Signaling
hsa-mir-1284	miR-1284 (and other miRNAs w/seed CUAUACA)	1.31	TargetScan Human	Moderate (predicted)		TIFA	p38 MAPK Signaling
hsa-mir-27b	miR-27b-3p (and other miRNAs w/seed UCACAGU)	1.27	TargetScan Human	Moderate (predicted)		RUVBL2	Oxidized GTP and dGTP Detoxification,Wnt/β-catenin Signaling
hsa-mir-4487	miR-4487 (miRNAs w/seed GAGCUGG)	-1.299	TargetScan Human	Moderate (predicted)		SP7	Osteoarthritis Pathway,Role of Osteoblasts, Osteoclasts and Chondrocytes in Rheumatoid Arthritis
hsa-mir-4443	miR-4443 (miRNAs w/seed UGGAGGC)	1.22	TargetScan Human	Moderate (predicted)		SP7	Osteoarthritis Pathway,Role of Osteoblasts, Osteoclasts and Chondrocytes in Rheumatoid Arthritis
hsa-mir-3910	miR-3910 (miRNAs w/seed AAGGCAU)	1.4	TargetScan Human	High (predicted)		FRZB	Osteoarthritis Pathway,Role of Macrophages, Fibroblasts and Endothelial Cells in Rheumatoid Arthritis,Role of Osteoblasts, Osteoclasts and Chondrocytes in Rheumatoid Arthritis,Wnt/β-catenin Signaling
hsa-mir-30c-5p	miR-30c-5p (and other miRNAs w/seed GUAAACA)	1.24	TargetScan Human	Moderate (predicted)		FRZB	Osteoarthritis Pathway,Role of Macrophages, Fibroblasts and Endothelial Cells in Rheumatoid Arthritis,Role of Osteoblasts, Osteoclasts and Chondrocytes in Rheumatoid Arthritis,Wnt/β-catenin Signaling
hsa-mir-101-5p	miR-101-5p (miRNAs w/seed AGUUAUC)	1.48	TargetScan Human	Moderate (predicted)		FRZB	Osteoarthritis Pathway,Role of Macrophages, Fibroblasts and Endothelial Cells in Rheumatoid Arthritis,Role of Osteoblasts, Osteoclasts and Chondrocytes in Rheumatoid Arthritis,Wnt/β-catenin Signaling
hsa-mir-4487	miR-4487 (miRNAs w/seed GAGCUGG)	-1.299	TargetScan Human	Moderate (predicted)		PPARD	Osteoarthritis Pathway,PPAR Signaling,VDR/RXR Activation,Wnt/β-catenin Signaling
hsa-mir-874	miR-874-3p (miRNAs w/seed UGCCCUG)	1.21	TargetScan Human	Moderate (predicted)		ACVRL1	Osteoarthritis Pathway
hsa-mir-504	miR-504-5p (and other miRNAs w/seed GACCCUG)	1.3	TargetScan Human	Moderate (predicted)		MTF1	Osteoarthritis Pathway
hsa-mir-4487	miR-4487 (miRNAs w/seed GAGCUGG)	-1.299	TargetScan Human	Moderate (predicted)		NKX3-2	Osteoarthritis Pathway
hsa-mir-4745-5p	miR-4481 (and other miRNAs w/seed GAGUGGG)	1.32	TargetScan Human	Moderate (predicted)		ACAN	Osteoarthritis Pathway
hsa-mir-4445	miR-4445-5p (miRNAs w/seed GAUUGUU)	1.47	TargetScan Human	Moderate (predicted)		PRG4	Osteoarthritis Pathway
hsa-mir-4443	miR-4443 (miRNAs w/seed UGGAGGC)	1.22	TargetScan Human	Moderate (predicted)		RARRES2	Osteoarthritis Pathway
hsa-mir-4443	miR-4443 (miRNAs w/seed UGGAGGC)	1.22	TargetScan Human	Moderate (predicted)		MYBBP1A	Osteoarthritis Pathway
hsa-mir-4443	miR-4443 (miRNAs w/seed UGGAGGC)	1.22	TargetScan Human	Moderate (predicted)		ALPG	Osteoarthritis Pathway
mmu-mir-335	miR-335-5p (and other miRNAs w/seed CAAGAGC)	1.35	TargetScan Human	High (predicted)		ALPG	Osteoarthritis Pathway
hsa-mir-30c-5p	miR-30c-5p (and other miRNAs w/seed GUAAACA)	1.24	TargetScan Human	Moderate (predicted)		PRG4	Osteoarthritis Pathway
hsa-mir-27b	miR-27b-3p (and other miRNAs w/seed UCACAGU)	1.27	TargetScan Human	High (predicted)		MATN3	Osteoarthritis Pathway
mmu-mir-149	miR-149-5p (miRNAs w/seed CUGGCUC)	1.45	TargetScan Human	Moderate (predicted)		GDF2	Osteoarthritis Pathway
mmu-mir-132	miR-132-3p (and other miRNAs w/seed AACAGUC)	1.22	TargetScan Human	High (predicted)		GDF5	Osteoarthritis Pathway
hsa-mir-1287-5p	miR-1287-5p (miRNAs w/seed GCUGGAU)	1.2	TargetScan Human	Moderate (predicted)		ANKH	Osteoarthritis Pathway
hsa-mir-1287-5p	miR-1287-5p (miRNAs w/seed GCUGGAU)	1.2	TargetScan Human	Moderate (predicted)		ALPG	Osteoarthritis Pathway
hsa-mir-1282	miR-1282 (miRNAs w/seed CGUUUGC)	1.38	TargetScan Human	Moderate (predicted)		ANKH	Osteoarthritis Pathway
hsa-mir-10b-5p	miR-10b-5p (and other miRNAs w/seed ACCCUGU)	1.35	TargetScan Human	Moderate (predicted)		MTF1	Osteoarthritis Pathway
hsa-mir-3178	miR-10394-3p (and other miRNAs w/seed GGGCGCG)	1.21	TargetScan Human	Moderate (predicted)		ALPP	Osteoarthritis Pathway
hsa-mir-135a-5p	miR-135a-5p (and other miRNAs w/seed AUGGCUU)	1.31	TargetScan Human	Moderate (predicted)		GRK5	Opioid Signaling Pathway,Pyridoxal 5'-phosphate Salvage Pathway,Salvage Pathways of Pyrimidine Ribonucleotides
hsa-mir-874	miR-874-3p (miRNAs w/seed UGCCCUG)	1.21	TargetScan Human	Moderate (predicted)		SLC12A5	Opioid Signaling Pathway
hsa-mir-548ae-3p	miR-548ae-3p (and other miRNAs w/seed AAAAACU)	1.36	TargetScan Human	Moderate (predicted)		RGS17	Opioid Signaling Pathway
hsa-mir-548ae-3p	miR-548ae-3p (and other miRNAs w/seed AAAAACU)	1.36	TargetScan Human	Moderate (predicted)		RGS13	Opioid Signaling Pathway
hsa-mir-4706	miR-4706 (and other miRNAs w/seed GCGGGGA)	-1.351	TargetScan Human	Moderate (predicted)		EGR4	Opioid Signaling Pathway
hsa-mir-4487	miR-4487 (miRNAs w/seed GAGCUGG)	-1.299	TargetScan Human	Moderate (predicted)		OGFR	Opioid Signaling Pathway
hsa-mir-4745-5p	miR-4481 (and other miRNAs w/seed GAGUGGG)	1.32	TargetScan Human	High (predicted)		RGS5	Opioid Signaling Pathway
hsa-mir-4445	miR-4445-5p (miRNAs w/seed GAUUGUU)	1.47	TargetScan Human	Moderate (predicted)		RGS17	Opioid Signaling Pathway
mmu-mir-425-5p	miR-425-5p (and other miRNAs w/seed AUGACAC)	1.26	TargetScan Human	High (predicted)		RGS13	Opioid Signaling Pathway
hsa-mir-3910	miR-3910 (miRNAs w/seed AAGGCAU)	1.4	TargetScan Human	High (predicted)		SIGMAR1	Opioid Signaling Pathway
hsa-mir-3910	miR-3910 (miRNAs w/seed AAGGCAU)	1.4	TargetScan Human	Moderate (predicted)		RGS8	Opioid Signaling Pathway
mmu-mir-335	miR-335-5p (and other miRNAs w/seed CAAGAGC)	1.35	TargetScan Human	Moderate (predicted)		RGS13	Opioid Signaling Pathway
hsa-mir-331	miR-331-3p (miRNAs w/seed CCCCUGG)	1.21	TargetScan Human	High (predicted)		RGS5	Opioid Signaling Pathway
hsa-mir-30c-5p	miR-30c-5p (and other miRNAs w/seed GUAAACA)	1.24	TargetScan Human	Moderate (predicted)		SIGMAR1	Opioid Signaling Pathway
hsa-mir-30c-5p	miR-30c-5p (and other miRNAs w/seed GUAAACA)	1.24	TargetScan Human	Moderate (predicted)		RGS17	Opioid Signaling Pathway
hsa-mir-30c-5p	miR-30c-5p (and other miRNAs w/seed GUAAACA)	1.24	TargetScan Human	Moderate (predicted)		RGS1	Opioid Signaling Pathway
hsa-mir-27b	miR-27b-3p (and other miRNAs w/seed UCACAGU)	1.27	TargetScan Human	Moderate (predicted)		RGS8	Opioid Signaling Pathway
hsa-mir-27b	miR-27b-3p (and other miRNAs w/seed UCACAGU)	1.27	TargetScan Human	Moderate (predicted)		RGS17	Opioid Signaling Pathway
hsa-mir-27b	miR-27b-3p (and other miRNAs w/seed UCACAGU)	1.27	TargetScan Human	Moderate (predicted)		RGS1	Opioid Signaling Pathway
mmu-mir-149	miR-149-5p (miRNAs w/seed CUGGCUC)	1.45	TargetScan Human	Moderate (predicted)		SIGMAR1	Opioid Signaling Pathway
hsa-mir-135a-5p	miR-135a-5p (and other miRNAs w/seed AUGGCUU)	1.31	TargetScan Human	Moderate (predicted)		RGS5	Opioid Signaling Pathway
hsa-mir-1287-5p	miR-1287-5p (miRNAs w/seed GCUGGAU)	1.2	TargetScan Human	Moderate (predicted)		RGS11	Opioid Signaling Pathway
hsa-mir-1287-5p	miR-1287-5p (miRNAs w/seed GCUGGAU)	1.2	TargetScan Human	Moderate (predicted)		EGR4	Opioid Signaling Pathway
hsa-mir-1224-5p	miR-1224-5p (and other miRNAs w/seed UGAGGAC)	1.26	TargetScan Human	Moderate (predicted)		SIGMAR1	Opioid Signaling Pathway
hsa-mir-3178	miR-10394-3p (and other miRNAs w/seed GGGCGCG)	1.21	TargetScan Human	High (predicted)		SLC12A5	Opioid Signaling Pathway
hsa-let-7f-5p	let-7e-5p (and other miRNAs w/seed GAGGUAG)	-1.471	TarBase	Experimentally Observed		SIGMAR1	Opioid Signaling Pathway
hsa-let-7f-5p	let-7e-5p (and other miRNAs w/seed GAGGUAG)	-1.471	TargetScan Human	Moderate (predicted)		RGS17	Opioid Signaling Pathway
hsa-mir-30c-5p	miR-30c-5p (and other miRNAs w/seed GUAAACA)	1.24	TargetScan Human	Moderate (predicted)		CHI3L1	Oncostatin M Signaling
hsa-mir-4706	miR-4706 (and other miRNAs w/seed GCGGGGA)	-1.351	TargetScan Human	Moderate (predicted)		FADS2	Oleate Biosynthesis II (Animals),γ-linolenate Biosynthesis II (Animals)
hsa-mir-331	miR-331-3p (miRNAs w/seed CCCCUGG)	1.21	TargetScan Human	Moderate (predicted)		FADS2	Oleate Biosynthesis II (Animals),γ-linolenate Biosynthesis II (Animals)
hsa-let-7f-5p	let-7e-5p (and other miRNAs w/seed GAGGUAG)	-1.471	TarBase	Experimentally Observed		FADS2	Oleate Biosynthesis II (Animals),γ-linolenate Biosynthesis II (Animals)
mmu-mir-149	miR-149-5p (miRNAs w/seed CUGGCUC)	1.45	TargetScan Human	High (predicted)		PTPRT	Oleate Biosynthesis II (Animals),Protein Kinase A Signaling
hsa-mir-1287-5p	miR-1287-5p (miRNAs w/seed GCUGGAU)	1.2	TargetScan Human	Moderate (predicted)		PTPRT	Oleate Biosynthesis II (Animals),Protein Kinase A Signaling
hsa-mir-504	miR-504-5p (and other miRNAs w/seed GACCCUG)	1.3	TargetScan Human	Moderate (predicted)		FADS6	Oleate Biosynthesis II (Animals)
hsa-mir-4487	miR-4487 (miRNAs w/seed GAGCUGG)	-1.299	TargetScan Human	Moderate (predicted)		SCD5	Oleate Biosynthesis II (Animals)
hsa-mir-331	miR-331-3p (miRNAs w/seed CCCCUGG)	1.21	TargetScan Human	High (predicted)		FADS6	Oleate Biosynthesis II (Animals)
hsa-mir-10b-5p	miR-10b-5p (and other miRNAs w/seed ACCCUGU)	1.35	TargetScan Human	Moderate (predicted)		SCD5	Oleate Biosynthesis II (Animals)
hsa-mir-3178	miR-10394-3p (and other miRNAs w/seed GGGCGCG)	1.21	TargetScan Human	High (predicted)		SCD5	Oleate Biosynthesis II (Animals)
hsa-mir-331	miR-331-3p (miRNAs w/seed CCCCUGG)	1.21	TargetScan Human	Moderate (predicted)		VCP	NRF2-mediated Oxidative Stress Response,Unfolded protein response
mmu-mir-132	miR-132-3p (and other miRNAs w/seed AACAGUC)	1.22	TargetScan Human	Moderate (predicted)		DNAJA2	NRF2-mediated Oxidative Stress Response,Unfolded protein response
hsa-mir-3178	miR-10394-3p (and other miRNAs w/seed GGGCGCG)	1.21	TargetScan Human	Moderate (predicted)		VCP	NRF2-mediated Oxidative Stress Response,Unfolded protein response
hsa-mir-3910	miR-3910 (miRNAs w/seed AAGGCAU)	1.4	TargetScan Human	Moderate (predicted)		USP14	NRF2-mediated Oxidative Stress Response,Protein Ubiquitination Pathway
hsa-mir-30c-5p	miR-30c-5p (and other miRNAs w/seed GUAAACA)	1.24	TargetScan Human	Moderate (predicted)		JUNB	NRF2-mediated Oxidative Stress Response,PCP pathway
hsa-mir-3178	miR-10394-3p (and other miRNAs w/seed GGGCGCG)	1.21	TargetScan Human	Moderate (predicted)		JUNB	NRF2-mediated Oxidative Stress Response,PCP pathway
hsa-mir-548a-3p	miR-548f-3p (and other miRNAs w/seed AAAACUG)	1.27	TargetScan Human	Moderate (predicted)		HACD3	NRF2-mediated Oxidative Stress Response
hsa-mir-4706	miR-4706 (and other miRNAs w/seed GCGGGGA)	-1.351	TargetScan Human	High (predicted)		MAFK	NRF2-mediated Oxidative Stress Response
hsa-mir-4745-5p	miR-4481 (and other miRNAs w/seed GAGUGGG)	1.32	TargetScan Human	Moderate (predicted)		ENC1	NRF2-mediated Oxidative Stress Response
hsa-mir-4745-5p	miR-4481 (and other miRNAs w/seed GAGUGGG)	1.32	TargetScan Human	Moderate (predicted)		CCT7	NRF2-mediated Oxidative Stress Response
hsa-mir-4443	miR-4443 (miRNAs w/seed UGGAGGC)	1.22	TargetScan Human	Moderate (predicted)		EPHX1	NRF2-mediated Oxidative Stress Response
mmu-mir-421	miR-421-3p (and other miRNAs w/seed UCAACAG)	1.25	TargetScan Human	Moderate (predicted)		DNAJA3	NRF2-mediated Oxidative Stress Response
hsa-mir-331	miR-331-3p (miRNAs w/seed CCCCUGG)	1.21	TargetScan Human	Moderate (predicted)		MAFK	NRF2-mediated Oxidative Stress Response
hsa-mir-331	miR-331-3p (miRNAs w/seed CCCCUGG)	1.21	TargetScan Human	High (predicted)		MAFG	NRF2-mediated Oxidative Stress Response
hsa-mir-3128	miR-3128 (and other miRNAs w/seed CUGGCAA)	1.3	TargetScan Human	Moderate (predicted)		HACD3	NRF2-mediated Oxidative Stress Response
mmu-mir-31	miR-31-5p (and other miRNAs w/seed GGCAAGA)	1.44	TargetScan Human	High (predicted)		HACD3	NRF2-mediated Oxidative Stress Response
hsa-mir-27b	miR-27b-3p (and other miRNAs w/seed UCACAGU)	1.27	TargetScan Human	High (predicted)		CLPP	NRF2-mediated Oxidative Stress Response
hsa-mir-135a-5p	miR-135a-5p (and other miRNAs w/seed AUGGCUU)	1.31	TargetScan Human	Moderate (predicted)		BACH1	NRF2-mediated Oxidative Stress Response
hsa-mir-3178	miR-10394-3p (and other miRNAs w/seed GGGCGCG)	1.21	TargetScan Human	Moderate (predicted)		MAFG	NRF2-mediated Oxidative Stress Response
hsa-let-7f-5p	let-7e-5p (and other miRNAs w/seed GAGGUAG)	-1.471	TargetScan Human	Moderate (predicted)		ERP29	NRF2-mediated Oxidative Stress Response
hsa-let-7f-5p	let-7e-5p (and other miRNAs w/seed GAGGUAG)	-1.471	TargetScan Human	High (predicted)		BACH1	NRF2-mediated Oxidative Stress Response
hsa-mir-4443	miR-4443 (miRNAs w/seed UGGAGGC)	1.22	TargetScan Human	Moderate (predicted)		DLL4	Notch Signaling,Th1 and Th2 Activation Pathway,Th1 Pathway
mmu-mir-31	miR-31-5p (and other miRNAs w/seed GGCAAGA)	1.44	TargetScan Human	Moderate (predicted)		DLL4	Notch Signaling,Th1 and Th2 Activation Pathway,Th1 Pathway
hsa-mir-30c-5p	miR-30c-5p (and other miRNAs w/seed GUAAACA)	1.24	TargetScan Human	Moderate (predicted)		DLL4	Notch Signaling,Th1 and Th2 Activation Pathway,Th1 Pathway
hsa-mir-27b	miR-27b-3p (and other miRNAs w/seed UCACAGU)	1.27	TargetScan Human	Moderate (predicted)		DLL4	Notch Signaling,Th1 and Th2 Activation Pathway,Th1 Pathway
hsa-mir-30c-5p	miR-30c-5p (and other miRNAs w/seed GUAAACA)	1.24	TargetScan Human	Moderate (predicted)		MAML1	Notch Signaling,Regulation of the Epithelial-Mesenchymal Transition Pathway
hsa-mir-1282	miR-1282 (miRNAs w/seed CGUUUGC)	1.38	TargetScan Human	Moderate (predicted)		MAML1	Notch Signaling,Regulation of the Epithelial-Mesenchymal Transition Pathway
hsa-mir-504	miR-504-5p (and other miRNAs w/seed GACCCUG)	1.3	TargetScan Human	Moderate (predicted)		MFNG	Notch Signaling
hsa-mir-4706	miR-4706 (and other miRNAs w/seed GCGGGGA)	-1.351	TargetScan Human	Moderate (predicted)		RFNG	Notch Signaling
hsa-mir-4706	miR-4706 (and other miRNAs w/seed GCGGGGA)	-1.351	TargetScan Human	Moderate (predicted)		LFNG	Notch Signaling
hsa-mir-4487	miR-4487 (miRNAs w/seed GAGCUGG)	-1.299	TargetScan Human	Moderate (predicted)		DTX4	Notch Signaling
hsa-mir-4745-5p	miR-4481 (and other miRNAs w/seed GAGUGGG)	1.32	TargetScan Human	Moderate (predicted)		NUMBL	Notch Signaling
hsa-mir-4745-5p	miR-4481 (and other miRNAs w/seed GAGUGGG)	1.32	TargetScan Human	Moderate (predicted)		MFNG	Notch Signaling
hsa-mir-4443	miR-4443 (miRNAs w/seed UGGAGGC)	1.22	TargetScan Human	High (predicted)		MAML3	Notch Signaling
mmu-mir-425-5p	miR-425-5p (and other miRNAs w/seed AUGACAC)	1.26	TargetScan Human	Moderate (predicted)		LFNG	Notch Signaling
hsa-mir-3910	miR-3910 (miRNAs w/seed AAGGCAU)	1.4	TargetScan Human	Moderate (predicted)		CNTN1	Notch Signaling
hsa-mir-331	miR-331-3p (miRNAs w/seed CCCCUGG)	1.21	TargetScan Human	High (predicted)		MFNG	Notch Signaling
hsa-mir-3128	miR-3128 (and other miRNAs w/seed CUGGCAA)	1.3	TargetScan Human	Moderate (predicted)		CNTN1	Notch Signaling
hsa-mir-3178	miR-10394-3p (and other miRNAs w/seed GGGCGCG)	1.21	TargetScan Human	Moderate (predicted)		HES5	Notch Signaling
hsa-mir-100-5p	miR-100-5p (and other miRNAs w/seed ACCCGUA)	1.32	TargetScan Human	High (predicted)		HES7	Notch Signaling
hsa-let-7f-5p	let-7e-5p (and other miRNAs w/seed GAGGUAG)	-1.471	TargetScan Human	Moderate (predicted)		NUMBL	Notch Signaling
hsa-let-7f-5p	let-7e-5p (and other miRNAs w/seed GAGGUAG)	-1.471	TargetScan Human	Moderate (predicted)		DTX4	Notch Signaling
hsa-let-7f-5p	let-7e-5p (and other miRNAs w/seed GAGGUAG)	-1.471	TargetScan Human	High (predicted)		DTX2	Notch Signaling
hsa-mir-1287-5p	miR-1287-5p (miRNAs w/seed GCUGGAU)	1.2	TargetScan Human	Moderate (predicted)		FHIT	Non-Small Cell Lung Cancer Signaling,Small Cell Lung Cancer Signaling
hsa-mir-4487	miR-4487 (miRNAs w/seed GAGCUGG)	-1.299	TargetScan Human	Moderate (predicted)		SNTB2	nNOS Signaling in Skeletal Muscle Cells
mmu-mir-421	miR-421-3p (and other miRNAs w/seed UCAACAG)	1.25	TargetScan Human	Moderate (predicted)		SNTB2	nNOS Signaling in Skeletal Muscle Cells
hsa-mir-3128	miR-3128 (and other miRNAs w/seed CUGGCAA)	1.3	TargetScan Human	Moderate (predicted)		SNTB2	nNOS Signaling in Skeletal Muscle Cells
mmu-mir-149	miR-149-5p (miRNAs w/seed CUGGCUC)	1.45	TargetScan Human	Moderate (predicted)		SNTB2	nNOS Signaling in Skeletal Muscle Cells
hsa-mir-135a-5p	miR-135a-5p (and other miRNAs w/seed AUGGCUU)	1.31	TargetScan Human	High (predicted)		SNTB2	nNOS Signaling in Skeletal Muscle Cells
hsa-mir-135a-5p	miR-135a-5p (and other miRNAs w/seed AUGGCUU)	1.31	TargetScan Human	Moderate (predicted)		SNTA1	nNOS Signaling in Skeletal Muscle Cells
hsa-mir-27b	miR-27b-3p (and other miRNAs w/seed UCACAGU)	1.27	TargetScan Human	Moderate (predicted)		AOX1	Nicotine Degradation II,Nicotine Degradation III,NRF2-mediated Oxidative Stress Response
hsa-mir-1287-5p	miR-1287-5p (miRNAs w/seed GCUGGAU)	1.2	TargetScan Human	Moderate (predicted)		AOX1	Nicotine Degradation II,Nicotine Degradation III,NRF2-mediated Oxidative Stress Response
hsa-mir-4487	miR-4487 (miRNAs w/seed GAGCUGG)	-1.299	TargetScan Human	High (predicted)		INMT	Nicotine Degradation II
mmu-mir-149	miR-149-5p (miRNAs w/seed CUGGCUC)	1.45	TargetScan Human	Moderate (predicted)		INMT	Nicotine Degradation II
hsa-mir-3128	miR-3128 (and other miRNAs w/seed CUGGCAA)	1.3	TargetScan Human	Moderate (predicted)		SIGIRR	NF-κB Signaling,Toll-like Receptor Signaling,TREM1 Signaling
hsa-mir-4706	miR-4706 (and other miRNAs w/seed GCGGGGA)	-1.351	TargetScan Human	Moderate (predicted)		TNFRSF11A	NF-κB Signaling,PTEN Signaling,RANK Signaling in Osteoclasts,Role of Osteoblasts, Osteoclasts and Chondrocytes in Rheumatoid Arthritis,STAT3 Pathway
hsa-mir-1284	miR-1284 (and other miRNAs w/seed CUAUACA)	1.31	TargetScan Human	Moderate (predicted)		TNFRSF11A	NF-κB Signaling,PTEN Signaling,RANK Signaling in Osteoclasts,Role of Osteoblasts, Osteoclasts and Chondrocytes in Rheumatoid Arthritis,STAT3 Pathway
hsa-mir-27b	miR-27b-3p (and other miRNAs w/seed UCACAGU)	1.27	TargetScan Human	Moderate (predicted)		TAB3	NF-κB Signaling
hsa-mir-874	miR-874-3p (miRNAs w/seed UGCCCUG)	1.21	TargetScan Human	Moderate (predicted)		SORCS1	Neurotrophin/TRK Signaling
hsa-mir-4445	miR-4445-5p (miRNAs w/seed GAUUGUU)	1.47	TargetScan Human	Moderate (predicted)		SORCS1	Neurotrophin/TRK Signaling
mmu-mir-421	miR-421-3p (and other miRNAs w/seed UCAACAG)	1.25	TargetScan Human	High (predicted)		SPRY1	Neurotrophin/TRK Signaling
mmu-mir-335	miR-335-5p (and other miRNAs w/seed CAAGAGC)	1.35	TargetScan Human	Moderate (predicted)		SORCS1	Neurotrophin/TRK Signaling
hsa-mir-27b	miR-27b-3p (and other miRNAs w/seed UCACAGU)	1.27	TargetScan Human	High (predicted)		SPRY2	Neurotrophin/TRK Signaling
mmu-mir-132	miR-132-3p (and other miRNAs w/seed AACAGUC)	1.22	TargetScan Human	Moderate (predicted)		SPRY1	Neurotrophin/TRK Signaling
hsa-mir-4443	miR-4443 (miRNAs w/seed UGGAGGC)	1.22	TargetScan Human	Moderate (predicted)		TPP1	Neuroprotective Role of THOP1 in Alzheimer's Disease,Telomerase Signaling
hsa-mir-1224-5p	miR-1224-5p (and other miRNAs w/seed UGAGGAC)	1.26	TargetScan Human	Moderate (predicted)		TPP1	Neuroprotective Role of THOP1 in Alzheimer's Disease,Telomerase Signaling
hsa-let-7f-5p	let-7e-5p (and other miRNAs w/seed GAGGUAG)	-1.471	TargetScan Human	Moderate (predicted)		TPP1	Neuroprotective Role of THOP1 in Alzheimer's Disease,Telomerase Signaling
hsa-mir-874	miR-874-3p (miRNAs w/seed UGCCCUG)	1.21	TargetScan Human	Moderate (predicted)		CTRL	Neuroprotective Role of THOP1 in Alzheimer's Disease,SPINK1 Pancreatic Cancer Pathway
hsa-mir-4487	miR-4487 (miRNAs w/seed GAGCUGG)	-1.299	TargetScan Human	High (predicted)		CTRL	Neuroprotective Role of THOP1 in Alzheimer's Disease,SPINK1 Pancreatic Cancer Pathway
hsa-mir-30c-5p	miR-30c-5p (and other miRNAs w/seed GUAAACA)	1.24	TargetScan Human	Moderate (predicted)		CTRL	Neuroprotective Role of THOP1 in Alzheimer's Disease,SPINK1 Pancreatic Cancer Pathway
hsa-mir-3128	miR-3128 (and other miRNAs w/seed CUGGCAA)	1.3	TargetScan Human	Moderate (predicted)		HTRA1	Neuroprotective Role of THOP1 in Alzheimer's Disease,Osteoarthritis Pathway
mmu-mir-31	miR-31-5p (and other miRNAs w/seed GGCAAGA)	1.44	TargetScan Human	High (predicted)		HTRA1	Neuroprotective Role of THOP1 in Alzheimer's Disease,Osteoarthritis Pathway
hsa-mir-877	miR-877-5p (and other miRNAs w/seed UAGAGGA)	-1.299	TargetScan Human	Moderate (predicted)		PNOC	Neuroprotective Role of THOP1 in Alzheimer's Disease,Opioid Signaling Pathway
hsa-mir-4443	miR-4443 (miRNAs w/seed UGGAGGC)	1.22	TargetScan Human	Moderate (predicted)		PNOC	Neuroprotective Role of THOP1 in Alzheimer's Disease,Opioid Signaling Pathway
mmu-mir-31	miR-31-5p (and other miRNAs w/seed GGCAAGA)	1.44	TargetScan Human	High (predicted)		PNOC	Neuroprotective Role of THOP1 in Alzheimer's Disease,Opioid Signaling Pathway
hsa-mir-1224-5p	miR-1224-5p (and other miRNAs w/seed UGAGGAC)	1.26	TargetScan Human	Moderate (predicted)		PDYN	Neuroprotective Role of THOP1 in Alzheimer's Disease,Opioid Signaling Pathway
hsa-mir-877	miR-877-5p (and other miRNAs w/seed UAGAGGA)	-1.299	TargetScan Human	Moderate (predicted)		ENDOU	Neuroprotective Role of THOP1 in Alzheimer's Disease
hsa-mir-874	miR-874-3p (miRNAs w/seed UGCCCUG)	1.21	TargetScan Human	Moderate (predicted)		PRSS8	Neuroprotective Role of THOP1 in Alzheimer's Disease
hsa-mir-874	miR-874-3p (miRNAs w/seed UGCCCUG)	1.21	TargetScan Human	Moderate (predicted)		GZMK	Neuroprotective Role of THOP1 in Alzheimer's Disease
hsa-mir-4706	miR-4706 (and other miRNAs w/seed GCGGGGA)	-1.351	TargetScan Human	High (predicted)		PRSS22	Neuroprotective Role of THOP1 in Alzheimer's Disease
hsa-mir-4487	miR-4487 (miRNAs w/seed GAGCUGG)	-1.299	TargetScan Human	Moderate (predicted)		TMPRSS11E	Neuroprotective Role of THOP1 in Alzheimer's Disease
hsa-mir-4487	miR-4487 (miRNAs w/seed GAGCUGG)	-1.299	TargetScan Human	Moderate (predicted)		ENDOU	Neuroprotective Role of THOP1 in Alzheimer's Disease
hsa-mir-4745-5p	miR-4481 (and other miRNAs w/seed GAGUGGG)	1.32	TargetScan Human	High (predicted)		PRSS42P	Neuroprotective Role of THOP1 in Alzheimer's Disease
hsa-mir-4745-5p	miR-4481 (and other miRNAs w/seed GAGUGGG)	1.32	TargetScan Human	Moderate (predicted)		PRSS33	Neuroprotective Role of THOP1 in Alzheimer's Disease
hsa-mir-4745-5p	miR-4481 (and other miRNAs w/seed GAGUGGG)	1.32	TargetScan Human	Moderate (predicted)		HPN	Neuroprotective Role of THOP1 in Alzheimer's Disease
hsa-mir-4443	miR-4443 (miRNAs w/seed UGGAGGC)	1.22	TargetScan Human	High (predicted)		ST14	Neuroprotective Role of THOP1 in Alzheimer's Disease
hsa-mir-4443	miR-4443 (miRNAs w/seed UGGAGGC)	1.22	TargetScan Human	Moderate (predicted)		PRSS38	Neuroprotective Role of THOP1 in Alzheimer's Disease
hsa-mir-4443	miR-4443 (miRNAs w/seed UGGAGGC)	1.22	TargetScan Human	High (predicted)		PRSS33	Neuroprotective Role of THOP1 in Alzheimer's Disease
hsa-mir-4443	miR-4443 (miRNAs w/seed UGGAGGC)	1.22	TargetScan Human	High (predicted)		PRSS22	Neuroprotective Role of THOP1 in Alzheimer's Disease
hsa-mir-4443	miR-4443 (miRNAs w/seed UGGAGGC)	1.22	TargetScan Human	Moderate (predicted)		HPN	Neuroprotective Role of THOP1 in Alzheimer's Disease
hsa-mir-331	miR-331-3p (miRNAs w/seed CCCCUGG)	1.21	TargetScan Human	Moderate (predicted)		TMPRSS2	Neuroprotective Role of THOP1 in Alzheimer's Disease
hsa-mir-331	miR-331-3p (miRNAs w/seed CCCCUGG)	1.21	TargetScan Human	High (predicted)		PRSS33	Neuroprotective Role of THOP1 in Alzheimer's Disease
mmu-mir-31	miR-31-5p (and other miRNAs w/seed GGCAAGA)	1.44	TargetScan Human	Moderate (predicted)		PRSS8	Neuroprotective Role of THOP1 in Alzheimer's Disease
hsa-mir-30c-5p	miR-30c-5p (and other miRNAs w/seed GUAAACA)	1.24	TargetScan Human	Moderate (predicted)		HTRA3	Neuroprotective Role of THOP1 in Alzheimer's Disease
hsa-mir-30c-5p	miR-30c-5p (and other miRNAs w/seed GUAAACA)	1.24	TargetScan Human	High (predicted)		FAP	Neuroprotective Role of THOP1 in Alzheimer's Disease
hsa-mir-27b	miR-27b-3p (and other miRNAs w/seed UCACAGU)	1.27	TargetScan Human	Moderate (predicted)		TMPRSS7	Neuroprotective Role of THOP1 in Alzheimer's Disease
hsa-mir-27b	miR-27b-3p (and other miRNAs w/seed UCACAGU)	1.27	TargetScan Human,miRecords	Experimentally Observed,Moderate (predicted)		ST14	Neuroprotective Role of THOP1 in Alzheimer's Disease
hsa-mir-27b	miR-27b-3p (and other miRNAs w/seed UCACAGU)	1.27	TargetScan Human	Moderate (predicted)		ENDOU	Neuroprotective Role of THOP1 in Alzheimer's Disease
mmu-mir-149	miR-149-5p (miRNAs w/seed CUGGCUC)	1.45	TargetScan Human	Moderate (predicted)		TPSD1	Neuroprotective Role of THOP1 in Alzheimer's Disease
hsa-mir-135a-5p	miR-135a-5p (and other miRNAs w/seed AUGGCUU)	1.31	TargetScan Human	Moderate (predicted)		TMPRSS11D	Neuroprotective Role of THOP1 in Alzheimer's Disease
mmu-mir-132	miR-132-3p (and other miRNAs w/seed AACAGUC)	1.22	TargetScan Human	Moderate (predicted)		NFYA	Neuroprotective Role of THOP1 in Alzheimer's Disease
hsa-mir-1287-5p	miR-1287-5p (miRNAs w/seed GCUGGAU)	1.2	TargetScan Human	High (predicted)		PRSS42P	Neuroprotective Role of THOP1 in Alzheimer's Disease
hsa-mir-1287-5p	miR-1287-5p (miRNAs w/seed GCUGGAU)	1.2	TargetScan Human	High (predicted)		ENDOU	Neuroprotective Role of THOP1 in Alzheimer's Disease
hsa-mir-1224-5p	miR-1224-5p (and other miRNAs w/seed UGAGGAC)	1.26	TargetScan Human	Moderate (predicted)		TMPRSS11B	Neuroprotective Role of THOP1 in Alzheimer's Disease
hsa-let-7f-5p	let-7e-5p (and other miRNAs w/seed GAGGUAG)	-1.471	TargetScan Human	Moderate (predicted)		TMPRSS2	Neuroprotective Role of THOP1 in Alzheimer's Disease
hsa-let-7f-5p	let-7e-5p (and other miRNAs w/seed GAGGUAG)	-1.471	TargetScan Human	High (predicted)		PRSS22	Neuroprotective Role of THOP1 in Alzheimer's Disease
mmu-mir-335	miR-335-5p (and other miRNAs w/seed CAAGAGC)	1.35	TargetScan Human	Moderate (predicted)		TICAM2	Neuroinflammation Signaling Pathway,Toll-like Receptor Signaling
hsa-mir-3128	miR-3128 (and other miRNAs w/seed CUGGCAA)	1.3	TargetScan Human	Moderate (predicted)		TICAM2	Neuroinflammation Signaling Pathway,Toll-like Receptor Signaling
mmu-mir-31	miR-31-5p (and other miRNAs w/seed GGCAAGA)	1.44	TargetScan Human	High (predicted)		IDE	Neuroinflammation Signaling Pathway,Neuroprotective Role of THOP1 in Alzheimer's Disease
hsa-mir-874	miR-874-3p (miRNAs w/seed UGCCCUG)	1.21	TargetScan Human	Moderate (predicted)		MFGE8	Neuroinflammation Signaling Pathway
hsa-mir-4487	miR-4487 (miRNAs w/seed GAGCUGG)	-1.299	TargetScan Human	Moderate (predicted)		CALB2	Neuroinflammation Signaling Pathway
mmu-mir-421	miR-421-3p (and other miRNAs w/seed UCAACAG)	1.25	TargetScan Human	High (predicted)		CD200	Neuroinflammation Signaling Pathway
mmu-mir-31	miR-31-5p (and other miRNAs w/seed GGCAAGA)	1.44	TargetScan Human	Moderate (predicted)		MFGE8	Neuroinflammation Signaling Pathway
mmu-mir-31	miR-31-5p (and other miRNAs w/seed GGCAAGA)	1.44	TargetScan Human	High (predicted)		IL34	Neuroinflammation Signaling Pathway
mmu-mir-31	miR-31-5p (and other miRNAs w/seed GGCAAGA)	1.44	TargetScan Human	Moderate (predicted)		CALB2	Neuroinflammation Signaling Pathway
hsa-mir-30c-5p	miR-30c-5p (and other miRNAs w/seed GUAAACA)	1.24	TargetScan Human	High (predicted)		CALB2	Neuroinflammation Signaling Pathway
hsa-mir-1287-5p	miR-1287-5p (miRNAs w/seed GCUGGAU)	1.2	TargetScan Human	High (predicted)		S100B	Neuroinflammation Signaling Pathway
hsa-mir-1287-5p	miR-1287-5p (miRNAs w/seed GCUGGAU)	1.2	TargetScan Human	Moderate (predicted)		BIRC7	Neuroinflammation Signaling Pathway
hsa-mir-1284	miR-1284 (and other miRNAs w/seed CUAUACA)	1.31	TargetScan Human	Moderate (predicted)		CD200R1	Neuroinflammation Signaling Pathway
hsa-mir-1282	miR-1282 (miRNAs w/seed CGUUUGC)	1.38	TargetScan Human	Moderate (predicted)		CD200R1	Neuroinflammation Signaling Pathway
hsa-mir-1224-5p	miR-1224-5p (and other miRNAs w/seed UGAGGAC)	1.26	TargetScan Human	Moderate (predicted)		CD200R1	Neuroinflammation Signaling Pathway
hsa-let-7f-5p	let-7e-5p (and other miRNAs w/seed GAGGUAG)	-1.471	TargetScan Human	High (predicted)		CD200R1	Neuroinflammation Signaling Pathway
hsa-let-7f-5p	let-7e-5p (and other miRNAs w/seed GAGGUAG)	-1.471	TargetScan Human	Moderate (predicted)		CD200	Neuroinflammation Signaling Pathway
hsa-mir-874	miR-874-3p (miRNAs w/seed UGCCCUG)	1.21	TargetScan Human	Moderate (predicted)		TMEFF2	Neuregulin Signaling
hsa-mir-1287-5p	miR-1287-5p (miRNAs w/seed GCUGGAU)	1.2	TargetScan Human	Moderate (predicted)		RNF41	Neuregulin Signaling
hsa-mir-27b	miR-27b-3p (and other miRNAs w/seed UCACAGU)	1.27	TargetScan Human	Moderate (predicted)		ENAH	Netrin Signaling
mmu-mir-31	miR-31-5p (and other miRNAs w/seed GGCAAGA)	1.44	TargetScan Human	Moderate (predicted)		RNF111	NER Pathway,TGF-β Signaling
hsa-mir-548ae-3p	miR-548ae-3p (and other miRNAs w/seed AAAAACU)	1.36	TargetScan Human	Moderate (predicted)		HMGN1	NER Pathway,p38 MAPK Signaling
hsa-mir-877	miR-877-5p (and other miRNAs w/seed UAGAGGA)	-1.299	TargetScan Human	Moderate (predicted)		ERCC5	NER Pathway,Nucleotide Excision Repair Pathway
hsa-mir-874	miR-874-3p (miRNAs w/seed UGCCCUG)	1.21	TargetScan Human	Moderate (predicted)		RAD23B	NER Pathway,Nucleotide Excision Repair Pathway
mmu-mir-335	miR-335-5p (and other miRNAs w/seed CAAGAGC)	1.35	TargetScan Human	Moderate (predicted)		ERCC4	NER Pathway,Nucleotide Excision Repair Pathway
hsa-mir-30c-5p	miR-30c-5p (and other miRNAs w/seed GUAAACA)	1.24	TarBase,TargetScan Human	Experimentally Observed,High (predicted)		RAD23B	NER Pathway,Nucleotide Excision Repair Pathway
hsa-mir-1287-5p	miR-1287-5p (miRNAs w/seed GCUGGAU)	1.2	TargetScan Human	Moderate (predicted)		RAD23B	NER Pathway,Nucleotide Excision Repair Pathway
hsa-mir-1284	miR-1284 (and other miRNAs w/seed CUAUACA)	1.31	TargetScan Human	Moderate (predicted)		ERCC8	NER Pathway,Nucleotide Excision Repair Pathway
hsa-let-7f-5p	let-7e-5p (and other miRNAs w/seed GAGGUAG)	-1.471	TargetScan Human	Moderate (predicted)		ERCC8	NER Pathway,Nucleotide Excision Repair Pathway
hsa-let-7f-5p	let-7e-5p (and other miRNAs w/seed GAGGUAG)	-1.471	TargetScan Human	Moderate (predicted)		ERCC4	NER Pathway,Nucleotide Excision Repair Pathway
hsa-mir-874	miR-874-3p (miRNAs w/seed UGCCCUG)	1.21	TargetScan Human	High (predicted)		POLD4	NER Pathway
hsa-mir-548a-3p	miR-548f-3p (and other miRNAs w/seed AAAACUG)	1.27	TargetScan Human	Moderate (predicted)		POLE2	NER Pathway
hsa-mir-548ac	miR-548d-3p (and other miRNAs w/seed AAAAACC)	1.3	TargetScan Human	Moderate (predicted)		POLE4	NER Pathway
hsa-mir-504	miR-504-5p (and other miRNAs w/seed GACCCUG)	1.3	TargetScan Human	Moderate (predicted)		COPS7B	NER Pathway
hsa-mir-504	miR-504-5p (and other miRNAs w/seed GACCCUG)	1.3	TargetScan Human	Moderate (predicted)		COPS4	NER Pathway
hsa-mir-4487	miR-4487 (miRNAs w/seed GAGCUGG)	-1.299	TargetScan Human	Moderate (predicted)		COPS7B	NER Pathway
hsa-mir-4745-5p	miR-4481 (and other miRNAs w/seed GAGUGGG)	1.32	TargetScan Human	Moderate (predicted)		UVSSA	NER Pathway
hsa-mir-4745-5p	miR-4481 (and other miRNAs w/seed GAGUGGG)	1.32	TargetScan Human	Moderate (predicted)		POLD3	NER Pathway
hsa-mir-4745-5p	miR-4481 (and other miRNAs w/seed GAGUGGG)	1.32	TargetScan Human	Moderate (predicted)		COPS7B	NER Pathway
mmu-mir-31	miR-31-5p (and other miRNAs w/seed GGCAAGA)	1.44	TargetScan Human	Moderate (predicted)		POLK	NER Pathway
mmu-mir-31	miR-31-5p (and other miRNAs w/seed GGCAAGA)	1.44	TargetScan Human	Moderate (predicted)		COPS2	NER Pathway
hsa-mir-30c-5p	miR-30c-5p (and other miRNAs w/seed GUAAACA)	1.24	TargetScan Human	Moderate (predicted)		POLE3	NER Pathway
hsa-mir-27b	miR-27b-3p (and other miRNAs w/seed UCACAGU)	1.27	TargetScan Human	Moderate (predicted)		TCEA1	NER Pathway
mmu-mir-149	miR-149-5p (miRNAs w/seed CUGGCUC)	1.45	TargetScan Human	Moderate (predicted)		CUL4A	NER Pathway
mmu-mir-132	miR-132-3p (and other miRNAs w/seed AACAGUC)	1.22	TargetScan Human	Moderate (predicted)		POLD3	NER Pathway
hsa-mir-1224-5p	miR-1224-5p (and other miRNAs w/seed UGAGGAC)	1.26	TargetScan Human	Moderate (predicted)		COPS7A	NER Pathway
hsa-mir-101-5p	miR-101-5p (miRNAs w/seed AGUUAUC)	1.48	TargetScan Human	Moderate (predicted)		COPS4	NER Pathway
hsa-let-7f-5p	let-7e-5p (and other miRNAs w/seed GAGGUAG)	-1.471	TarBase	Experimentally Observed		POLD2	NER Pathway
mmu-mir-335	miR-335-5p (and other miRNAs w/seed CAAGAGC)	1.35	TargetScan Human	High (predicted)	Bt.10961.1.S1_at	TOMM6	Necroptosis Signaling Pathway,Sirtuin Signaling Pathway
hsa-mir-877	miR-877-5p (and other miRNAs w/seed UAGAGGA)	-1.299	TargetScan Human	Moderate (predicted)		PAM16	Necroptosis Signaling Pathway,Sirtuin Signaling Pathway
hsa-mir-874	miR-874-3p (miRNAs w/seed UGCCCUG)	1.21	TargetScan Human	Moderate (predicted)		TOMM20	Necroptosis Signaling Pathway,Sirtuin Signaling Pathway
hsa-mir-874	miR-874-3p (miRNAs w/seed UGCCCUG)	1.21	TargetScan Human	High (predicted)		TIMM22	Necroptosis Signaling Pathway,Sirtuin Signaling Pathway
hsa-mir-874	miR-874-3p (miRNAs w/seed UGCCCUG)	1.21	TargetScan Human	Moderate (predicted)		TIMM17B	Necroptosis Signaling Pathway,Sirtuin Signaling Pathway
hsa-mir-548ac	miR-548d-3p (and other miRNAs w/seed AAAAACC)	1.3	TargetScan Human	Moderate (predicted)		PPID	Necroptosis Signaling Pathway,Sirtuin Signaling Pathway
hsa-mir-504	miR-504-5p (and other miRNAs w/seed GACCCUG)	1.3	TargetScan Human	Moderate (predicted)		TIMM8B	Necroptosis Signaling Pathway,Sirtuin Signaling Pathway
hsa-mir-504	miR-504-5p (and other miRNAs w/seed GACCCUG)	1.3	TargetScan Human	Moderate (predicted)		TIMM8A	Necroptosis Signaling Pathway,Sirtuin Signaling Pathway
hsa-mir-4706	miR-4706 (and other miRNAs w/seed GCGGGGA)	-1.351	TargetScan Human	Moderate (predicted)		TOMM40	Necroptosis Signaling Pathway,Sirtuin Signaling Pathway
hsa-mir-4706	miR-4706 (and other miRNAs w/seed GCGGGGA)	-1.351	TargetScan Human	Moderate (predicted)		TIMM44	Necroptosis Signaling Pathway,Sirtuin Signaling Pathway
hsa-mir-4487	miR-4487 (miRNAs w/seed GAGCUGG)	-1.299	TargetScan Human	Moderate (predicted)		TIMM17B	Necroptosis Signaling Pathway,Sirtuin Signaling Pathway
hsa-mir-4745-5p	miR-4481 (and other miRNAs w/seed GAGUGGG)	1.32	TargetScan Human	Moderate (predicted)		TOMM40L	Necroptosis Signaling Pathway,Sirtuin Signaling Pathway
hsa-mir-4745-5p	miR-4481 (and other miRNAs w/seed GAGUGGG)	1.32	TargetScan Human	Moderate (predicted)		PPIF	Necroptosis Signaling Pathway,Sirtuin Signaling Pathway
hsa-mir-4443	miR-4443 (miRNAs w/seed UGGAGGC)	1.22	TargetScan Human	Moderate (predicted)		TOMM40	Necroptosis Signaling Pathway,Sirtuin Signaling Pathway
hsa-mir-4443	miR-4443 (miRNAs w/seed UGGAGGC)	1.22	TargetScan Human	Moderate (predicted)		TIMM22	Necroptosis Signaling Pathway,Sirtuin Signaling Pathway
mmu-mir-425-5p	miR-425-5p (and other miRNAs w/seed AUGACAC)	1.26	TargetScan Human	Moderate (predicted)		TIMM10	Necroptosis Signaling Pathway,Sirtuin Signaling Pathway
mmu-mir-421	miR-421-3p (and other miRNAs w/seed UCAACAG)	1.25	TargetScan Human	High (predicted)		TOMM70	Necroptosis Signaling Pathway,Sirtuin Signaling Pathway
mmu-mir-421	miR-421-3p (and other miRNAs w/seed UCAACAG)	1.25	TargetScan Human	High (predicted)		TOMM34	Necroptosis Signaling Pathway,Sirtuin Signaling Pathway
mmu-mir-335	miR-335-5p (and other miRNAs w/seed CAAGAGC)	1.35	TargetScan Human	Moderate (predicted)		TOMM40L	Necroptosis Signaling Pathway,Sirtuin Signaling Pathway
hsa-mir-331	miR-331-3p (miRNAs w/seed CCCCUGG)	1.21	TargetScan Human	Moderate (predicted)		TOMM40	Necroptosis Signaling Pathway,Sirtuin Signaling Pathway
hsa-mir-3128	miR-3128 (and other miRNAs w/seed CUGGCAA)	1.3	TargetScan Human	Moderate (predicted)		TIMM22	Necroptosis Signaling Pathway,Sirtuin Signaling Pathway
hsa-mir-30c-5p	miR-30c-5p (and other miRNAs w/seed GUAAACA)	1.24	TargetScan Human	Moderate (predicted)		TOMM5	Necroptosis Signaling Pathway,Sirtuin Signaling Pathway
hsa-mir-30c-5p	miR-30c-5p (and other miRNAs w/seed GUAAACA)	1.24	TargetScan Human	Moderate (predicted)		TOMM20	Necroptosis Signaling Pathway,Sirtuin Signaling Pathway
hsa-mir-30c-5p	miR-30c-5p (and other miRNAs w/seed GUAAACA)	1.24	TargetScan Human	High (predicted)		PPID	Necroptosis Signaling Pathway,Sirtuin Signaling Pathway
hsa-mir-27b	miR-27b-3p (and other miRNAs w/seed UCACAGU)	1.27	TargetScan Human	Moderate (predicted)		TOMM40L	Necroptosis Signaling Pathway,Sirtuin Signaling Pathway
hsa-mir-27b	miR-27b-3p (and other miRNAs w/seed UCACAGU)	1.27	TargetScan Human	High (predicted)		PPIF	Necroptosis Signaling Pathway,Sirtuin Signaling Pathway
hsa-mir-135a-5p	miR-135a-5p (and other miRNAs w/seed AUGGCUU)	1.31	TargetScan Human	Moderate (predicted)		TIMM8B	Necroptosis Signaling Pathway,Sirtuin Signaling Pathway
mmu-mir-132	miR-132-3p (and other miRNAs w/seed AACAGUC)	1.22	TargetScan Human	High (predicted)		TIMM9	Necroptosis Signaling Pathway,Sirtuin Signaling Pathway
hsa-let-7f-5p	let-7e-5p (and other miRNAs w/seed GAGGUAG)	-1.471	TargetScan Human	Moderate (predicted)		TIMM17B	Necroptosis Signaling Pathway,Sirtuin Signaling Pathway
hsa-mir-101-5p	miR-101-5p (miRNAs w/seed AGUUAUC)	1.48	TargetScan Human	Moderate (predicted)		PELI1	Necroptosis Signaling Pathway,NF-κB Signaling
hsa-mir-30c-5p	miR-30c-5p (and other miRNAs w/seed GUAAACA)	1.24	TargetScan Human	Moderate (predicted)		TICAM1	Necroptosis Signaling Pathway,Neuroinflammation Signaling Pathway,Role of Pattern Recognition Receptors in Recognition of Bacteria and Viruses,Systemic Lupus Erythematosus In B Cell Signaling Pathway,Toll-like Receptor Signaling
hsa-mir-4706	miR-4706 (and other miRNAs w/seed GCGGGGA)	-1.351	TargetScan Human	Moderate (predicted)		RBCK1	Necroptosis Signaling Pathway
hsa-mir-4745-5p	miR-4481 (and other miRNAs w/seed GAGUGGG)	1.32	TargetScan Human	High (predicted)		MLKL	Necroptosis Signaling Pathway
hsa-mir-4443	miR-4443 (miRNAs w/seed UGGAGGC)	1.22	TargetScan Human	High (predicted)		RIPK3	Necroptosis Signaling Pathway
mmu-mir-149	miR-149-5p (miRNAs w/seed CUGGCUC)	1.45	TargetScan Human	Moderate (predicted)		RBCK1	Necroptosis Signaling Pathway
hsa-mir-1287-5p	miR-1287-5p (miRNAs w/seed GCUGGAU)	1.2	TargetScan Human	Moderate (predicted)		RNF31	Necroptosis Signaling Pathway
hsa-mir-874	miR-874-3p (miRNAs w/seed UGCCCUG)	1.21	TargetScan Human	Moderate (predicted)		KLRB1	Natural Killer Cell Signaling
hsa-mir-4706	miR-4706 (and other miRNAs w/seed GCGGGGA)	-1.351	TargetScan Human	Moderate (predicted)		KLRB1	Natural Killer Cell Signaling
hsa-mir-4487	miR-4487 (miRNAs w/seed GAGCUGG)	-1.299	TargetScan Human	High (predicted)		ULBP1	Natural Killer Cell Signaling
hsa-mir-4487	miR-4487 (miRNAs w/seed GAGCUGG)	-1.299	TargetScan Human	Moderate (predicted)		PVR	Natural Killer Cell Signaling
hsa-mir-4745-5p	miR-4481 (and other miRNAs w/seed GAGUGGG)	1.32	TargetScan Human	Moderate (predicted)		SIGLEC7	Natural Killer Cell Signaling
hsa-mir-4745-5p	miR-4481 (and other miRNAs w/seed GAGUGGG)	1.32	TargetScan Human	Moderate (predicted)		LAIR1	Natural Killer Cell Signaling
hsa-mir-4445	miR-4445-5p (miRNAs w/seed GAUUGUU)	1.47	TargetScan Human	High (predicted)		RAET1L	Natural Killer Cell Signaling
hsa-mir-4443	miR-4443 (miRNAs w/seed UGGAGGC)	1.22	TargetScan Human	Moderate (predicted)		ULBP2	Natural Killer Cell Signaling
hsa-mir-4443	miR-4443 (miRNAs w/seed UGGAGGC)	1.22	TargetScan Human	Moderate (predicted)		RAET1L	Natural Killer Cell Signaling
hsa-mir-4443	miR-4443 (miRNAs w/seed UGGAGGC)	1.22	TargetScan Human	Moderate (predicted)		PVR	Natural Killer Cell Signaling
mmu-mir-425-5p	miR-425-5p (and other miRNAs w/seed AUGACAC)	1.26	TargetScan Human	Moderate (predicted)		SH2D1A	Natural Killer Cell Signaling
hsa-mir-331	miR-331-3p (miRNAs w/seed CCCCUGG)	1.21	TargetScan Human	Moderate (predicted)		CD244	Natural Killer Cell Signaling
hsa-mir-3128	miR-3128 (and other miRNAs w/seed CUGGCAA)	1.3	TargetScan Human	Moderate (predicted)		KLRB1	Natural Killer Cell Signaling
mmu-mir-31	miR-31-5p (and other miRNAs w/seed GGCAAGA)	1.44	TargetScan Human	High (predicted)		SH2D1A	Natural Killer Cell Signaling
hsa-mir-27b	miR-27b-3p (and other miRNAs w/seed UCACAGU)	1.27	TargetScan Human	Moderate (predicted)		ULBP3	Natural Killer Cell Signaling
hsa-mir-135a-5p	miR-135a-5p (and other miRNAs w/seed AUGGCUU)	1.31	TargetScan Human	Moderate (predicted)		SH2D1A	Natural Killer Cell Signaling
mmu-mir-132	miR-132-3p (and other miRNAs w/seed AACAGUC)	1.22	TargetScan Human	Moderate (predicted)		LAIR1	Natural Killer Cell Signaling
hsa-mir-1287-5p	miR-1287-5p (miRNAs w/seed GCUGGAU)	1.2	TargetScan Human	Moderate (predicted)		RAET1L	Natural Killer Cell Signaling
hsa-mir-3178	miR-10394-3p (and other miRNAs w/seed GGGCGCG)	1.21	TargetScan Human	High (predicted)		ULBP3	Natural Killer Cell Signaling
hsa-mir-4487	miR-4487 (miRNAs w/seed GAGCUGG)	-1.299	TargetScan Human	High (predicted)		NAXD	NADH Repair
hsa-mir-3128	miR-3128 (and other miRNAs w/seed CUGGCAA)	1.3	TargetScan Human	Moderate (predicted)		NAXD	NADH Repair
hsa-mir-331	miR-331-3p (miRNAs w/seed CCCCUGG)	1.21	TargetScan Human	Moderate (predicted)		ACP2	NAD Phosphorylation and Dephosphorylation,NAD Salvage Pathway II
hsa-mir-548a-3p	miR-548f-3p (and other miRNAs w/seed AAAACUG)	1.27	TargetScan Human	Moderate (predicted)		NNT	NAD Phosphorylation and Dephosphorylation
mmu-mir-335	miR-335-5p (and other miRNAs w/seed CAAGAGC)	1.35	TargetScan Human	Moderate (predicted)		NNT	NAD Phosphorylation and Dephosphorylation
hsa-mir-1284	miR-1284 (and other miRNAs w/seed CUAUACA)	1.31	TargetScan Human	Moderate (predicted)		NNT	NAD Phosphorylation and Dephosphorylation
hsa-mir-135a-5p	miR-135a-5p (and other miRNAs w/seed AUGGCUU)	1.31	TargetScan Human	High (predicted)		NAMPT	NAD Biosynthesis III,Osteoarthritis Pathway,Sirtuin Signaling Pathway
hsa-mir-4445	miR-4445-5p (miRNAs w/seed GAUUGUU)	1.47	TargetScan Human	Moderate (predicted)		AFMID	NAD biosynthesis II (from tryptophan),Tryptophan Degradation III (Eukaryotic),Tryptophan Degradation to 2-amino-3-carboxymuconate Semialdehyde
mmu-mir-421	miR-421-3p (and other miRNAs w/seed UCAACAG)	1.25	TargetScan Human	Moderate (predicted)		KMO	NAD biosynthesis II (from tryptophan),Tryptophan Degradation III (Eukaryotic),Tryptophan Degradation to 2-amino-3-carboxymuconate Semialdehyde
hsa-mir-331	miR-331-3p (miRNAs w/seed CCCCUGG)	1.21	TargetScan Human	Moderate (predicted)		KMO	NAD biosynthesis II (from tryptophan),Tryptophan Degradation III (Eukaryotic),Tryptophan Degradation to 2-amino-3-carboxymuconate Semialdehyde
hsa-mir-3128	miR-3128 (and other miRNAs w/seed CUGGCAA)	1.3	TargetScan Human	Moderate (predicted)		HAAO	NAD biosynthesis II (from tryptophan),Tryptophan Degradation III (Eukaryotic),Tryptophan Degradation to 2-amino-3-carboxymuconate Semialdehyde
mmu-mir-31	miR-31-5p (and other miRNAs w/seed GGCAAGA)	1.44	TargetScan Human	High (predicted)		HAAO	NAD biosynthesis II (from tryptophan),Tryptophan Degradation III (Eukaryotic),Tryptophan Degradation to 2-amino-3-carboxymuconate Semialdehyde
hsa-mir-100-5p	miR-100-5p (and other miRNAs w/seed ACCCGUA)	1.32	TargetScan Human	Moderate (predicted)		KMO	NAD biosynthesis II (from tryptophan),Tryptophan Degradation III (Eukaryotic),Tryptophan Degradation to 2-amino-3-carboxymuconate Semialdehyde
hsa-let-7f-5p	let-7e-5p (and other miRNAs w/seed GAGGUAG)	-1.471	TargetScan Human	Moderate (predicted)		HAAO	NAD biosynthesis II (from tryptophan),Tryptophan Degradation III (Eukaryotic),Tryptophan Degradation to 2-amino-3-carboxymuconate Semialdehyde
hsa-mir-874	miR-874-3p (miRNAs w/seed UGCCCUG)	1.21	TargetScan Human	Moderate (predicted)		NMNAT3	NAD Biosynthesis from 2-amino-3-carboxymuconate Semialdehyde,NAD biosynthesis II (from tryptophan),NAD Biosynthesis III,NAD Salvage Pathway II,NAD Salvage Pathway III
hsa-mir-331	miR-331-3p (miRNAs w/seed CCCCUGG)	1.21	TargetScan Human	Moderate (predicted)		NMNAT1	NAD Biosynthesis from 2-amino-3-carboxymuconate Semialdehyde,NAD biosynthesis II (from tryptophan),NAD Biosynthesis III,NAD Salvage Pathway II,NAD Salvage Pathway III
mmu-mir-149	miR-149-5p (miRNAs w/seed CUGGCUC)	1.45	TargetScan Human	Moderate (predicted)		NMNAT1	NAD Biosynthesis from 2-amino-3-carboxymuconate Semialdehyde,NAD biosynthesis II (from tryptophan),NAD Biosynthesis III,NAD Salvage Pathway II,NAD Salvage Pathway III
mmu-mir-132	miR-132-3p (and other miRNAs w/seed AACAGUC)	1.22	TargetScan Human	Moderate (predicted)		NMNAT2	NAD Biosynthesis from 2-amino-3-carboxymuconate Semialdehyde,NAD biosynthesis II (from tryptophan),NAD Biosynthesis III,NAD Salvage Pathway II,NAD Salvage Pathway III
hsa-mir-504	miR-504-5p (and other miRNAs w/seed GACCCUG)	1.3	TargetScan Human	Moderate (predicted)		QPRT	NAD Biosynthesis from 2-amino-3-carboxymuconate Semialdehyde,NAD biosynthesis II (from tryptophan)
hsa-mir-4443	miR-4443 (miRNAs w/seed UGGAGGC)	1.22	TargetScan Human	Moderate (predicted)	Bt.21134.1.S1_at	GNPDA1	N-acetylglucosamine Degradation I,N-acetylglucosamine Degradation II,UDP-N-acetyl-D-galactosamine Biosynthesis II
hsa-mir-30c-5p	miR-30c-5p (and other miRNAs w/seed GUAAACA)	1.24	TargetScan Human	High (predicted)	Bt.21134.1.S1_at	GNPDA1	N-acetylglucosamine Degradation I,N-acetylglucosamine Degradation II,UDP-N-acetyl-D-galactosamine Biosynthesis II
hsa-mir-27b	miR-27b-3p (and other miRNAs w/seed UCACAGU)	1.27	TargetScan Human	High (predicted)		GNPDA2	N-acetylglucosamine Degradation I,N-acetylglucosamine Degradation II,UDP-N-acetyl-D-galactosamine Biosynthesis II
hsa-mir-1284	miR-1284 (and other miRNAs w/seed CUAUACA)	1.31	TargetScan Human	Moderate (predicted)		GNPDA2	N-acetylglucosamine Degradation I,N-acetylglucosamine Degradation II,UDP-N-acetyl-D-galactosamine Biosynthesis II
hsa-mir-4706	miR-4706 (and other miRNAs w/seed GCGGGGA)	-1.351	TargetScan Human	High (predicted)		ISYNA1	Myo-inositol Biosynthesis
hsa-mir-4706	miR-4706 (and other miRNAs w/seed GCGGGGA)	-1.351	TargetScan Human	High (predicted)		DGKZ	mTOR Signaling,RhoGDI Signaling
hsa-mir-331	miR-331-3p (miRNAs w/seed CCCCUGG)	1.21	TargetScan Human	Moderate (predicted)		DGKZ	mTOR Signaling,RhoGDI Signaling
hsa-mir-30c-5p	miR-30c-5p (and other miRNAs w/seed GUAAACA)	1.24	TargetScan Human	Moderate (predicted)		DGKZ	mTOR Signaling,RhoGDI Signaling
hsa-mir-30c-5p	miR-30c-5p (and other miRNAs w/seed GUAAACA)	1.24	TargetScan Human	Moderate (predicted)		DDIT4	mTOR Signaling,Osteoarthritis Pathway
hsa-mir-4443	miR-4443 (miRNAs w/seed UGGAGGC)	1.22	TargetScan Human	High (predicted)		FKBP1A	mTOR Signaling,Necroptosis Signaling Pathway
hsa-mir-135a-5p	miR-135a-5p (and other miRNAs w/seed AUGGCUU)	1.31	TargetScan Human	High (predicted)		FKBP1A	mTOR Signaling,Necroptosis Signaling Pathway
hsa-mir-1284	miR-1284 (and other miRNAs w/seed CUAUACA)	1.31	TargetScan Human	High (predicted)		FKBP1A	mTOR Signaling,Necroptosis Signaling Pathway
mmu-mir-335	miR-335-5p (and other miRNAs w/seed CAAGAGC)	1.35	TargetScan Human	Moderate (predicted)		PRR5L	mTOR Signaling
hsa-mir-27b	miR-27b-3p (and other miRNAs w/seed UCACAGU)	1.27	TargetScan Human	Moderate (predicted)		ID2	Mouse Embryonic Stem Cell Pluripotency,Regulation of the Epithelial-Mesenchymal Transition Pathway
hsa-mir-1284	miR-1284 (and other miRNAs w/seed CUAUACA)	1.31	TargetScan Human	Moderate (predicted)		ID2	Mouse Embryonic Stem Cell Pluripotency,Regulation of the Epithelial-Mesenchymal Transition Pathway
hsa-mir-27b	miR-27b-3p (and other miRNAs w/seed UCACAGU)	1.27	TargetScan Human	High (predicted)		ID3	Mouse Embryonic Stem Cell Pluripotency
mmu-mir-149	miR-149-5p (miRNAs w/seed CUGGCUC)	1.45	TargetScan Human	High (predicted)		ID3	Mouse Embryonic Stem Cell Pluripotency
hsa-mir-1284	miR-1284 (and other miRNAs w/seed CUAUACA)	1.31	TargetScan Human	High (predicted)		ID4	Mouse Embryonic Stem Cell Pluripotency
hsa-mir-504	miR-504-5p (and other miRNAs w/seed GACCCUG)	1.3	TargetScan Human	Moderate (predicted)		MOCS3	Molybdenum Cofactor Biosynthesis,Thiosulfate Disproportionation III (Rhodanese)
hsa-mir-30c-5p	miR-30c-5p (and other miRNAs w/seed GUAAACA)	1.24	TargetScan Human	Moderate (predicted)		MOCS3	Molybdenum Cofactor Biosynthesis,Thiosulfate Disproportionation III (Rhodanese)
hsa-mir-27b	miR-27b-3p (and other miRNAs w/seed UCACAGU)	1.27	TargetScan Human	Moderate (predicted)		MOCS3	Molybdenum Cofactor Biosynthesis,Thiosulfate Disproportionation III (Rhodanese)
hsa-let-7f-5p	let-7e-5p (and other miRNAs w/seed GAGGUAG)	-1.471	TargetScan Human	Moderate (predicted)		MOCS3	Molybdenum Cofactor Biosynthesis,Thiosulfate Disproportionation III (Rhodanese)
hsa-mir-4443	miR-4443 (miRNAs w/seed UGGAGGC)	1.22	TargetScan Human	Moderate (predicted)		HHAT	Molecular Mechanisms of Cancer,Protein Kinase A Signaling
mmu-mir-31	miR-31-5p (and other miRNAs w/seed GGCAAGA)	1.44	TargetScan Human	Moderate (predicted)		DHH	Molecular Mechanisms of Cancer,Protein Kinase A Signaling
hsa-mir-4487	miR-4487 (miRNAs w/seed GAGCUGG)	-1.299	TargetScan Human	Moderate (predicted)		RALBP1	Molecular Mechanisms of Cancer,Pancreatic Adenocarcinoma Signaling
hsa-mir-135a-5p	miR-135a-5p (and other miRNAs w/seed AUGGCUU)	1.31	TargetScan Human	High (predicted)		RALBP1	Molecular Mechanisms of Cancer,Pancreatic Adenocarcinoma Signaling
hsa-mir-27b	miR-27b-3p (and other miRNAs w/seed UCACAGU)	1.27	Ingenuity Expert Findings,TargetScan Human	Experimentally Observed,Moderate (predicted)		PMAIP1	Molecular Mechanisms of Cancer,Myc Mediated Apoptosis Signaling,p53 Signaling
hsa-mir-1284	miR-1284 (and other miRNAs w/seed CUAUACA)	1.31	TargetScan Human	High (predicted)		PMAIP1	Molecular Mechanisms of Cancer,Myc Mediated Apoptosis Signaling,p53 Signaling
hsa-mir-1224-5p	miR-1224-5p (and other miRNAs w/seed UGAGGAC)	1.26	TargetScan Human	High (predicted)		PMAIP1	Molecular Mechanisms of Cancer,Myc Mediated Apoptosis Signaling,p53 Signaling
hsa-let-7f-5p	let-7e-5p (and other miRNAs w/seed GAGGUAG)	-1.471	TargetScan Human	Moderate (predicted)		PMAIP1	Molecular Mechanisms of Cancer,Myc Mediated Apoptosis Signaling,p53 Signaling
mmu-mir-132	miR-132-3p (and other miRNAs w/seed AACAGUC)	1.22	TargetScan Human	Moderate (predicted)		ZBTB17	Molecular Mechanisms of Cancer
hsa-mir-3910	miR-3910 (miRNAs w/seed AAGGCAU)	1.4	TargetScan Human	Moderate (predicted)		ANAPC7	Mitotic Roles of Polo-Like Kinase,Protein Kinase A Signaling,Senescence Pathway
hsa-mir-3128	miR-3128 (and other miRNAs w/seed CUGGCAA)	1.3	TargetScan Human	Moderate (predicted)		CDC27	Mitotic Roles of Polo-Like Kinase,Protein Kinase A Signaling,Senescence Pathway
hsa-mir-3128	miR-3128 (and other miRNAs w/seed CUGGCAA)	1.3	TargetScan Human	Moderate (predicted)		CDC26	Mitotic Roles of Polo-Like Kinase,Protein Kinase A Signaling,Senescence Pathway
hsa-let-7f-5p	let-7e-5p (and other miRNAs w/seed GAGGUAG)	-1.471	TargetScan Human	Moderate (predicted)		ANAPC13	Mitotic Roles of Polo-Like Kinase,Protein Kinase A Signaling,Senescence Pathway
hsa-mir-874	miR-874-3p (miRNAs w/seed UGCCCUG)	1.21	TargetScan Human	Moderate (predicted)		CDC23	Mitotic Roles of Polo-Like Kinase,Protein Kinase A Signaling,Protein Ubiquitination Pathway,Senescence Pathway
hsa-mir-4706	miR-4706 (and other miRNAs w/seed GCGGGGA)	-1.351	TargetScan Human	High (predicted)		ANAPC2	Mitotic Roles of Polo-Like Kinase,Protein Kinase A Signaling,Protein Ubiquitination Pathway,Senescence Pathway
mmu-mir-335	miR-335-5p (and other miRNAs w/seed CAAGAGC)	1.35	TargetScan Human	Moderate (predicted)		CDC23	Mitotic Roles of Polo-Like Kinase,Protein Kinase A Signaling,Protein Ubiquitination Pathway,Senescence Pathway
hsa-mir-3128	miR-3128 (and other miRNAs w/seed CUGGCAA)	1.3	TargetScan Human	Moderate (predicted)		CDC23	Mitotic Roles of Polo-Like Kinase,Protein Kinase A Signaling,Protein Ubiquitination Pathway,Senescence Pathway
mmu-mir-31	miR-31-5p (and other miRNAs w/seed GGCAAGA)	1.44	TargetScan Human	Moderate (predicted)		CDC23	Mitotic Roles of Polo-Like Kinase,Protein Kinase A Signaling,Protein Ubiquitination Pathway,Senescence Pathway
hsa-let-7f-5p	let-7e-5p (and other miRNAs w/seed GAGGUAG)	-1.471	TarBase	Experimentally Observed		ANAPC1	Mitotic Roles of Polo-Like Kinase,Protein Kinase A Signaling,Protein Ubiquitination Pathway,Senescence Pathway
hsa-mir-4706	miR-4706 (and other miRNAs w/seed GCGGGGA)	-1.351	TargetScan Human	Moderate (predicted)		PRC1	Mitotic Roles of Polo-Like Kinase
hsa-mir-4445	miR-4445-5p (miRNAs w/seed GAUUGUU)	1.47	TargetScan Human	Moderate (predicted)		STAG2	Mitotic Roles of Polo-Like Kinase
hsa-mir-4443	miR-4443 (miRNAs w/seed UGGAGGC)	1.22	TargetScan Human	Moderate (predicted)		ESPL1	Mitotic Roles of Polo-Like Kinase
mmu-mir-421	miR-421-3p (and other miRNAs w/seed UCAACAG)	1.25	TargetScan Human	Moderate (predicted)		PLK2	Mitotic Roles of Polo-Like Kinase
hsa-mir-3910	miR-3910 (miRNAs w/seed AAGGCAU)	1.4	TargetScan Human	Moderate (predicted)		STAG2	Mitotic Roles of Polo-Like Kinase
hsa-mir-331	miR-331-3p (miRNAs w/seed CCCCUGG)	1.21	miRecords	Experimentally Observed		KIF23	Mitotic Roles of Polo-Like Kinase
hsa-mir-3128	miR-3128 (and other miRNAs w/seed CUGGCAA)	1.3	TargetScan Human	Moderate (predicted)		KIF23	Mitotic Roles of Polo-Like Kinase
hsa-mir-27b	miR-27b-3p (and other miRNAs w/seed UCACAGU)	1.27	TargetScan Human	High (predicted)		PLK2	Mitotic Roles of Polo-Like Kinase
mmu-mir-132	miR-132-3p (and other miRNAs w/seed AACAGUC)	1.22	TargetScan Human	Moderate (predicted)		RAD21	Mitotic Roles of Polo-Like Kinase
mmu-mir-132	miR-132-3p (and other miRNAs w/seed AACAGUC)	1.22	TargetScan Human	Moderate (predicted)		PLK5	Mitotic Roles of Polo-Like Kinase
hsa-mir-1284	miR-1284 (and other miRNAs w/seed CUAUACA)	1.31	TargetScan Human	Moderate (predicted)		KIF23	Mitotic Roles of Polo-Like Kinase
hsa-let-7f-5p	let-7e-5p (and other miRNAs w/seed GAGGUAG)	-1.471	TargetScan Human	Moderate (predicted)		SLK	Mitotic Roles of Polo-Like Kinase
hsa-let-7f-5p	let-7e-5p (and other miRNAs w/seed GAGGUAG)	-1.471	TargetScan Human	Moderate (predicted)		ESPL1	Mitotic Roles of Polo-Like Kinase
hsa-mir-1224-5p	miR-1224-5p (and other miRNAs w/seed UGAGGAC)	1.26	TargetScan Human	Moderate (predicted)		CYB5R3	Mitochondrial Dysfunction,γ-linolenate Biosynthesis II (Animals)
hsa-mir-4706	miR-4706 (and other miRNAs w/seed GCGGGGA)	-1.351	TargetScan Human	High (predicted)		NDUFA4L2	Mitochondrial Dysfunction,Sirtuin Signaling Pathway
hsa-mir-4445	miR-4445-5p (miRNAs w/seed GAUUGUU)	1.47	TargetScan Human	Moderate (predicted)		NDUFAF2	Mitochondrial Dysfunction,Sirtuin Signaling Pathway
hsa-mir-4443	miR-4443 (miRNAs w/seed UGGAGGC)	1.22	TargetScan Human	High (predicted)		NDUFAF2	Mitochondrial Dysfunction,Sirtuin Signaling Pathway
mmu-mir-149	miR-149-5p (miRNAs w/seed CUGGCUC)	1.45	TargetScan Human	Moderate (predicted)		NDUFA4L2	Mitochondrial Dysfunction,Sirtuin Signaling Pathway
hsa-mir-877	miR-877-5p (and other miRNAs w/seed UAGAGGA)	-1.299	TargetScan Human	High (predicted)		NDUFB8	Mitochondrial Dysfunction,Oxidative Phosphorylation,Sirtuin Signaling Pathway
hsa-mir-877	miR-877-5p (and other miRNAs w/seed UAGAGGA)	-1.299	TargetScan Human	High (predicted)		NDUFA4	Mitochondrial Dysfunction,Oxidative Phosphorylation,Sirtuin Signaling Pathway
hsa-mir-4706	miR-4706 (and other miRNAs w/seed GCGGGGA)	-1.351	TargetScan Human	High (predicted)		NDUFA11	Mitochondrial Dysfunction,Oxidative Phosphorylation,Sirtuin Signaling Pathway
hsa-mir-4706	miR-4706 (and other miRNAs w/seed GCGGGGA)	-1.351	TargetScan Human	Moderate (predicted)		MT-ND5	Mitochondrial Dysfunction,Oxidative Phosphorylation,Sirtuin Signaling Pathway
hsa-mir-4487	miR-4487 (miRNAs w/seed GAGCUGG)	-1.299	TargetScan Human	Moderate (predicted)		NDUFA11	Mitochondrial Dysfunction,Oxidative Phosphorylation,Sirtuin Signaling Pathway
hsa-mir-4487	miR-4487 (miRNAs w/seed GAGCUGG)	-1.299	TargetScan Human	Moderate (predicted)		NDUFA10	Mitochondrial Dysfunction,Oxidative Phosphorylation,Sirtuin Signaling Pathway
hsa-mir-4745-5p	miR-4481 (and other miRNAs w/seed GAGUGGG)	1.32	TargetScan Human	Moderate (predicted)		NDUFV3	Mitochondrial Dysfunction,Oxidative Phosphorylation,Sirtuin Signaling Pathway
hsa-mir-4745-5p	miR-4481 (and other miRNAs w/seed GAGUGGG)	1.32	TargetScan Human	Moderate (predicted)		NDUFB4	Mitochondrial Dysfunction,Oxidative Phosphorylation,Sirtuin Signaling Pathway
hsa-mir-4745-5p	miR-4481 (and other miRNAs w/seed GAGUGGG)	1.32	TargetScan Human	Moderate (predicted)		NDUFA11	Mitochondrial Dysfunction,Oxidative Phosphorylation,Sirtuin Signaling Pathway
hsa-mir-4443	miR-4443 (miRNAs w/seed UGGAGGC)	1.22	TargetScan Human	Moderate (predicted)		NDUFS7	Mitochondrial Dysfunction,Oxidative Phosphorylation,Sirtuin Signaling Pathway
hsa-mir-4443	miR-4443 (miRNAs w/seed UGGAGGC)	1.22	TargetScan Human	Moderate (predicted)		NDUFA2	Mitochondrial Dysfunction,Oxidative Phosphorylation,Sirtuin Signaling Pathway
hsa-mir-331	miR-331-3p (miRNAs w/seed CCCCUGG)	1.21	TargetScan Human	Moderate (predicted)		NDUFS7	Mitochondrial Dysfunction,Oxidative Phosphorylation,Sirtuin Signaling Pathway
hsa-mir-331	miR-331-3p (miRNAs w/seed CCCCUGG)	1.21	TargetScan Human	Moderate (predicted)		NDUFA11	Mitochondrial Dysfunction,Oxidative Phosphorylation,Sirtuin Signaling Pathway
hsa-mir-30c-5p	miR-30c-5p (and other miRNAs w/seed GUAAACA)	1.24	TargetScan Human	Moderate (predicted)		NDUFA12	Mitochondrial Dysfunction,Oxidative Phosphorylation,Sirtuin Signaling Pathway
hsa-mir-27b	miR-27b-3p (and other miRNAs w/seed UCACAGU)	1.27	TargetScan Human	High (predicted)		NDUFS4	Mitochondrial Dysfunction,Oxidative Phosphorylation,Sirtuin Signaling Pathway
mmu-mir-149	miR-149-5p (miRNAs w/seed CUGGCUC)	1.45	TargetScan Human	High (predicted)		NDUFB2	Mitochondrial Dysfunction,Oxidative Phosphorylation,Sirtuin Signaling Pathway
mmu-mir-149	miR-149-5p (miRNAs w/seed CUGGCUC)	1.45	TargetScan Human	Moderate (predicted)		NDUFA7	Mitochondrial Dysfunction,Oxidative Phosphorylation,Sirtuin Signaling Pathway
mmu-mir-149	miR-149-5p (miRNAs w/seed CUGGCUC)	1.45	TargetScan Human	Moderate (predicted)		NDUFA11	Mitochondrial Dysfunction,Oxidative Phosphorylation,Sirtuin Signaling Pathway
mmu-mir-132	miR-132-3p (and other miRNAs w/seed AACAGUC)	1.22	TargetScan Human	Moderate (predicted)		NDUFB10	Mitochondrial Dysfunction,Oxidative Phosphorylation,Sirtuin Signaling Pathway
mmu-mir-132	miR-132-3p (and other miRNAs w/seed AACAGUC)	1.22	TargetScan Human	High (predicted)		NDUFA5	Mitochondrial Dysfunction,Oxidative Phosphorylation,Sirtuin Signaling Pathway
hsa-mir-1287-5p	miR-1287-5p (miRNAs w/seed GCUGGAU)	1.2	TargetScan Human	Moderate (predicted)		NDUFB4	Mitochondrial Dysfunction,Oxidative Phosphorylation,Sirtuin Signaling Pathway
hsa-mir-1287-5p	miR-1287-5p (miRNAs w/seed GCUGGAU)	1.2	TargetScan Human	Moderate (predicted)		MT-ND4L	Mitochondrial Dysfunction,Oxidative Phosphorylation,Sirtuin Signaling Pathway
hsa-mir-1224-5p	miR-1224-5p (and other miRNAs w/seed UGAGGAC)	1.26	TargetScan Human	Moderate (predicted)		NDUFA2	Mitochondrial Dysfunction,Oxidative Phosphorylation,Sirtuin Signaling Pathway
hsa-mir-10b-5p	miR-10b-5p (and other miRNAs w/seed ACCCUGU)	1.35	TargetScan Human	Moderate (predicted)		NDUFV3	Mitochondrial Dysfunction,Oxidative Phosphorylation,Sirtuin Signaling Pathway
hsa-mir-3178	miR-10394-3p (and other miRNAs w/seed GGGCGCG)	1.21	TargetScan Human	Moderate (predicted)		NDUFS7	Mitochondrial Dysfunction,Oxidative Phosphorylation,Sirtuin Signaling Pathway
hsa-mir-101-5p	miR-101-5p (miRNAs w/seed AGUUAUC)	1.48	TargetScan Human	Moderate (predicted)		NDUFA5	Mitochondrial Dysfunction,Oxidative Phosphorylation,Sirtuin Signaling Pathway
hsa-let-7f-5p	let-7e-5p (and other miRNAs w/seed GAGGUAG)	-1.471	TargetScan Human	Moderate (predicted)		MT-ND5	Mitochondrial Dysfunction,Oxidative Phosphorylation,Sirtuin Signaling Pathway
hsa-let-7f-5p	let-7e-5p (and other miRNAs w/seed GAGGUAG)	-1.471	TargetScan Human	High (predicted)		MT-ND4L	Mitochondrial Dysfunction,Oxidative Phosphorylation,Sirtuin Signaling Pathway
hsa-mir-877	miR-877-5p (and other miRNAs w/seed UAGAGGA)	-1.299	TargetScan Human	High (predicted)		UQCRC1	Mitochondrial Dysfunction,Oxidative Phosphorylation
hsa-mir-548a-3p	miR-548f-3p (and other miRNAs w/seed AAAACUG)	1.27	TargetScan Human	Moderate (predicted)		COX15	Mitochondrial Dysfunction,Oxidative Phosphorylation
hsa-mir-548ac	miR-548d-3p (and other miRNAs w/seed AAAAACC)	1.3	TargetScan Human	Moderate (predicted)		COX7B	Mitochondrial Dysfunction,Oxidative Phosphorylation
hsa-mir-548ae-3p	miR-548ae-3p (and other miRNAs w/seed AAAAACU)	1.36	TargetScan Human	Moderate (predicted)		COX7C	Mitochondrial Dysfunction,Oxidative Phosphorylation
hsa-mir-504	miR-504-5p (and other miRNAs w/seed GACCCUG)	1.3	TargetScan Human	Moderate (predicted)		COX6B2	Mitochondrial Dysfunction,Oxidative Phosphorylation
hsa-mir-504	miR-504-5p (and other miRNAs w/seed GACCCUG)	1.3	TargetScan Human	Moderate (predicted)		ATP5MGL	Mitochondrial Dysfunction,Oxidative Phosphorylation
hsa-mir-4487	miR-4487 (miRNAs w/seed GAGCUGG)	-1.299	TargetScan Human	Moderate (predicted)		VPS9D1	Mitochondrial Dysfunction,Oxidative Phosphorylation
hsa-mir-4487	miR-4487 (miRNAs w/seed GAGCUGG)	-1.299	TargetScan Human	Moderate (predicted)		UQCR11	Mitochondrial Dysfunction,Oxidative Phosphorylation
hsa-mir-4487	miR-4487 (miRNAs w/seed GAGCUGG)	-1.299	TargetScan Human	Moderate (predicted)		COX7B	Mitochondrial Dysfunction,Oxidative Phosphorylation
hsa-mir-4487	miR-4487 (miRNAs w/seed GAGCUGG)	-1.299	TargetScan Human	Moderate (predicted)		COX6B2	Mitochondrial Dysfunction,Oxidative Phosphorylation
hsa-mir-4443	miR-4443 (miRNAs w/seed UGGAGGC)	1.22	TargetScan Human	High (predicted)		COX6B2	Mitochondrial Dysfunction,Oxidative Phosphorylation
hsa-mir-4443	miR-4443 (miRNAs w/seed UGGAGGC)	1.22	TargetScan Human	High (predicted)		COX4I1	Mitochondrial Dysfunction,Oxidative Phosphorylation
hsa-mir-4443	miR-4443 (miRNAs w/seed UGGAGGC)	1.22	TargetScan Human	Moderate (predicted)		ATP5MF	Mitochondrial Dysfunction,Oxidative Phosphorylation
mmu-mir-425-5p	miR-425-5p (and other miRNAs w/seed AUGACAC)	1.26	TargetScan Human	High (predicted)		COX7C	Mitochondrial Dysfunction,Oxidative Phosphorylation
mmu-mir-425-5p	miR-425-5p (and other miRNAs w/seed AUGACAC)	1.26	TargetScan Human	Moderate (predicted)		ATP5MC3	Mitochondrial Dysfunction,Oxidative Phosphorylation
mmu-mir-421	miR-421-3p (and other miRNAs w/seed UCAACAG)	1.25	TargetScan Human	Moderate (predicted)		DMAC2L	Mitochondrial Dysfunction,Oxidative Phosphorylation
mmu-mir-421	miR-421-3p (and other miRNAs w/seed UCAACAG)	1.25	TargetScan Human	Moderate (predicted)		ATPAF1	Mitochondrial Dysfunction,Oxidative Phosphorylation
hsa-mir-3910	miR-3910 (miRNAs w/seed AAGGCAU)	1.4	TargetScan Human	Moderate (predicted)		ATPAF1	Mitochondrial Dysfunction,Oxidative Phosphorylation
mmu-mir-335	miR-335-5p (and other miRNAs w/seed CAAGAGC)	1.35	TargetScan Human	Moderate (predicted)		COX7B	Mitochondrial Dysfunction,Oxidative Phosphorylation
hsa-mir-3128	miR-3128 (and other miRNAs w/seed CUGGCAA)	1.3	TargetScan Human	Moderate (predicted)		ATPAF1	Mitochondrial Dysfunction,Oxidative Phosphorylation
hsa-mir-27b	miR-27b-3p (and other miRNAs w/seed UCACAGU)	1.27	TargetScan Human	Moderate (predicted)		COX8A	Mitochondrial Dysfunction,Oxidative Phosphorylation
hsa-mir-27b	miR-27b-3p (and other miRNAs w/seed UCACAGU)	1.27	TargetScan Human	High (predicted)		ATP5MC3	Mitochondrial Dysfunction,Oxidative Phosphorylation
mmu-mir-149	miR-149-5p (miRNAs w/seed CUGGCUC)	1.45	TargetScan Human	High (predicted)		COX6B2	Mitochondrial Dysfunction,Oxidative Phosphorylation
hsa-mir-135a-5p	miR-135a-5p (and other miRNAs w/seed AUGGCUU)	1.31	TargetScan Human	Moderate (predicted)		COX7A2L	Mitochondrial Dysfunction,Oxidative Phosphorylation
hsa-mir-135a-5p	miR-135a-5p (and other miRNAs w/seed AUGGCUU)	1.31	TargetScan Human	Moderate (predicted)		COX5A	Mitochondrial Dysfunction,Oxidative Phosphorylation
hsa-mir-1284	miR-1284 (and other miRNAs w/seed CUAUACA)	1.31	TargetScan Human	Moderate (predicted)		COX8C	Mitochondrial Dysfunction,Oxidative Phosphorylation
hsa-mir-1284	miR-1284 (and other miRNAs w/seed CUAUACA)	1.31	TargetScan Human	Moderate (predicted)		COX11	Mitochondrial Dysfunction,Oxidative Phosphorylation
hsa-mir-10b-5p	miR-10b-5p (and other miRNAs w/seed ACCCUGU)	1.35	TargetScan Human	Moderate (predicted)		COX7B	Mitochondrial Dysfunction,Oxidative Phosphorylation
hsa-mir-10b-5p	miR-10b-5p (and other miRNAs w/seed ACCCUGU)	1.35	TargetScan Human	Moderate (predicted)		COX6B2	Mitochondrial Dysfunction,Oxidative Phosphorylation
hsa-mir-10b-5p	miR-10b-5p (and other miRNAs w/seed ACCCUGU)	1.35	TargetScan Human	Moderate (predicted)		COX17	Mitochondrial Dysfunction,Oxidative Phosphorylation
hsa-mir-3178	miR-10394-3p (and other miRNAs w/seed GGGCGCG)	1.21	TargetScan Human	Moderate (predicted)		COX7B	Mitochondrial Dysfunction,Oxidative Phosphorylation
hsa-mir-3178	miR-10394-3p (and other miRNAs w/seed GGGCGCG)	1.21	TargetScan Human	Moderate (predicted)		COX6B2	Mitochondrial Dysfunction,Oxidative Phosphorylation
hsa-let-7f-5p	let-7e-5p (and other miRNAs w/seed GAGGUAG)	-1.471	TargetScan Human	Moderate (predicted)		COX6B2	Mitochondrial Dysfunction,Oxidative Phosphorylation
hsa-let-7f-5p	let-7e-5p (and other miRNAs w/seed GAGGUAG)	-1.471	TargetScan Human	High (predicted)		ATPAF1	Mitochondrial Dysfunction,Oxidative Phosphorylation
hsa-mir-135a-5p	miR-135a-5p (and other miRNAs w/seed AUGGCUU)	1.31	TargetScan Human	Moderate (predicted)		CYB5A	Mitochondrial Dysfunction,Oleate Biosynthesis II (Animals),Oxidative Phosphorylation,γ-linolenate Biosynthesis II (Animals)
hsa-mir-4443	miR-4443 (miRNAs w/seed UGGAGGC)	1.22	TargetScan Human	Moderate (predicted)		FURIN	Mitochondrial Dysfunction,Notch Signaling
hsa-mir-4745-5p	miR-4481 (and other miRNAs w/seed GAGUGGG)	1.32	TargetScan Human	Moderate (predicted)		VDAC1	Mitochondrial Dysfunction,Necroptosis Signaling Pathway,Sirtuin Signaling Pathway
hsa-mir-27b	miR-27b-3p (and other miRNAs w/seed UCACAGU)	1.27	TargetScan Human	Moderate (predicted)		VDAC3	Mitochondrial Dysfunction,Necroptosis Signaling Pathway,Sirtuin Signaling Pathway
mmu-mir-31	miR-31-5p (and other miRNAs w/seed GGCAAGA)	1.44	TargetScan Human	Moderate (predicted)		PRDX3	Mitochondrial Dysfunction
hsa-mir-27b	miR-27b-3p (and other miRNAs w/seed UCACAGU)	1.27	TargetScan Human	High (predicted)		TXN2	Mitochondrial Dysfunction
hsa-mir-135a-5p	miR-135a-5p (and other miRNAs w/seed AUGGCUU)	1.31	TargetScan Human	High (predicted)		DHODH	Mitochondrial Dysfunction
hsa-mir-1224-5p	miR-1224-5p (and other miRNAs w/seed UGAGGAC)	1.26	TargetScan Human	Moderate (predicted)		TXN2	Mitochondrial Dysfunction
hsa-mir-874	miR-874-3p (miRNAs w/seed UGCCCUG)	1.21	TargetScan Human	High (predicted)		IDI2	Mevalonate Pathway I,Superpathway of Cholesterol Biosynthesis,Superpathway of Geranylgeranyldiphosphate Biosynthesis I (via Mevalonate),Trans, trans-farnesyl Diphosphate Biosynthesis
hsa-mir-4443	miR-4443 (miRNAs w/seed UGGAGGC)	1.22	TargetScan Human	High (predicted)		IDI2	Mevalonate Pathway I,Superpathway of Cholesterol Biosynthesis,Superpathway of Geranylgeranyldiphosphate Biosynthesis I (via Mevalonate),Trans, trans-farnesyl Diphosphate Biosynthesis
hsa-mir-3128	miR-3128 (and other miRNAs w/seed CUGGCAA)	1.3	TargetScan Human	Moderate (predicted)		IDI1	Mevalonate Pathway I,Superpathway of Cholesterol Biosynthesis,Superpathway of Geranylgeranyldiphosphate Biosynthesis I (via Mevalonate),Trans, trans-farnesyl Diphosphate Biosynthesis
mmu-mir-31	miR-31-5p (and other miRNAs w/seed GGCAAGA)	1.44	TargetScan Human	Moderate (predicted)		IDI1	Mevalonate Pathway I,Superpathway of Cholesterol Biosynthesis,Superpathway of Geranylgeranyldiphosphate Biosynthesis I (via Mevalonate),Trans, trans-farnesyl Diphosphate Biosynthesis
hsa-mir-874	miR-874-3p (miRNAs w/seed UGCCCUG)	1.21	TargetScan Human	Moderate (predicted)		PMVK	Mevalonate Pathway I,Superpathway of Cholesterol Biosynthesis,Superpathway of Geranylgeranyldiphosphate Biosynthesis I (via Mevalonate)
hsa-mir-4706	miR-4706 (and other miRNAs w/seed GCGGGGA)	-1.351	TargetScan Human	Moderate (predicted)		MVD	Mevalonate Pathway I,Superpathway of Cholesterol Biosynthesis,Superpathway of Geranylgeranyldiphosphate Biosynthesis I (via Mevalonate)
hsa-mir-3178	miR-10394-3p (and other miRNAs w/seed GGGCGCG)	1.21	TargetScan Human	Moderate (predicted)		MVK	Mevalonate Pathway I,Superpathway of Cholesterol Biosynthesis,Superpathway of Geranylgeranyldiphosphate Biosynthesis I (via Mevalonate)
mmu-mir-421	miR-421-3p (and other miRNAs w/seed UCAACAG)	1.25	TargetScan Human	High (predicted)		ADI1	Methylthiopropionate Biosynthesis
hsa-mir-3910	miR-3910 (miRNAs w/seed AAGGCAU)	1.4	TargetScan Human	Moderate (predicted)		ADI1	Methylthiopropionate Biosynthesis
hsa-mir-504	miR-504-5p (and other miRNAs w/seed GACCCUG)	1.3	TargetScan Human	Moderate (predicted)		LDHD	Methylglyoxal Degradation VI,Sirtuin Signaling Pathway,White Adipose Tissue Browning Pathway
hsa-let-7f-5p	let-7e-5p (and other miRNAs w/seed GAGGUAG)	-1.471	TargetScan Human	Moderate (predicted)		AKR1B10	Methylglyoxal Degradation III,RAR Activation,Retinoate Biosynthesis I,Retinol Biosynthesis,The Visual Cycle,Tryptophan Degradation X (Mammalian, via Tryptamine)
mmu-mir-31	miR-31-5p (and other miRNAs w/seed GGCAAGA)	1.44	TargetScan Human	Moderate (predicted)		AKR1B1	Methylglyoxal Degradation III,RAR Activation,Retinoate Biosynthesis I
mmu-mir-421	miR-421-3p (and other miRNAs w/seed UCAACAG)	1.25	TargetScan Human	Moderate (predicted)		AKR7A2	Methylglyoxal Degradation III,NRF2-mediated Oxidative Stress Response
hsa-mir-27b	miR-27b-3p (and other miRNAs w/seed UCACAGU)	1.27	TargetScan Human	Moderate (predicted)		AKR7A2	Methylglyoxal Degradation III,NRF2-mediated Oxidative Stress Response
hsa-mir-4706	miR-4706 (and other miRNAs w/seed GCGGGGA)	-1.351	TargetScan Human	Moderate (predicted)		GLO1	Methylglyoxal Degradation I
hsa-mir-4487	miR-4487 (miRNAs w/seed GAGCUGG)	-1.299	TargetScan Human	Moderate (predicted)		GLO1	Methylglyoxal Degradation I
mmu-mir-335	miR-335-5p (and other miRNAs w/seed CAAGAGC)	1.35	TargetScan Human	Moderate (predicted)		GLO1	Methylglyoxal Degradation I
hsa-mir-874	miR-874-3p (miRNAs w/seed UGCCCUG)	1.21	TargetScan Human	Moderate (predicted)		RORB	Melatonin Signaling
hsa-mir-4445	miR-4445-5p (miRNAs w/seed GAUUGUU)	1.47	TargetScan Human	High (predicted)		RORB	Melatonin Signaling
hsa-mir-135a-5p	miR-135a-5p (and other miRNAs w/seed AUGGCUU)	1.31	TargetScan Human	Moderate (predicted)		RORB	Melatonin Signaling
hsa-mir-10b-5p	miR-10b-5p (and other miRNAs w/seed ACCCUGU)	1.35	TargetScan Human	High (predicted)		RORB	Melatonin Signaling
hsa-mir-4745-5p	miR-4481 (and other miRNAs w/seed GAGUGGG)	1.32	TargetScan Human	Moderate (predicted)		UGT2B17	Melatonin Degradation I,Nicotine Degradation II,Nicotine Degradation III,Serotonin Degradation,Superpathway of Melatonin Degradation,Thyroid Hormone Metabolism II (via Conjugation and/or Degradation),Xenobiotic Metabolism CAR Signaling Pathway,Xenobiotic Metabolism General Signaling Pathway,Xenobiotic Metabolism PXR Signaling Pathway,Xenobiotic Metabolism Signaling
mmu-mir-425-5p	miR-425-5p (and other miRNAs w/seed AUGACAC)	1.26	TargetScan Human	Moderate (predicted)		UGT2B15	Melatonin Degradation I,Nicotine Degradation II,Nicotine Degradation III,Serotonin Degradation,Superpathway of Melatonin Degradation,Thyroid Hormone Metabolism II (via Conjugation and/or Degradation),Xenobiotic Metabolism CAR Signaling Pathway,Xenobiotic Metabolism General Signaling Pathway,Xenobiotic Metabolism PXR Signaling Pathway,Xenobiotic Metabolism Signaling
hsa-mir-27b	miR-27b-3p (and other miRNAs w/seed UCACAGU)	1.27	TargetScan Human	Moderate (predicted)		UGT2B28	Melatonin Degradation I,Nicotine Degradation II,Nicotine Degradation III,Serotonin Degradation,Superpathway of Melatonin Degradation,Thyroid Hormone Metabolism II (via Conjugation and/or Degradation),Xenobiotic Metabolism CAR Signaling Pathway,Xenobiotic Metabolism General Signaling Pathway,Xenobiotic Metabolism PXR Signaling Pathway,Xenobiotic Metabolism Signaling
hsa-mir-135a-5p	miR-135a-5p (and other miRNAs w/seed AUGGCUU)	1.31	TargetScan Human	High (predicted)		UGT2B15	Melatonin Degradation I,Nicotine Degradation II,Nicotine Degradation III,Serotonin Degradation,Superpathway of Melatonin Degradation,Thyroid Hormone Metabolism II (via Conjugation and/or Degradation),Xenobiotic Metabolism CAR Signaling Pathway,Xenobiotic Metabolism General Signaling Pathway,Xenobiotic Metabolism PXR Signaling Pathway,Xenobiotic Metabolism Signaling
hsa-mir-135a-5p	miR-135a-5p (and other miRNAs w/seed AUGGCUU)	1.31	TargetScan Human	Moderate (predicted)		UGT2B11	Melatonin Degradation I,Nicotine Degradation II,Nicotine Degradation III,Serotonin Degradation,Superpathway of Melatonin Degradation,Thyroid Hormone Metabolism II (via Conjugation and/or Degradation),Xenobiotic Metabolism CAR Signaling Pathway,Xenobiotic Metabolism General Signaling Pathway,Xenobiotic Metabolism PXR Signaling Pathway,Xenobiotic Metabolism Signaling
hsa-mir-135a-5p	miR-135a-5p (and other miRNAs w/seed AUGGCUU)	1.31	TargetScan Human	High (predicted)		UGT2B10	Melatonin Degradation I,Nicotine Degradation II,Nicotine Degradation III,Serotonin Degradation,Superpathway of Melatonin Degradation,Thyroid Hormone Metabolism II (via Conjugation and/or Degradation),Xenobiotic Metabolism CAR Signaling Pathway,Xenobiotic Metabolism General Signaling Pathway,Xenobiotic Metabolism PXR Signaling Pathway,Xenobiotic Metabolism Signaling
hsa-mir-1287-5p	miR-1287-5p (miRNAs w/seed GCUGGAU)	1.2	TargetScan Human	Moderate (predicted)		UGT2B28	Melatonin Degradation I,Nicotine Degradation II,Nicotine Degradation III,Serotonin Degradation,Superpathway of Melatonin Degradation,Thyroid Hormone Metabolism II (via Conjugation and/or Degradation),Xenobiotic Metabolism CAR Signaling Pathway,Xenobiotic Metabolism General Signaling Pathway,Xenobiotic Metabolism PXR Signaling Pathway,Xenobiotic Metabolism Signaling
hsa-mir-1287-5p	miR-1287-5p (miRNAs w/seed GCUGGAU)	1.2	TargetScan Human	Moderate (predicted)		UGT2B11	Melatonin Degradation I,Nicotine Degradation II,Nicotine Degradation III,Serotonin Degradation,Superpathway of Melatonin Degradation,Thyroid Hormone Metabolism II (via Conjugation and/or Degradation),Xenobiotic Metabolism CAR Signaling Pathway,Xenobiotic Metabolism General Signaling Pathway,Xenobiotic Metabolism PXR Signaling Pathway,Xenobiotic Metabolism Signaling
hsa-mir-1287-5p	miR-1287-5p (miRNAs w/seed GCUGGAU)	1.2	TargetScan Human	Moderate (predicted)		UGT2B10	Melatonin Degradation I,Nicotine Degradation II,Nicotine Degradation III,Serotonin Degradation,Superpathway of Melatonin Degradation,Thyroid Hormone Metabolism II (via Conjugation and/or Degradation),Xenobiotic Metabolism CAR Signaling Pathway,Xenobiotic Metabolism General Signaling Pathway,Xenobiotic Metabolism PXR Signaling Pathway,Xenobiotic Metabolism Signaling
hsa-mir-1224-5p	miR-1224-5p (and other miRNAs w/seed UGAGGAC)	1.26	TargetScan Human	Moderate (predicted)		UGT1A6	Melatonin Degradation I,Nicotine Degradation II,Nicotine Degradation III,Serotonin Degradation,Superpathway of Melatonin Degradation,Thyroid Hormone Metabolism II (via Conjugation and/or Degradation),Xenobiotic Metabolism CAR Signaling Pathway,Xenobiotic Metabolism General Signaling Pathway,Xenobiotic Metabolism PXR Signaling Pathway,Xenobiotic Metabolism Signaling
hsa-mir-874	miR-874-3p (miRNAs w/seed UGCCCUG)	1.21	TargetScan Human	Moderate (predicted)		LARGE2	Melatonin Degradation I,Nicotine Degradation II,Nicotine Degradation III,Serotonin Degradation,Superpathway of Melatonin Degradation,Thyroid Hormone Metabolism II (via Conjugation and/or Degradation)
hsa-mir-874	miR-874-3p (miRNAs w/seed UGCCCUG)	1.21	TargetScan Human	Moderate (predicted)		LARGE1	Melatonin Degradation I,Nicotine Degradation II,Nicotine Degradation III,Serotonin Degradation,Superpathway of Melatonin Degradation,Thyroid Hormone Metabolism II (via Conjugation and/or Degradation)
hsa-mir-548a-3p	miR-548f-3p (and other miRNAs w/seed AAAACUG)	1.27	TargetScan Human	Moderate (predicted)		LARGE2	Melatonin Degradation I,Nicotine Degradation II,Nicotine Degradation III,Serotonin Degradation,Superpathway of Melatonin Degradation,Thyroid Hormone Metabolism II (via Conjugation and/or Degradation)
hsa-mir-4487	miR-4487 (miRNAs w/seed GAGCUGG)	-1.299	TargetScan Human	Moderate (predicted)		UGT3A1	Melatonin Degradation I,Nicotine Degradation II,Nicotine Degradation III,Serotonin Degradation,Superpathway of Melatonin Degradation,Thyroid Hormone Metabolism II (via Conjugation and/or Degradation)
mmu-mir-335	miR-335-5p (and other miRNAs w/seed CAAGAGC)	1.35	TargetScan Human	Moderate (predicted)		B4GAT1	Melatonin Degradation I,Nicotine Degradation II,Nicotine Degradation III,Serotonin Degradation,Superpathway of Melatonin Degradation,Thyroid Hormone Metabolism II (via Conjugation and/or Degradation)
mmu-mir-31	miR-31-5p (and other miRNAs w/seed GGCAAGA)	1.44	TargetScan Human	Moderate (predicted)		UGT3A1	Melatonin Degradation I,Nicotine Degradation II,Nicotine Degradation III,Serotonin Degradation,Superpathway of Melatonin Degradation,Thyroid Hormone Metabolism II (via Conjugation and/or Degradation)
hsa-mir-30c-5p	miR-30c-5p (and other miRNAs w/seed GUAAACA)	1.24	TargetScan Human	High (predicted)		UGT2A3	Melatonin Degradation I,Nicotine Degradation II,Nicotine Degradation III,Serotonin Degradation,Superpathway of Melatonin Degradation,Thyroid Hormone Metabolism II (via Conjugation and/or Degradation)
hsa-mir-30c-5p	miR-30c-5p (and other miRNAs w/seed GUAAACA)	1.24	TargetScan Human	Moderate (predicted)		LARGE1	Melatonin Degradation I,Nicotine Degradation II,Nicotine Degradation III,Serotonin Degradation,Superpathway of Melatonin Degradation,Thyroid Hormone Metabolism II (via Conjugation and/or Degradation)
mmu-mir-132	miR-132-3p (and other miRNAs w/seed AACAGUC)	1.22	TargetScan Human	Moderate (predicted)		UGT2A3	Melatonin Degradation I,Nicotine Degradation II,Nicotine Degradation III,Serotonin Degradation,Superpathway of Melatonin Degradation,Thyroid Hormone Metabolism II (via Conjugation and/or Degradation)
mmu-mir-132	miR-132-3p (and other miRNAs w/seed AACAGUC)	1.22	TargetScan Human	Moderate (predicted)		LARGE1	Melatonin Degradation I,Nicotine Degradation II,Nicotine Degradation III,Serotonin Degradation,Superpathway of Melatonin Degradation,Thyroid Hormone Metabolism II (via Conjugation and/or Degradation)
hsa-mir-3178	miR-10394-3p (and other miRNAs w/seed GGGCGCG)	1.21	TargetScan Human	Moderate (predicted)		UGT2A3	Melatonin Degradation I,Nicotine Degradation II,Nicotine Degradation III,Serotonin Degradation,Superpathway of Melatonin Degradation,Thyroid Hormone Metabolism II (via Conjugation and/or Degradation)
hsa-let-7f-5p	let-7e-5p (and other miRNAs w/seed GAGGUAG)	-1.471	TargetScan Human	Moderate (predicted)		UGT3A1	Melatonin Degradation I,Nicotine Degradation II,Nicotine Degradation III,Serotonin Degradation,Superpathway of Melatonin Degradation,Thyroid Hormone Metabolism II (via Conjugation and/or Degradation)
hsa-let-7f-5p	let-7e-5p (and other miRNAs w/seed GAGGUAG)	-1.471	TargetScan Human	High (predicted)		B4GAT1	Melatonin Degradation I,Nicotine Degradation II,Nicotine Degradation III,Serotonin Degradation,Superpathway of Melatonin Degradation,Thyroid Hormone Metabolism II (via Conjugation and/or Degradation)
hsa-mir-4745-5p	miR-4481 (and other miRNAs w/seed GAGUGGG)	1.32	TargetScan Human	High (predicted)		SOX10	Melanocyte Development and Pigmentation Signaling,Wnt/β-catenin Signaling
mmu-mir-31	miR-31-5p (and other miRNAs w/seed GGCAAGA)	1.44	TargetScan Human	Moderate (predicted)		SOX10	Melanocyte Development and Pigmentation Signaling,Wnt/β-catenin Signaling
hsa-mir-4443	miR-4443 (miRNAs w/seed UGGAGGC)	1.22	TargetScan Human	High (predicted)		MITF	Melanocyte Development and Pigmentation Signaling,Melanoma Signaling,RANK Signaling in Osteoclasts
hsa-mir-3910	miR-3910 (miRNAs w/seed AAGGCAU)	1.4	TargetScan Human	Moderate (predicted)		MITF	Melanocyte Development and Pigmentation Signaling,Melanoma Signaling,RANK Signaling in Osteoclasts
hsa-mir-27b	miR-27b-3p (and other miRNAs w/seed UCACAGU)	1.27	TargetScan Human	Moderate (predicted)		MITF	Melanocyte Development and Pigmentation Signaling,Melanoma Signaling,RANK Signaling in Osteoclasts
hsa-mir-874	miR-874-3p (miRNAs w/seed UGCCCUG)	1.21	TargetScan Human	Moderate (predicted)		PAX3	Melanocyte Development and Pigmentation Signaling
hsa-mir-30c-5p	miR-30c-5p (and other miRNAs w/seed GUAAACA)	1.24	TargetScan Human	Moderate (predicted)		PAX3	Melanocyte Development and Pigmentation Signaling
mmu-mir-132	miR-132-3p (and other miRNAs w/seed AACAGUC)	1.22	TargetScan Human	Moderate (predicted)		PAX3	Melanocyte Development and Pigmentation Signaling
hsa-let-7f-5p	let-7e-5p (and other miRNAs w/seed GAGGUAG)	-1.471	TargetScan Human	Moderate (predicted)		PAX3	Melanocyte Development and Pigmentation Signaling
hsa-mir-135a-5p	miR-135a-5p (and other miRNAs w/seed AUGGCUU)	1.31	TargetScan Human	High (predicted)		VPS37C	Mechanisms of Viral Exit from Host Cells,Phagosome Maturation
hsa-mir-504	miR-504-5p (and other miRNAs w/seed GACCCUG)	1.3	TargetScan Human	Moderate (predicted)		VPS25	Mechanisms of Viral Exit from Host Cells
hsa-mir-4706	miR-4706 (and other miRNAs w/seed GCGGGGA)	-1.351	TargetScan Human	High (predicted)		CHMP6	Mechanisms of Viral Exit from Host Cells
hsa-mir-4745-5p	miR-4481 (and other miRNAs w/seed GAGUGGG)	1.32	TargetScan Human	Moderate (predicted)		CHMP4B	Mechanisms of Viral Exit from Host Cells
mmu-mir-425-5p	miR-425-5p (and other miRNAs w/seed AUGACAC)	1.26	TargetScan Human	Moderate (predicted)		VPS36	Mechanisms of Viral Exit from Host Cells
mmu-mir-31	miR-31-5p (and other miRNAs w/seed GGCAAGA)	1.44	TargetScan Human	Moderate (predicted)		CHMP6	Mechanisms of Viral Exit from Host Cells
mmu-mir-149	miR-149-5p (miRNAs w/seed CUGGCUC)	1.45	TargetScan Human	Moderate (predicted)		VPS25	Mechanisms of Viral Exit from Host Cells
hsa-mir-135a-5p	miR-135a-5p (and other miRNAs w/seed AUGGCUU)	1.31	TargetScan Human	Moderate (predicted)		VPS4A	Mechanisms of Viral Exit from Host Cells
hsa-mir-135a-5p	miR-135a-5p (and other miRNAs w/seed AUGGCUU)	1.31	TargetScan Human	High (predicted)		CHMP4B	Mechanisms of Viral Exit from Host Cells
hsa-mir-101-5p	miR-101-5p (miRNAs w/seed AGUUAUC)	1.48	TargetScan Human	High (predicted)		CHMP4B	Mechanisms of Viral Exit from Host Cells
hsa-let-7f-5p	let-7e-5p (and other miRNAs w/seed GAGGUAG)	-1.471	TargetScan Human	Moderate (predicted)		VPS25	Mechanisms of Viral Exit from Host Cells
hsa-let-7f-5p	let-7e-5p (and other miRNAs w/seed GAGGUAG)	-1.471	TarBase	Experimentally Observed		CHMP2A	Mechanisms of Viral Exit from Host Cells
mmu-mir-149	miR-149-5p (miRNAs w/seed CUGGCUC)	1.45	TargetScan Human	Moderate (predicted)		PDX1	Maturity Onset Diabetes of Young (MODY) Signaling,Type II Diabetes Mellitus Signaling
hsa-mir-135a-5p	miR-135a-5p (and other miRNAs w/seed AUGGCUU)	1.31	TargetScan Human	Moderate (predicted)		PDX1	Maturity Onset Diabetes of Young (MODY) Signaling,Type II Diabetes Mellitus Signaling
hsa-let-7f-5p	let-7e-5p (and other miRNAs w/seed GAGGUAG)	-1.471	TargetScan Human	Moderate (predicted)		PDX1	Maturity Onset Diabetes of Young (MODY) Signaling,Type II Diabetes Mellitus Signaling
hsa-mir-4706	miR-4706 (and other miRNAs w/seed GCGGGGA)	-1.351	TargetScan Human	Moderate (predicted)		ANKFY1	Macropinocytosis Signaling
mmu-mir-31	miR-31-5p (and other miRNAs w/seed GGCAAGA)	1.44	TargetScan Human	Moderate (predicted)		ANKFY1	Macropinocytosis Signaling
hsa-mir-10b-5p	miR-10b-5p (and other miRNAs w/seed ACCCUGU)	1.35	TargetScan Human	Moderate (predicted)		ANKFY1	Macropinocytosis Signaling
hsa-mir-3178	miR-10394-3p (and other miRNAs w/seed GGGCGCG)	1.21	TargetScan Human	Moderate (predicted)		RAB34	Macropinocytosis Signaling
hsa-mir-4443	miR-4443 (miRNAs w/seed UGGAGGC)	1.22	TargetScan Human	High (predicted)		TRAF4	Lymphotoxin β Receptor Signaling,NGF Signaling,Role of Macrophages, Fibroblasts and Endothelial Cells in Rheumatoid Arthritis,Small Cell Lung Cancer Signaling,Systemic Lupus Erythematosus In B Cell Signaling Pathway,Toll-like Receptor Signaling
hsa-mir-1287-5p	miR-1287-5p (miRNAs w/seed GCUGGAU)	1.2	TargetScan Human	Moderate (predicted)		APOA5	LXR/RXR Activation,TR/RXR Activation
hsa-mir-504	miR-504-5p (and other miRNAs w/seed GACCCUG)	1.3	TargetScan Human	Moderate (predicted)	Bt.4798.1.S2_at	SCD	LXR/RXR Activation,Oleate Biosynthesis II (Animals),PXR/RXR Activation
hsa-let-7f-5p	let-7e-5p (and other miRNAs w/seed GAGGUAG)	-1.471	TargetScan Human	Moderate (predicted)	Bt.4798.1.S2_at	SCD	LXR/RXR Activation,Oleate Biosynthesis II (Animals),PXR/RXR Activation
hsa-let-7f-5p	let-7e-5p (and other miRNAs w/seed GAGGUAG)	-1.471	TargetScan Human	Moderate (predicted)		ABCG4	LXR/RXR Activation
hsa-mir-4487	miR-4487 (miRNAs w/seed GAGCUGG)	-1.299	TargetScan Human	High (predicted)		NR1I3	LPS/IL-1 Mediated Inhibition of RXR Function,PXR/RXR Activation,Xenobiotic Metabolism CAR Signaling Pathway,Xenobiotic Metabolism General Signaling Pathway,Xenobiotic Metabolism Signaling
hsa-mir-1287-5p	miR-1287-5p (miRNAs w/seed GCUGGAU)	1.2	TargetScan Human	High (predicted)		NR1I3	LPS/IL-1 Mediated Inhibition of RXR Function,PXR/RXR Activation,Xenobiotic Metabolism CAR Signaling Pathway,Xenobiotic Metabolism General Signaling Pathway,Xenobiotic Metabolism Signaling
hsa-mir-100-5p	miR-100-5p (and other miRNAs w/seed ACCCGUA)	1.32	TargetScan Human	High (predicted)		NR1I3	LPS/IL-1 Mediated Inhibition of RXR Function,PXR/RXR Activation,Xenobiotic Metabolism CAR Signaling Pathway,Xenobiotic Metabolism General Signaling Pathway,Xenobiotic Metabolism Signaling
hsa-mir-27b	miR-27b-3p (and other miRNAs w/seed UCACAGU)	1.27	TargetScan Human	Moderate (predicted)		PAPSS2	LPS/IL-1 Mediated Inhibition of RXR Function,PXR/RXR Activation,Sulfate Activation for Sulfonation
hsa-mir-3128	miR-3128 (and other miRNAs w/seed CUGGCAA)	1.3	TargetScan Human	Moderate (predicted)		ABCB9	LPS/IL-1 Mediated Inhibition of RXR Function,PXR/RXR Activation
hsa-let-7f-5p	let-7e-5p (and other miRNAs w/seed GAGGUAG)	-1.471	TargetScan Human	High (predicted)		ABCB9	LPS/IL-1 Mediated Inhibition of RXR Function,PXR/RXR Activation
hsa-mir-4706	miR-4706 (and other miRNAs w/seed GCGGGGA)	-1.351	TargetScan Human	High (predicted)		SOD3	LPS/IL-1 Mediated Inhibition of RXR Function,NRF2-mediated Oxidative Stress Response,Sirtuin Signaling Pathway,Superoxide Radicals Degradation,Xenobiotic Metabolism CAR Signaling Pathway,Xenobiotic Metabolism Signaling
hsa-mir-4745-5p	miR-4481 (and other miRNAs w/seed GAGUGGG)	1.32	TargetScan Human	High (predicted)		SOD3	LPS/IL-1 Mediated Inhibition of RXR Function,NRF2-mediated Oxidative Stress Response,Sirtuin Signaling Pathway,Superoxide Radicals Degradation,Xenobiotic Metabolism CAR Signaling Pathway,Xenobiotic Metabolism Signaling
hsa-mir-4443	miR-4443 (miRNAs w/seed UGGAGGC)	1.22	TargetScan Human	Moderate (predicted)		SOD3	LPS/IL-1 Mediated Inhibition of RXR Function,NRF2-mediated Oxidative Stress Response,Sirtuin Signaling Pathway,Superoxide Radicals Degradation,Xenobiotic Metabolism CAR Signaling Pathway,Xenobiotic Metabolism Signaling
hsa-mir-874	miR-874-3p (miRNAs w/seed UGCCCUG)	1.21	TargetScan Human	Moderate (predicted)		ABCC4	LPS/IL-1 Mediated Inhibition of RXR Function,NRF2-mediated Oxidative Stress Response
hsa-mir-4487	miR-4487 (miRNAs w/seed GAGCUGG)	-1.299	TargetScan Human	Moderate (predicted)		ABCC4	LPS/IL-1 Mediated Inhibition of RXR Function,NRF2-mediated Oxidative Stress Response
hsa-mir-4443	miR-4443 (miRNAs w/seed UGGAGGC)	1.22	TargetScan Human	Moderate (predicted)		FMO2	LPS/IL-1 Mediated Inhibition of RXR Function,Nicotine Degradation II,Xenobiotic Metabolism CAR Signaling Pathway,Xenobiotic Metabolism Signaling
mmu-mir-421	miR-421-3p (and other miRNAs w/seed UCAACAG)	1.25	TargetScan Human	Moderate (predicted)		FMO2	LPS/IL-1 Mediated Inhibition of RXR Function,Nicotine Degradation II,Xenobiotic Metabolism CAR Signaling Pathway,Xenobiotic Metabolism Signaling
mmu-mir-31	miR-31-5p (and other miRNAs w/seed GGCAAGA)	1.44	TargetScan Human	High (predicted)		FMO4	LPS/IL-1 Mediated Inhibition of RXR Function,Nicotine Degradation II,Xenobiotic Metabolism CAR Signaling Pathway,Xenobiotic Metabolism Signaling
mmu-mir-149	miR-149-5p (miRNAs w/seed CUGGCUC)	1.45	TargetScan Human	Moderate (predicted)		FMO2	LPS/IL-1 Mediated Inhibition of RXR Function,Nicotine Degradation II,Xenobiotic Metabolism CAR Signaling Pathway,Xenobiotic Metabolism Signaling
hsa-let-7f-5p	let-7e-5p (and other miRNAs w/seed GAGGUAG)	-1.471	TargetScan Human	High (predicted)		FMO4	LPS/IL-1 Mediated Inhibition of RXR Function,Nicotine Degradation II,Xenobiotic Metabolism CAR Signaling Pathway,Xenobiotic Metabolism Signaling
hsa-let-7f-5p	let-7e-5p (and other miRNAs w/seed GAGGUAG)	-1.471	TargetScan Human	High (predicted)		FMO2	LPS/IL-1 Mediated Inhibition of RXR Function,Nicotine Degradation II,Xenobiotic Metabolism CAR Signaling Pathway,Xenobiotic Metabolism Signaling
hsa-mir-4487	miR-4487 (miRNAs w/seed GAGCUGG)	-1.299	TargetScan Human	Moderate (predicted)		FMO1	LPS/IL-1 Mediated Inhibition of RXR Function,Nicotine Degradation II,NRF2-mediated Oxidative Stress Response,Xenobiotic Metabolism CAR Signaling Pathway,Xenobiotic Metabolism Signaling
hsa-mir-101-5p	miR-101-5p (miRNAs w/seed AGUUAUC)	1.48	TargetScan Human	High (predicted)		FMO1	LPS/IL-1 Mediated Inhibition of RXR Function,Nicotine Degradation II,NRF2-mediated Oxidative Stress Response,Xenobiotic Metabolism CAR Signaling Pathway,Xenobiotic Metabolism Signaling
hsa-mir-30c-5p	miR-30c-5p (and other miRNAs w/seed GUAAACA)	1.24	TargetScan Human	Moderate (predicted)		XPO1	LPS/IL-1 Mediated Inhibition of RXR Function,Mechanisms of Viral Exit from Host Cells,RAN Signaling,Role of NFAT in Regulation of the Immune Response
hsa-mir-4443	miR-4443 (miRNAs w/seed UGGAGGC)	1.22	TargetScan Human	Moderate (predicted)		FABP1	LPS/IL-1 Mediated Inhibition of RXR Function,Maturity Onset Diabetes of Young (MODY) Signaling
hsa-mir-3910	miR-3910 (miRNAs w/seed AAGGCAU)	1.4	TargetScan Human	Moderate (predicted)		FABP1	LPS/IL-1 Mediated Inhibition of RXR Function,Maturity Onset Diabetes of Young (MODY) Signaling
mmu-mir-31	miR-31-5p (and other miRNAs w/seed GGCAAGA)	1.44	TargetScan Human	Moderate (predicted)		FABP2	LPS/IL-1 Mediated Inhibition of RXR Function,Maturity Onset Diabetes of Young (MODY) Signaling
mmu-mir-132	miR-132-3p (and other miRNAs w/seed AACAGUC)	1.22	TargetScan Human	Moderate (predicted)		FABP2	LPS/IL-1 Mediated Inhibition of RXR Function,Maturity Onset Diabetes of Young (MODY) Signaling
hsa-mir-1287-5p	miR-1287-5p (miRNAs w/seed GCUGGAU)	1.2	TargetScan Human	Moderate (predicted)		NR1H2	LPS/IL-1 Mediated Inhibition of RXR Function,LXR/RXR Activation,Sirtuin Signaling Pathway,Xenobiotic Metabolism General Signaling Pathway
hsa-mir-504	miR-504-5p (and other miRNAs w/seed GACCCUG)	1.3	TargetScan Human	Moderate (predicted)		ABCA1	LPS/IL-1 Mediated Inhibition of RXR Function,LXR/RXR Activation,PPARα/RXRα Activation,Sirtuin Signaling Pathway
hsa-mir-27b	miR-27b-3p (and other miRNAs w/seed UCACAGU)	1.27	TargetScan Human	Moderate (predicted)		ABCA1	LPS/IL-1 Mediated Inhibition of RXR Function,LXR/RXR Activation,PPARα/RXRα Activation,Sirtuin Signaling Pathway
mmu-mir-149	miR-149-5p (miRNAs w/seed CUGGCUC)	1.45	TargetScan Human	Moderate (predicted)		ABCA1	LPS/IL-1 Mediated Inhibition of RXR Function,LXR/RXR Activation,PPARα/RXRα Activation,Sirtuin Signaling Pathway
mmu-mir-132	miR-132-3p (and other miRNAs w/seed AACAGUC)	1.22	TargetScan Human	Moderate (predicted)		ABCG1	LPS/IL-1 Mediated Inhibition of RXR Function,LXR/RXR Activation
hsa-mir-548ac	miR-548d-3p (and other miRNAs w/seed AAAAACC)	1.3	TargetScan Human	Moderate (predicted)		FABP3	LPS/IL-1 Mediated Inhibition of RXR Function
hsa-mir-4487	miR-4487 (miRNAs w/seed GAGCUGG)	-1.299	TargetScan Human	Moderate (predicted)		FABP7	LPS/IL-1 Mediated Inhibition of RXR Function
hsa-mir-4445	miR-4445-5p (miRNAs w/seed GAUUGUU)	1.47	TargetScan Human	Moderate (predicted)		FABP7	LPS/IL-1 Mediated Inhibition of RXR Function
hsa-mir-3910	miR-3910 (miRNAs w/seed AAGGCAU)	1.4	TargetScan Human	High (predicted)		FABP7	LPS/IL-1 Mediated Inhibition of RXR Function
hsa-mir-30c-5p	miR-30c-5p (and other miRNAs w/seed GUAAACA)	1.24	TargetScan Human	High (predicted)		PPARGC1B	LPS/IL-1 Mediated Inhibition of RXR Function
hsa-mir-101-5p	miR-101-5p (miRNAs w/seed AGUUAUC)	1.48	TargetScan Human	Moderate (predicted)		FABP7	LPS/IL-1 Mediated Inhibition of RXR Function
hsa-let-7f-5p	let-7e-5p (and other miRNAs w/seed GAGGUAG)	-1.471	TargetScan Human	High (predicted)		PPARGC1B	LPS/IL-1 Mediated Inhibition of RXR Function
hsa-mir-877	miR-877-5p (and other miRNAs w/seed UAGAGGA)	-1.299	TargetScan Human	Moderate (predicted)		LIAS	Lipoate Biosynthesis and Incorporation II
hsa-mir-4487	miR-4487 (miRNAs w/seed GAGCUGG)	-1.299	TargetScan Human	Moderate (predicted)		GGT7	Leukotriene Biosynthesis,γ-glutamyl Cycle
hsa-mir-4445	miR-4445-5p (miRNAs w/seed GAUUGUU)	1.47	TargetScan Human	Moderate (predicted)		GGT6	Leukotriene Biosynthesis,γ-glutamyl Cycle
hsa-mir-1287-5p	miR-1287-5p (miRNAs w/seed GCUGGAU)	1.2	TargetScan Human	Moderate (predicted)		GGT6	Leukotriene Biosynthesis,γ-glutamyl Cycle
hsa-mir-4487	miR-4487 (miRNAs w/seed GAGCUGG)	-1.299	TargetScan Human	Moderate (predicted)		F11R	Leukocyte Extravasation Signaling,Sertoli Cell-Sertoli Cell Junction Signaling,Tight Junction Signaling
hsa-mir-3910	miR-3910 (miRNAs w/seed AAGGCAU)	1.4	TargetScan Human	High (predicted)		F11R	Leukocyte Extravasation Signaling,Sertoli Cell-Sertoli Cell Junction Signaling,Tight Junction Signaling
mmu-mir-335	miR-335-5p (and other miRNAs w/seed CAAGAGC)	1.35	TargetScan Human	Moderate (predicted)		F11R	Leukocyte Extravasation Signaling,Sertoli Cell-Sertoli Cell Junction Signaling,Tight Junction Signaling
hsa-mir-4706	miR-4706 (and other miRNAs w/seed GCGGGGA)	-1.351	TargetScan Human	Moderate (predicted)		ARHGAP1	Leukocyte Extravasation Signaling,RhoA Signaling,RhoGDI Signaling,Semaphorin Signaling in Neurons
hsa-mir-331	miR-331-3p (miRNAs w/seed CCCCUGG)	1.21	TargetScan Human	Moderate (predicted)		ARHGAP1	Leukocyte Extravasation Signaling,RhoA Signaling,RhoGDI Signaling,Semaphorin Signaling in Neurons
hsa-mir-874	miR-874-3p (miRNAs w/seed UGCCCUG)	1.21	TargetScan Human	Moderate (predicted)		ARHGAP12	Leukocyte Extravasation Signaling,RhoA Signaling,RhoGDI Signaling
hsa-mir-27b	miR-27b-3p (and other miRNAs w/seed UCACAGU)	1.27	TargetScan Human	Moderate (predicted)		ARHGAP12	Leukocyte Extravasation Signaling,RhoA Signaling,RhoGDI Signaling
hsa-mir-135a-5p	miR-135a-5p (and other miRNAs w/seed AUGGCUU)	1.31	TargetScan Human	Moderate (predicted)		ARHGAP6	Leukocyte Extravasation Signaling,RhoA Signaling,RhoGDI Signaling
hsa-let-7f-5p	let-7e-5p (and other miRNAs w/seed GAGGUAG)	-1.471	TargetScan Human	Moderate (predicted)		DLC1	Leukocyte Extravasation Signaling,RhoA Signaling,RhoGDI Signaling
hsa-mir-504	miR-504-5p (and other miRNAs w/seed GACCCUG)	1.3	TargetScan Human	Moderate (predicted)		NCF4	Leukocyte Extravasation Signaling,Production of Nitric Oxide and Reactive Oxygen Species in Macrophages
hsa-mir-10b-5p	miR-10b-5p (and other miRNAs w/seed ACCCUGU)	1.35	TargetScan Human	Moderate (predicted)		NCF4	Leukocyte Extravasation Signaling,Production of Nitric Oxide and Reactive Oxygen Species in Macrophages
hsa-let-7f-5p	let-7e-5p (and other miRNAs w/seed GAGGUAG)	-1.471	TargetScan Human	High (predicted),Moderate (predicted)		ARHGAP8/PRR5-ARHGAP8	Leukocyte Extravasation Signaling,mTOR Signaling,RhoA Signaling,RhoGDI Signaling
hsa-mir-4443	miR-4443 (miRNAs w/seed UGGAGGC)	1.22	TargetScan Human	Moderate (predicted)		SIPA1	Leukocyte Extravasation Signaling
hsa-mir-4443	miR-4443 (miRNAs w/seed UGGAGGC)	1.22	TargetScan Human	Moderate (predicted)		EDIL3	Leukocyte Extravasation Signaling
mmu-mir-425-5p	miR-425-5p (and other miRNAs w/seed AUGACAC)	1.26	TargetScan Human	High (predicted)		EDIL3	Leukocyte Extravasation Signaling
hsa-mir-3128	miR-3128 (and other miRNAs w/seed CUGGCAA)	1.3	TargetScan Human	Moderate (predicted)		CTNNA3	Leukocyte Extravasation Signaling
mmu-mir-31	miR-31-5p (and other miRNAs w/seed GGCAAGA)	1.44	TargetScan Human	Moderate (predicted)		CTNNA3	Leukocyte Extravasation Signaling
hsa-mir-30c-5p	miR-30c-5p (and other miRNAs w/seed GUAAACA)	1.24	TargetScan Human	Moderate (predicted)		EDIL3	Leukocyte Extravasation Signaling
hsa-mir-135a-5p	miR-135a-5p (and other miRNAs w/seed AUGGCUU)	1.31	TargetScan Human	Moderate (predicted)		EDIL3	Leukocyte Extravasation Signaling
mmu-mir-132	miR-132-3p (and other miRNAs w/seed AACAGUC)	1.22	TargetScan Human	Moderate (predicted)		EDIL3	Leukocyte Extravasation Signaling
hsa-mir-101-5p	miR-101-5p (miRNAs w/seed AGUUAUC)	1.48	TargetScan Human	Moderate (predicted)		EDIL3	Leukocyte Extravasation Signaling
hsa-mir-548a-3p	miR-548f-3p (and other miRNAs w/seed AAAACUG)	1.27	TargetScan Human	Moderate (predicted)		MCCC2	Leucine Degradation I
hsa-mir-548a-3p	miR-548f-3p (and other miRNAs w/seed AAAACUG)	1.27	TargetScan Human	Moderate (predicted)		MCCC1	Leucine Degradation I
hsa-mir-4443	miR-4443 (miRNAs w/seed UGGAGGC)	1.22	TargetScan Human	Moderate (predicted)		MCCC2	Leucine Degradation I
hsa-mir-4443	miR-4443 (miRNAs w/seed UGGAGGC)	1.22	TargetScan Human	Moderate (predicted)		MCCC1	Leucine Degradation I
mmu-mir-335	miR-335-5p (and other miRNAs w/seed CAAGAGC)	1.35	TargetScan Human	Moderate (predicted)		MCCC2	Leucine Degradation I
mmu-mir-132	miR-132-3p (and other miRNAs w/seed AACAGUC)	1.22	TargetScan Human	Moderate (predicted)		GHRL	Leptin Signaling in Obesity
mmu-mir-149	miR-149-5p (miRNAs w/seed CUGGCUC)	1.45	TargetScan Human	Moderate (predicted)		MPST	L-cysteine Degradation III,Thiosulfate Disproportionation III (Rhodanese)
hsa-mir-877	miR-877-5p (and other miRNAs w/seed UAGAGGA)	-1.299	TargetScan Human	High (predicted)		CDO1	L-cysteine Degradation I,Superpathway of Methionine Degradation,Taurine Biosynthesis
hsa-mir-4706	miR-4706 (and other miRNAs w/seed GCGGGGA)	-1.351	TargetScan Human	Moderate (predicted)		PSAP	Lactose Degradation III,Lipid Antigen Presentation by CD1
hsa-let-7f-5p	let-7e-5p (and other miRNAs w/seed GAGGUAG)	-1.471	TargetScan Human	Moderate (predicted)		GLB1	Lactose Degradation III
mmu-mir-335	miR-335-5p (and other miRNAs w/seed CAAGAGC)	1.35	TargetScan Human	Moderate (predicted)		OXCT1	Ketolysis
hsa-mir-4745-5p	miR-4481 (and other miRNAs w/seed GAGUGGG)	1.32	TargetScan Human	Moderate (predicted)		HMGCS2	Ketogenesis,LPS/IL-1 Mediated Inhibition of RXR Function,Mevalonate Pathway I,PXR/RXR Activation,Sirtuin Signaling Pathway,Superpathway of Cholesterol Biosynthesis,Superpathway of Geranylgeranyldiphosphate Biosynthesis I (via Mevalonate)
hsa-mir-4487	miR-4487 (miRNAs w/seed GAGCUGG)	-1.299	TargetScan Human	Moderate (predicted)		HMGCL	Ketogenesis,Leucine Degradation I
hsa-mir-3128	miR-3128 (and other miRNAs w/seed CUGGCAA)	1.3	TargetScan Human	High (predicted)		HMGCLL1	Ketogenesis,Leucine Degradation I
hsa-mir-548ae-3p	miR-548ae-3p (and other miRNAs w/seed AAAAACU)	1.36	TargetScan Human	Moderate (predicted)		BDH2	Ketogenesis,Ketolysis,Stearate Biosynthesis I (Animals)
hsa-mir-874	miR-874-3p (miRNAs w/seed UGCCCUG)	1.21	TargetScan Human	High (predicted)		BDH1	Ketogenesis,Ketolysis
hsa-mir-10b-5p	miR-10b-5p (and other miRNAs w/seed ACCCUGU)	1.35	TargetScan Human	Moderate (predicted)		BDH1	Ketogenesis,Ketolysis
hsa-mir-4706	miR-4706 (and other miRNAs w/seed GCGGGGA)	-1.351	TargetScan Human	Moderate (predicted)		PIAS4	JAK/Stat Signaling,Sumoylation Pathway,TGF-β Signaling
hsa-mir-100-5p	miR-100-5p (and other miRNAs w/seed ACCCGUA)	1.32	TargetScan Human	Moderate (predicted)		PIAS4	JAK/Stat Signaling,Sumoylation Pathway,TGF-β Signaling
hsa-let-7f-5p	let-7e-5p (and other miRNAs w/seed GAGGUAG)	-1.471	TargetScan Human	Moderate (predicted)		PIAS4	JAK/Stat Signaling,Sumoylation Pathway,TGF-β Signaling
hsa-mir-3128	miR-3128 (and other miRNAs w/seed CUGGCAA)	1.3	TargetScan Human	Moderate (predicted)		ACAD8	Isoleucine Degradation I,Valine Degradation I
hsa-mir-4745-5p	miR-4481 (and other miRNAs w/seed GAGUGGG)	1.32	TargetScan Human	Moderate (predicted)		BCAT1	Isoleucine Degradation I,Leucine Degradation I,Valine Degradation I
hsa-mir-3128	miR-3128 (and other miRNAs w/seed CUGGCAA)	1.3	TargetScan Human	Moderate (predicted)		BCAT1	Isoleucine Degradation I,Leucine Degradation I,Valine Degradation I
hsa-mir-135a-5p	miR-135a-5p (and other miRNAs w/seed AUGGCUU)	1.31	TargetScan Human	High (predicted)		BCAT1	Isoleucine Degradation I,Leucine Degradation I,Valine Degradation I
hsa-mir-1224-5p	miR-1224-5p (and other miRNAs w/seed UGAGGAC)	1.26	TargetScan Human	Moderate (predicted)		BCAT1	Isoleucine Degradation I,Leucine Degradation I,Valine Degradation I
hsa-let-7f-5p	let-7e-5p (and other miRNAs w/seed GAGGUAG)	-1.471	TargetScan Human	Moderate (predicted)		BCAT1	Isoleucine Degradation I,Leucine Degradation I,Valine Degradation I
hsa-mir-548a-3p	miR-548f-3p (and other miRNAs w/seed AAAACUG)	1.27	TargetScan Human	Moderate (predicted)		ATP6V1G3	Iron homeostasis signaling pathway,Phagosome Maturation
hsa-mir-548ae-3p	miR-548ae-3p (and other miRNAs w/seed AAAAACU)	1.36	TargetScan Human	Moderate (predicted)		ATP6V1E2	Iron homeostasis signaling pathway,Phagosome Maturation
hsa-mir-504	miR-504-5p (and other miRNAs w/seed GACCCUG)	1.3	TargetScan Human	Moderate (predicted)		ATP6V0D2	Iron homeostasis signaling pathway,Phagosome Maturation
hsa-mir-4706	miR-4706 (and other miRNAs w/seed GCGGGGA)	-1.351	TargetScan Human	Moderate (predicted)		ATP6V0A1	Iron homeostasis signaling pathway,Phagosome Maturation
hsa-mir-4487	miR-4487 (miRNAs w/seed GAGCUGG)	-1.299	TargetScan Human	Moderate (predicted)		ATP6V1G3	Iron homeostasis signaling pathway,Phagosome Maturation
hsa-mir-4487	miR-4487 (miRNAs w/seed GAGCUGG)	-1.299	TargetScan Human	Moderate (predicted)		ATP6V0E2	Iron homeostasis signaling pathway,Phagosome Maturation
hsa-mir-4487	miR-4487 (miRNAs w/seed GAGCUGG)	-1.299	TargetScan Human	Moderate (predicted)		ATP6V0D2	Iron homeostasis signaling pathway,Phagosome Maturation
hsa-mir-4745-5p	miR-4481 (and other miRNAs w/seed GAGUGGG)	1.32	TargetScan Human	Moderate (predicted)		ATP6V1F	Iron homeostasis signaling pathway,Phagosome Maturation
hsa-mir-4745-5p	miR-4481 (and other miRNAs w/seed GAGUGGG)	1.32	TargetScan Human	Moderate (predicted)		ATP6V1E1	Iron homeostasis signaling pathway,Phagosome Maturation
hsa-mir-4745-5p	miR-4481 (and other miRNAs w/seed GAGUGGG)	1.32	TargetScan Human	High (predicted)		ATP6V0C	Iron homeostasis signaling pathway,Phagosome Maturation
hsa-mir-4445	miR-4445-5p (miRNAs w/seed GAUUGUU)	1.47	TargetScan Human	High (predicted)		ATP6V1G3	Iron homeostasis signaling pathway,Phagosome Maturation
hsa-mir-4445	miR-4445-5p (miRNAs w/seed GAUUGUU)	1.47	TargetScan Human	Moderate (predicted)		ATP6V1A	Iron homeostasis signaling pathway,Phagosome Maturation
hsa-mir-4443	miR-4443 (miRNAs w/seed UGGAGGC)	1.22	TargetScan Human	Moderate (predicted)		ATP6V1G2	Iron homeostasis signaling pathway,Phagosome Maturation
hsa-mir-4443	miR-4443 (miRNAs w/seed UGGAGGC)	1.22	TargetScan Human	Moderate (predicted)		ATP6V1C2	Iron homeostasis signaling pathway,Phagosome Maturation
hsa-mir-4443	miR-4443 (miRNAs w/seed UGGAGGC)	1.22	TargetScan Human	High (predicted)		ATP6V0E1	Iron homeostasis signaling pathway,Phagosome Maturation
hsa-mir-4443	miR-4443 (miRNAs w/seed UGGAGGC)	1.22	TargetScan Human	High (predicted)		ATP6V0D2	Iron homeostasis signaling pathway,Phagosome Maturation
hsa-mir-4443	miR-4443 (miRNAs w/seed UGGAGGC)	1.22	TargetScan Human	Moderate (predicted)		ATP6V0A1	Iron homeostasis signaling pathway,Phagosome Maturation
mmu-mir-425-5p	miR-425-5p (and other miRNAs w/seed AUGACAC)	1.26	TargetScan Human	Moderate (predicted)		ATP6V1F	Iron homeostasis signaling pathway,Phagosome Maturation
mmu-mir-421	miR-421-3p (and other miRNAs w/seed UCAACAG)	1.25	TargetScan Human	Moderate (predicted)		ATP6V1C1	Iron homeostasis signaling pathway,Phagosome Maturation
mmu-mir-421	miR-421-3p (and other miRNAs w/seed UCAACAG)	1.25	TargetScan Human	Moderate (predicted)		ATP6V1A	Iron homeostasis signaling pathway,Phagosome Maturation
hsa-mir-3910	miR-3910 (miRNAs w/seed AAGGCAU)	1.4	TargetScan Human	Moderate (predicted)		ATP6V1E1	Iron homeostasis signaling pathway,Phagosome Maturation
hsa-mir-3910	miR-3910 (miRNAs w/seed AAGGCAU)	1.4	TargetScan Human	Moderate (predicted)		ATP6V1B1	Iron homeostasis signaling pathway,Phagosome Maturation
hsa-mir-3910	miR-3910 (miRNAs w/seed AAGGCAU)	1.4	TargetScan Human	High (predicted)		ATP6V0E1	Iron homeostasis signaling pathway,Phagosome Maturation
hsa-mir-3910	miR-3910 (miRNAs w/seed AAGGCAU)	1.4	TargetScan Human	Moderate (predicted)		ATP6V0B	Iron homeostasis signaling pathway,Phagosome Maturation
mmu-mir-335	miR-335-5p (and other miRNAs w/seed CAAGAGC)	1.35	TargetScan Human	High (predicted)		ATP6V1G3	Iron homeostasis signaling pathway,Phagosome Maturation
mmu-mir-335	miR-335-5p (and other miRNAs w/seed CAAGAGC)	1.35	TargetScan Human	Moderate (predicted)		ATP6V1B2	Iron homeostasis signaling pathway,Phagosome Maturation
hsa-mir-331	miR-331-3p (miRNAs w/seed CCCCUGG)	1.21	TargetScan Human	High (predicted)		ATP6V0E2	Iron homeostasis signaling pathway,Phagosome Maturation
mmu-mir-31	miR-31-5p (and other miRNAs w/seed GGCAAGA)	1.44	TargetScan Human	Moderate (predicted)		ATP6V1F	Iron homeostasis signaling pathway,Phagosome Maturation
hsa-mir-27b	miR-27b-3p (and other miRNAs w/seed UCACAGU)	1.27	TargetScan Human	High (predicted)		ATP6V1G2	Iron homeostasis signaling pathway,Phagosome Maturation
hsa-mir-27b	miR-27b-3p (and other miRNAs w/seed UCACAGU)	1.27	TargetScan Human	Moderate (predicted)		ATP6V1A	Iron homeostasis signaling pathway,Phagosome Maturation
mmu-mir-149	miR-149-5p (miRNAs w/seed CUGGCUC)	1.45	TargetScan Human	Moderate (predicted)		ATP6V1C1	Iron homeostasis signaling pathway,Phagosome Maturation
hsa-mir-135a-5p	miR-135a-5p (and other miRNAs w/seed AUGGCUU)	1.31	TargetScan Human	Moderate (predicted)		ATP6V1E1	Iron homeostasis signaling pathway,Phagosome Maturation
hsa-mir-135a-5p	miR-135a-5p (and other miRNAs w/seed AUGGCUU)	1.31	TargetScan Human	Moderate (predicted)		ATP6V1C2	Iron homeostasis signaling pathway,Phagosome Maturation
mmu-mir-132	miR-132-3p (and other miRNAs w/seed AACAGUC)	1.22	TargetScan Human	Moderate (predicted)		ATP6V1H	Iron homeostasis signaling pathway,Phagosome Maturation
hsa-mir-1287-5p	miR-1287-5p (miRNAs w/seed GCUGGAU)	1.2	TargetScan Human	Moderate (predicted)		ATP6V1E1	Iron homeostasis signaling pathway,Phagosome Maturation
hsa-mir-10b-5p	miR-10b-5p (and other miRNAs w/seed ACCCUGU)	1.35	TargetScan Human	Moderate (predicted)		ATP6V0D2	Iron homeostasis signaling pathway,Phagosome Maturation
hsa-let-7f-5p	let-7e-5p (and other miRNAs w/seed GAGGUAG)	-1.471	TargetScan Human	Moderate (predicted)		ATP6V1G1	Iron homeostasis signaling pathway,Phagosome Maturation
hsa-let-7f-5p	let-7e-5p (and other miRNAs w/seed GAGGUAG)	-1.471	TarBase,TargetScan Human	Experimentally Observed,High (predicted)		ATP6V1F	Iron homeostasis signaling pathway,Phagosome Maturation
hsa-let-7f-5p	let-7e-5p (and other miRNAs w/seed GAGGUAG)	-1.471	TarBase	Experimentally Observed		ATP6V0A1	Iron homeostasis signaling pathway,Phagosome Maturation
hsa-mir-504	miR-504-5p (and other miRNAs w/seed GACCCUG)	1.3	TargetScan Human	Moderate (predicted)		EPAS1	Iron homeostasis signaling pathway,Oncostatin M Signaling,Osteoarthritis Pathway,Sirtuin Signaling Pathway
hsa-mir-4706	miR-4706 (and other miRNAs w/seed GCGGGGA)	-1.351	TargetScan Human	High (predicted)		EPAS1	Iron homeostasis signaling pathway,Oncostatin M Signaling,Osteoarthritis Pathway,Sirtuin Signaling Pathway
hsa-mir-4706	miR-4706 (and other miRNAs w/seed GCGGGGA)	-1.351	TargetScan Human	High (predicted)		ACO2	Iron homeostasis signaling pathway,Mitochondrial Dysfunction,TCA Cycle II (Eukaryotic)
hsa-mir-3910	miR-3910 (miRNAs w/seed AAGGCAU)	1.4	TargetScan Human	Moderate (predicted)		ACO1	Iron homeostasis signaling pathway,Mitochondrial Dysfunction,TCA Cycle II (Eukaryotic)
hsa-mir-877	miR-877-5p (and other miRNAs w/seed UAGAGGA)	-1.299	TargetScan Human	Moderate (predicted)		HIF3A	Iron homeostasis signaling pathway
hsa-mir-877	miR-877-5p (and other miRNAs w/seed UAGAGGA)	-1.299	TargetScan Human	Moderate (predicted)		CYBRD1	Iron homeostasis signaling pathway
hsa-mir-874	miR-874-3p (miRNAs w/seed UGCCCUG)	1.21	TargetScan Human	Moderate (predicted)		TMPRSS6	Iron homeostasis signaling pathway
hsa-mir-874	miR-874-3p (miRNAs w/seed UGCCCUG)	1.21	TargetScan Human	Moderate (predicted)		SLC48A1	Iron homeostasis signaling pathway
hsa-mir-874	miR-874-3p (miRNAs w/seed UGCCCUG)	1.21	TargetScan Human	High (predicted)		SLC46A1	Iron homeostasis signaling pathway
hsa-mir-504	miR-504-5p (and other miRNAs w/seed GACCCUG)	1.3	TargetScan Human	Moderate (predicted)		TFR2	Iron homeostasis signaling pathway
hsa-mir-504	miR-504-5p (and other miRNAs w/seed GACCCUG)	1.3	TargetScan Human	Moderate (predicted)		SLC48A1	Iron homeostasis signaling pathway
hsa-mir-4706	miR-4706 (and other miRNAs w/seed GCGGGGA)	-1.351	TargetScan Human	Moderate (predicted)		TFR2	Iron homeostasis signaling pathway
hsa-mir-4706	miR-4706 (and other miRNAs w/seed GCGGGGA)	-1.351	TargetScan Human	Moderate (predicted)		SLC48A1	Iron homeostasis signaling pathway
hsa-mir-4706	miR-4706 (and other miRNAs w/seed GCGGGGA)	-1.351	TargetScan Human	Moderate (predicted)		CIAO1	Iron homeostasis signaling pathway
hsa-mir-4487	miR-4487 (miRNAs w/seed GAGCUGG)	-1.299	TargetScan Human	Moderate (predicted)		NUBP1	Iron homeostasis signaling pathway
hsa-mir-4487	miR-4487 (miRNAs w/seed GAGCUGG)	-1.299	TargetScan Human	High (predicted)		HIF3A	Iron homeostasis signaling pathway
hsa-mir-4487	miR-4487 (miRNAs w/seed GAGCUGG)	-1.299	TargetScan Human	Moderate (predicted)		HBD	Iron homeostasis signaling pathway
hsa-mir-4487	miR-4487 (miRNAs w/seed GAGCUGG)	-1.299	TargetScan Human	Moderate (predicted)		CIAO2B	Iron homeostasis signaling pathway
hsa-mir-4745-5p	miR-4481 (and other miRNAs w/seed GAGUGGG)	1.32	TargetScan Human	Moderate (predicted)		SLC48A1	Iron homeostasis signaling pathway
hsa-mir-4745-5p	miR-4481 (and other miRNAs w/seed GAGUGGG)	1.32	TargetScan Human	Moderate (predicted)		SLC46A1	Iron homeostasis signaling pathway
hsa-mir-4745-5p	miR-4481 (and other miRNAs w/seed GAGUGGG)	1.32	TargetScan Human	Moderate (predicted)		CIAO2A	Iron homeostasis signaling pathway
hsa-mir-4443	miR-4443 (miRNAs w/seed UGGAGGC)	1.22	TargetScan Human	Moderate (predicted)		SLC46A1	Iron homeostasis signaling pathway
hsa-mir-4443	miR-4443 (miRNAs w/seed UGGAGGC)	1.22	TargetScan Human	Moderate (predicted)		NUBP2	Iron homeostasis signaling pathway
hsa-mir-4443	miR-4443 (miRNAs w/seed UGGAGGC)	1.22	TargetScan Human	Moderate (predicted)		ISCU	Iron homeostasis signaling pathway
hsa-mir-4443	miR-4443 (miRNAs w/seed UGGAGGC)	1.22	TargetScan Human	High (predicted)		HIF3A	Iron homeostasis signaling pathway
mmu-mir-425-5p	miR-425-5p (and other miRNAs w/seed AUGACAC)	1.26	TargetScan Human	Moderate (predicted)		CYBRD1	Iron homeostasis signaling pathway
mmu-mir-421	miR-421-3p (and other miRNAs w/seed UCAACAG)	1.25	TargetScan Human	Moderate (predicted)		SLC39A14	Iron homeostasis signaling pathway
mmu-mir-421	miR-421-3p (and other miRNAs w/seed UCAACAG)	1.25	TargetScan Human	Moderate (predicted)		MMS19	Iron homeostasis signaling pathway
hsa-mir-3910	miR-3910 (miRNAs w/seed AAGGCAU)	1.4	TargetScan Human	Moderate (predicted)		SLC25A37	Iron homeostasis signaling pathway
mmu-mir-31	miR-31-5p (and other miRNAs w/seed GGCAAGA)	1.44	TargetScan Human	Moderate (predicted)		SLC39A14	Iron homeostasis signaling pathway
mmu-mir-31	miR-31-5p (and other miRNAs w/seed GGCAAGA)	1.44	TargetScan Human	Moderate (predicted)		MMS19	Iron homeostasis signaling pathway
mmu-mir-31	miR-31-5p (and other miRNAs w/seed GGCAAGA)	1.44	TargetScan Human	Moderate (predicted)		HBA1/HBA2	Iron homeostasis signaling pathway
hsa-mir-30c-5p	miR-30c-5p (and other miRNAs w/seed GUAAACA)	1.24	TargetScan Human	Moderate (predicted)		FLVCR1	Iron homeostasis signaling pathway
mmu-mir-149	miR-149-5p (miRNAs w/seed CUGGCUC)	1.45	TargetScan Human	Moderate (predicted)		SLC48A1	Iron homeostasis signaling pathway
mmu-mir-149	miR-149-5p (miRNAs w/seed CUGGCUC)	1.45	TargetScan Human	Moderate (predicted)		SLC46A1	Iron homeostasis signaling pathway
mmu-mir-149	miR-149-5p (miRNAs w/seed CUGGCUC)	1.45	TargetScan Human	Moderate (predicted)		CYBRD1	Iron homeostasis signaling pathway
hsa-mir-135a-5p	miR-135a-5p (and other miRNAs w/seed AUGGCUU)	1.31	TargetScan Human	Moderate (predicted)		CYBRD1	Iron homeostasis signaling pathway
mmu-mir-132	miR-132-3p (and other miRNAs w/seed AACAGUC)	1.22	TargetScan Human	Moderate (predicted)		MMS19	Iron homeostasis signaling pathway
hsa-mir-1287-5p	miR-1287-5p (miRNAs w/seed GCUGGAU)	1.2	TargetScan Human	Moderate (predicted)		SLC25A37	Iron homeostasis signaling pathway
hsa-mir-1287-5p	miR-1287-5p (miRNAs w/seed GCUGGAU)	1.2	TargetScan Human	Moderate (predicted)		NUBP1	Iron homeostasis signaling pathway
hsa-mir-1284	miR-1284 (and other miRNAs w/seed CUAUACA)	1.31	TargetScan Human	Moderate (predicted)		LYRM4	Iron homeostasis signaling pathway
hsa-mir-1282	miR-1282 (miRNAs w/seed CGUUUGC)	1.38	TargetScan Human	Moderate (predicted)		SLC11A1	Iron homeostasis signaling pathway
hsa-mir-3178	miR-10394-3p (and other miRNAs w/seed GGGCGCG)	1.21	TargetScan Human	Moderate (predicted)		MCOLN1	Iron homeostasis signaling pathway
hsa-let-7f-5p	let-7e-5p (and other miRNAs w/seed GAGGUAG)	-1.471	TargetScan Human	Moderate (predicted)		STEAP3	Iron homeostasis signaling pathway
hsa-let-7f-5p	let-7e-5p (and other miRNAs w/seed GAGGUAG)	-1.471	TargetScan Human	Moderate (predicted)		HIF3A	Iron homeostasis signaling pathway
hsa-let-7f-5p	let-7e-5p (and other miRNAs w/seed GAGGUAG)	-1.471	TarBase	Experimentally Observed		CIAO2A	Iron homeostasis signaling pathway
hsa-mir-874	miR-874-3p (miRNAs w/seed UGCCCUG)	1.21	TargetScan Human	Moderate (predicted)		KLK9	Intrinsic Prothrombin Activation Pathway,MSP-RON Signaling Pathway,SPINK1 Pancreatic Cancer Pathway
hsa-mir-1284	miR-1284 (and other miRNAs w/seed CUAUACA)	1.31	TargetScan Human	Moderate (predicted)		KLK2	Intrinsic Prothrombin Activation Pathway,MSP-RON Signaling Pathway,SPINK1 Pancreatic Cancer Pathway
hsa-mir-1282	miR-1282 (miRNAs w/seed CGUUUGC)	1.38	TargetScan Human	Moderate (predicted)		KLK9	Intrinsic Prothrombin Activation Pathway,MSP-RON Signaling Pathway,SPINK1 Pancreatic Cancer Pathway
hsa-mir-3178	miR-10394-3p (and other miRNAs w/seed GGGCGCG)	1.21	TargetScan Human	Moderate (predicted)		KLK9	Intrinsic Prothrombin Activation Pathway,MSP-RON Signaling Pathway,SPINK1 Pancreatic Cancer Pathway
hsa-let-7f-5p	let-7e-5p (and other miRNAs w/seed GAGGUAG)	-1.471	TargetScan Human	Moderate (predicted)		KLK2	Intrinsic Prothrombin Activation Pathway,MSP-RON Signaling Pathway,SPINK1 Pancreatic Cancer Pathway
hsa-mir-4487	miR-4487 (miRNAs w/seed GAGCUGG)	-1.299	TargetScan Human	High (predicted)		KLK6	Intrinsic Prothrombin Activation Pathway,MSP-RON Signaling Pathway,Neuroprotective Role of THOP1 in Alzheimer's Disease,SPINK1 Pancreatic Cancer Pathway,VDR/RXR Activation
hsa-let-7f-5p	let-7e-5p (and other miRNAs w/seed GAGGUAG)	-1.471	TargetScan Human	Moderate (predicted)		KLK6	Intrinsic Prothrombin Activation Pathway,MSP-RON Signaling Pathway,Neuroprotective Role of THOP1 in Alzheimer's Disease,SPINK1 Pancreatic Cancer Pathway,VDR/RXR Activation
hsa-mir-877	miR-877-5p (and other miRNAs w/seed UAGAGGA)	-1.299	TargetScan Human	Moderate (predicted)		KLK10	Intrinsic Prothrombin Activation Pathway,MSP-RON Signaling Pathway,Neuroprotective Role of THOP1 in Alzheimer's Disease,SPINK1 Pancreatic Cancer Pathway
hsa-mir-874	miR-874-3p (miRNAs w/seed UGCCCUG)	1.21	TargetScan Human	Moderate (predicted)		KLK15	Intrinsic Prothrombin Activation Pathway,MSP-RON Signaling Pathway,Neuroprotective Role of THOP1 in Alzheimer's Disease,SPINK1 Pancreatic Cancer Pathway
hsa-mir-1287-5p	miR-1287-5p (miRNAs w/seed GCUGGAU)	1.2	TargetScan Human	Moderate (predicted)		KLK10	Intrinsic Prothrombin Activation Pathway,MSP-RON Signaling Pathway,Neuroprotective Role of THOP1 in Alzheimer's Disease,SPINK1 Pancreatic Cancer Pathway
hsa-let-7f-5p	let-7e-5p (and other miRNAs w/seed GAGGUAG)	-1.471	TargetScan Human,miRecords	Experimentally Observed,Moderate (predicted)		KLK10	Intrinsic Prothrombin Activation Pathway,MSP-RON Signaling Pathway,Neuroprotective Role of THOP1 in Alzheimer's Disease,SPINK1 Pancreatic Cancer Pathway
hsa-mir-100-5p	miR-100-5p (and other miRNAs w/seed ACCCGUA)	1.32	TargetScan Human	Moderate (predicted)		IFIT3	Interferon Signaling,Systemic Lupus Erythematosus In B Cell Signaling Pathway
mmu-mir-31	miR-31-5p (and other miRNAs w/seed GGCAAGA)	1.44	TargetScan Human	High (predicted)		OAS1	Interferon Signaling,Role of Pattern Recognition Receptors in Recognition of Bacteria and Viruses
hsa-mir-4443	miR-4443 (miRNAs w/seed UGGAGGC)	1.22	TargetScan Human	High (predicted)		IFI6	Interferon Signaling
mmu-mir-425-5p	miR-425-5p (and other miRNAs w/seed AUGACAC)	1.26	TargetScan Human	Moderate (predicted)		IFITM1	Interferon Signaling
hsa-mir-4706	miR-4706 (and other miRNAs w/seed GCGGGGA)	-1.351	TargetScan Human	High (predicted)		ARF1	Integrin Signaling,Paxillin Signaling
mmu-mir-31	miR-31-5p (and other miRNAs w/seed GGCAAGA)	1.44	TargetScan Human	Moderate (predicted)		ARF1	Integrin Signaling,Paxillin Signaling
hsa-mir-1282	miR-1282 (miRNAs w/seed CGUUUGC)	1.38	TargetScan Human	Moderate (predicted)		ARF1	Integrin Signaling,Paxillin Signaling
hsa-mir-101-5p	miR-101-5p (miRNAs w/seed AGUUAUC)	1.48	TargetScan Human	Moderate (predicted)		ARHGAP5	Integrin Signaling,Leukocyte Extravasation Signaling,RhoA Signaling,RhoGDI Signaling
hsa-mir-548ac	miR-548d-3p (and other miRNAs w/seed AAAAACC)	1.3	TargetScan Human	Moderate (predicted)		TSPAN3	Integrin Signaling
hsa-mir-4706	miR-4706 (and other miRNAs w/seed GCGGGGA)	-1.351	TargetScan Human	High (predicted)		ARF3	Integrin Signaling
hsa-mir-4487	miR-4487 (miRNAs w/seed GAGCUGG)	-1.299	TargetScan Human	Moderate (predicted)		TSPAN5	Integrin Signaling
hsa-mir-4487	miR-4487 (miRNAs w/seed GAGCUGG)	-1.299	TargetScan Human	High (predicted)		TSPAN2	Integrin Signaling
hsa-mir-4745-5p	miR-4481 (and other miRNAs w/seed GAGUGGG)	1.32	TargetScan Human	High (predicted)		ARF3	Integrin Signaling
mmu-mir-335	miR-335-5p (and other miRNAs w/seed CAAGAGC)	1.35	TargetScan Human	Moderate (predicted)		ARF4	Integrin Signaling
mmu-mir-31	miR-31-5p (and other miRNAs w/seed GGCAAGA)	1.44	TargetScan Human	Moderate (predicted)		ARF3	Integrin Signaling
hsa-mir-30c-5p	miR-30c-5p (and other miRNAs w/seed GUAAACA)	1.24	TargetScan Human	Moderate (predicted)		ARF4	Integrin Signaling
hsa-mir-27b	miR-27b-3p (and other miRNAs w/seed UCACAGU)	1.27	TargetScan Human	Moderate (predicted)		TSPAN1	Integrin Signaling
hsa-mir-27b	miR-27b-3p (and other miRNAs w/seed UCACAGU)	1.27	TargetScan Human	High (predicted)		ARF3	Integrin Signaling
hsa-mir-4706	miR-4706 (and other miRNAs w/seed GCGGGGA)	-1.351	TargetScan Human	High (predicted)		STX4	Insulin Receptor Signaling,Tight Junction Signaling
hsa-mir-4443	miR-4443 (miRNAs w/seed UGGAGGC)	1.22	TargetScan Human	High (predicted)		STX4	Insulin Receptor Signaling,Tight Junction Signaling
mmu-mir-149	miR-149-5p (miRNAs w/seed CUGGCUC)	1.45	TargetScan Human	Moderate (predicted)		STX4	Insulin Receptor Signaling,Tight Junction Signaling
hsa-mir-3178	miR-10394-3p (and other miRNAs w/seed GGGCGCG)	1.21	TargetScan Human	Moderate (predicted)		STX4	Insulin Receptor Signaling,Tight Junction Signaling
hsa-mir-4487	miR-4487 (miRNAs w/seed GAGCUGG)	-1.299	TargetScan Human	Moderate (predicted)		IP6K2	Inositol Pyrophosphates Biosynthesis,Superpathway of Inositol Phosphate Compounds
mmu-mir-421	miR-421-3p (and other miRNAs w/seed UCAACAG)	1.25	TargetScan Human	Moderate (predicted)		IP6K2	Inositol Pyrophosphates Biosynthesis,Superpathway of Inositol Phosphate Compounds
hsa-mir-331	miR-331-3p (miRNAs w/seed CCCCUGG)	1.21	TargetScan Human	Moderate (predicted)		IP6K3	Inositol Pyrophosphates Biosynthesis,Superpathway of Inositol Phosphate Compounds
hsa-mir-30c-5p	miR-30c-5p (and other miRNAs w/seed GUAAACA)	1.24	TargetScan Human	High (predicted)		IP6K3	Inositol Pyrophosphates Biosynthesis,Superpathway of Inositol Phosphate Compounds
hsa-mir-504	miR-504-5p (and other miRNAs w/seed GACCCUG)	1.3	TargetScan Human	Moderate (predicted)		PAICS	Inosine-5'-phosphate Biosynthesis II,Purine Nucleotides De Novo Biosynthesis II
hsa-mir-101-5p	miR-101-5p (miRNAs w/seed AGUUAUC)	1.48	TargetScan Human	Moderate (predicted)		ATIC	Inosine-5'-phosphate Biosynthesis II,Purine Nucleotides De Novo Biosynthesis II
hsa-mir-135a-5p	miR-135a-5p (and other miRNAs w/seed AUGGCUU)	1.31	TargetScan Human	Moderate (predicted)		THBS2	Inhibition of Matrix Metalloproteases,Synaptogenesis Signaling Pathway
hsa-mir-548a-3p	miR-548f-3p (and other miRNAs w/seed AAAACUG)	1.27	TargetScan Human	Moderate (predicted)		TFPI2	Inhibition of Matrix Metalloproteases
hsa-mir-548ae-3p	miR-548ae-3p (and other miRNAs w/seed AAAAACU)	1.36	TargetScan Human	Moderate (predicted)		TFPI2	Inhibition of Matrix Metalloproteases
hsa-mir-4706	miR-4706 (and other miRNAs w/seed GCGGGGA)	-1.351	TargetScan Human	High (predicted)	Bt.9629.1.S1_at	ZFP36L1	Inhibition of ARE-Mediated mRNA Degradation Pathway,Senescence Pathway
hsa-mir-4487	miR-4487 (miRNAs w/seed GAGCUGG)	-1.299	TargetScan Human	High (predicted)	Bt.9629.1.S1_at	ZFP36L1	Inhibition of ARE-Mediated mRNA Degradation Pathway,Senescence Pathway
hsa-mir-3910	miR-3910 (miRNAs w/seed AAGGCAU)	1.4	TargetScan Human	Moderate (predicted)	Bt.9629.1.S1_at	ZFP36L1	Inhibition of ARE-Mediated mRNA Degradation Pathway,Senescence Pathway
hsa-mir-3128	miR-3128 (and other miRNAs w/seed CUGGCAA)	1.3	TargetScan Human	Moderate (predicted)	Bt.9629.1.S1_at	ZFP36L1	Inhibition of ARE-Mediated mRNA Degradation Pathway,Senescence Pathway
mmu-mir-31	miR-31-5p (and other miRNAs w/seed GGCAAGA)	1.44	TargetScan Human	Moderate (predicted)	Bt.9629.1.S1_at	ZFP36L1	Inhibition of ARE-Mediated mRNA Degradation Pathway,Senescence Pathway
hsa-mir-27b	miR-27b-3p (and other miRNAs w/seed UCACAGU)	1.27	TargetScan Human	Moderate (predicted)	Bt.9629.1.S1_at	ZFP36L1	Inhibition of ARE-Mediated mRNA Degradation Pathway,Senescence Pathway
hsa-mir-1287-5p	miR-1287-5p (miRNAs w/seed GCUGGAU)	1.2	TargetScan Human	Moderate (predicted)	Bt.9629.1.S1_at	ZFP36L1	Inhibition of ARE-Mediated mRNA Degradation Pathway,Senescence Pathway
hsa-mir-877	miR-877-5p (and other miRNAs w/seed UAGAGGA)	-1.299	TargetScan Human	Moderate (predicted)		EDC4	Inhibition of ARE-Mediated mRNA Degradation Pathway
hsa-mir-548ac	miR-548d-3p (and other miRNAs w/seed AAAAACC)	1.3	TargetScan Human	Moderate (predicted)		CNOT9	Inhibition of ARE-Mediated mRNA Degradation Pathway
hsa-mir-548ae-3p	miR-548ae-3p (and other miRNAs w/seed AAAAACU)	1.36	TargetScan Human	Moderate (predicted)		CNOT11	Inhibition of ARE-Mediated mRNA Degradation Pathway
hsa-mir-504	miR-504-5p (and other miRNAs w/seed GACCCUG)	1.3	TargetScan Human	Moderate (predicted)		EXOSC6	Inhibition of ARE-Mediated mRNA Degradation Pathway
hsa-mir-504	miR-504-5p (and other miRNAs w/seed GACCCUG)	1.3	TargetScan Human	High (predicted)		CNOT4	Inhibition of ARE-Mediated mRNA Degradation Pathway
hsa-mir-504	miR-504-5p (and other miRNAs w/seed GACCCUG)	1.3	TargetScan Human	Moderate (predicted)		CNOT2	Inhibition of ARE-Mediated mRNA Degradation Pathway
hsa-mir-4706	miR-4706 (and other miRNAs w/seed GCGGGGA)	-1.351	TargetScan Human	High (predicted)		CNOT3	Inhibition of ARE-Mediated mRNA Degradation Pathway
hsa-mir-4745-5p	miR-4481 (and other miRNAs w/seed GAGUGGG)	1.32	TargetScan Human	Moderate (predicted)		ZNF331	Inhibition of ARE-Mediated mRNA Degradation Pathway
hsa-mir-4745-5p	miR-4481 (and other miRNAs w/seed GAGUGGG)	1.32	TargetScan Human	Moderate (predicted)		ZFP36	Inhibition of ARE-Mediated mRNA Degradation Pathway
hsa-mir-4745-5p	miR-4481 (and other miRNAs w/seed GAGUGGG)	1.32	TargetScan Human	High (predicted)		EXOSC5	Inhibition of ARE-Mediated mRNA Degradation Pathway
hsa-mir-4745-5p	miR-4481 (and other miRNAs w/seed GAGUGGG)	1.32	TargetScan Human	Moderate (predicted)		CNOT4	Inhibition of ARE-Mediated mRNA Degradation Pathway
hsa-mir-4443	miR-4443 (miRNAs w/seed UGGAGGC)	1.22	TargetScan Human	High (predicted)		EXOSC6	Inhibition of ARE-Mediated mRNA Degradation Pathway
hsa-mir-4443	miR-4443 (miRNAs w/seed UGGAGGC)	1.22	TargetScan Human	Moderate (predicted)		EXOSC5	Inhibition of ARE-Mediated mRNA Degradation Pathway
hsa-mir-4443	miR-4443 (miRNAs w/seed UGGAGGC)	1.22	TargetScan Human	High (predicted)		EXOSC2	Inhibition of ARE-Mediated mRNA Degradation Pathway
hsa-mir-4443	miR-4443 (miRNAs w/seed UGGAGGC)	1.22	TargetScan Human	Moderate (predicted)		DCP2	Inhibition of ARE-Mediated mRNA Degradation Pathway
mmu-mir-425-5p	miR-425-5p (and other miRNAs w/seed AUGACAC)	1.26	TargetScan Human	Moderate (predicted)		CNOT4	Inhibition of ARE-Mediated mRNA Degradation Pathway
mmu-mir-421	miR-421-3p (and other miRNAs w/seed UCAACAG)	1.25	TargetScan Human	Moderate (predicted)		ZFP36L2	Inhibition of ARE-Mediated mRNA Degradation Pathway
mmu-mir-421	miR-421-3p (and other miRNAs w/seed UCAACAG)	1.25	TargetScan Human	Moderate (predicted)		CNOT4	Inhibition of ARE-Mediated mRNA Degradation Pathway
hsa-mir-3910	miR-3910 (miRNAs w/seed AAGGCAU)	1.4	TargetScan Human	High (predicted)		ZFP36L2	Inhibition of ARE-Mediated mRNA Degradation Pathway
[truncated: 20,410 more rows]

## Sheet: Target genes in Pathways
© 2000-2020 QIAGEN. All rights reserved.
ID	Symbol	Expr Fold Change	Source	Confidence	ID	Symbol	Expr Fold Change	Pathway
hsa-mir-3910	miR-3910 (miRNAs w/seed AAGGCAU)	1.4	TargetScan Human	High (predicted)		OPLAH		γ-glutamyl Cycle
mmu-mir-132	miR-132-3p (and other miRNAs w/seed AACAGUC)	1.22	TargetScan Human	Moderate (predicted)		CYP4F3		α-tocopherol Degradation
hsa-mir-1287-5p	miR-1287-5p (miRNAs w/seed GCUGGAU)	1.2	TargetScan Human	Moderate (predicted)		CYP4F3		α-tocopherol Degradation
hsa-mir-1282	miR-1282 (miRNAs w/seed CGUUUGC)	1.38	TargetScan Human	Moderate (predicted)		CYP4F3		α-tocopherol Degradation
hsa-let-7f-5p	let-7e-5p (and other miRNAs w/seed GAGGUAG)	-1.471	TargetScan Human	High (predicted)		CYP4F2		α-tocopherol Degradation
hsa-mir-548ac	miR-548d-3p (and other miRNAs w/seed AAAAACC)	1.3	TargetScan Human	Moderate (predicted)		ANKRA2		Xenobiotic Metabolism Signaling
mmu-mir-421	miR-421-3p (and other miRNAs w/seed UCAACAG)	1.25	TargetScan Human	Moderate (predicted)		ANKRA2		Xenobiotic Metabolism Signaling
hsa-mir-30c-5p	miR-30c-5p (and other miRNAs w/seed GUAAACA)	1.24	TargetScan Human	High (predicted)		ANKRA2		Xenobiotic Metabolism Signaling
hsa-let-7f-5p	let-7e-5p (and other miRNAs w/seed GAGGUAG)	-1.471	TargetScan Human	Moderate (predicted)		ANKRA2		Xenobiotic Metabolism Signaling
hsa-mir-27b	miR-27b-3p (and other miRNAs w/seed UCACAGU)	1.27	TargetScan Human	Moderate (predicted)		UGT8		Xenobiotic Metabolism CAR Signaling Pathway,Xenobiotic Metabolism General Signaling Pathway,Xenobiotic Metabolism PXR Signaling Pathway,Xenobiotic Metabolism Signaling
hsa-let-7f-5p	let-7e-5p (and other miRNAs w/seed GAGGUAG)	-1.471	TarBase	Experimentally Observed		UGT8		Xenobiotic Metabolism CAR Signaling Pathway,Xenobiotic Metabolism General Signaling Pathway,Xenobiotic Metabolism PXR Signaling Pathway,Xenobiotic Metabolism Signaling
hsa-mir-548ae-3p	miR-548ae-3p (and other miRNAs w/seed AAAAACU)	1.36	TargetScan Human	Moderate (predicted)		SOX21		Wnt/β-catenin Signaling
hsa-mir-4706	miR-4706 (and other miRNAs w/seed GCGGGGA)	-1.351	TargetScan Human	High (predicted)		TLE4		Wnt/β-catenin Signaling
hsa-mir-4706	miR-4706 (and other miRNAs w/seed GCGGGGA)	-1.351	TargetScan Human	Moderate (predicted)		SOX3		Wnt/β-catenin Signaling
hsa-mir-4706	miR-4706 (and other miRNAs w/seed GCGGGGA)	-1.351	TargetScan Human	High (predicted)		SOX12		Wnt/β-catenin Signaling
hsa-mir-4706	miR-4706 (and other miRNAs w/seed GCGGGGA)	-1.351	TargetScan Human	High (predicted)		SOX1		Wnt/β-catenin Signaling
hsa-mir-4706	miR-4706 (and other miRNAs w/seed GCGGGGA)	-1.351	TargetScan Human	Moderate (predicted)		KREMEN1		Wnt/β-catenin Signaling
hsa-mir-4745-5p	miR-4481 (and other miRNAs w/seed GAGUGGG)	1.32	TargetScan Human	Moderate (predicted)		SOX3		Wnt/β-catenin Signaling
hsa-mir-4745-5p	miR-4481 (and other miRNAs w/seed GAGUGGG)	1.32	TargetScan Human	Moderate (predicted)		SOX13		Wnt/β-catenin Signaling
hsa-mir-4745-5p	miR-4481 (and other miRNAs w/seed GAGUGGG)	1.32	TargetScan Human	Moderate (predicted)		SOX1		Wnt/β-catenin Signaling
mmu-mir-425-5p	miR-425-5p (and other miRNAs w/seed AUGACAC)	1.26	TargetScan Human	Moderate (predicted)		SOX21		Wnt/β-catenin Signaling
mmu-mir-421	miR-421-3p (and other miRNAs w/seed UCAACAG)	1.25	TargetScan Human	Moderate (predicted)		TLE1		Wnt/β-catenin Signaling
hsa-mir-3910	miR-3910 (miRNAs w/seed AAGGCAU)	1.4	TargetScan Human	Moderate (predicted)		AXIN2		Wnt/β-catenin Signaling
hsa-mir-331	miR-331-3p (miRNAs w/seed CCCCUGG)	1.21	TargetScan Human	Moderate (predicted)		SOX13		Wnt/β-catenin Signaling
hsa-mir-3128	miR-3128 (and other miRNAs w/seed CUGGCAA)	1.3	TargetScan Human	Moderate (predicted)		KREMEN1		Wnt/β-catenin Signaling
mmu-mir-31	miR-31-5p (and other miRNAs w/seed GGCAAGA)	1.44	TargetScan Human	Moderate (predicted)		SOX11		Wnt/β-catenin Signaling
mmu-mir-31	miR-31-5p (and other miRNAs w/seed GGCAAGA)	1.44	TargetScan Human	Moderate (predicted)		KREMEN1		Wnt/β-catenin Signaling
hsa-mir-30c-5p	miR-30c-5p (and other miRNAs w/seed GUAAACA)	1.24	TargetScan Human	Moderate (predicted)		SOX4		Wnt/β-catenin Signaling
hsa-mir-27b	miR-27b-3p (and other miRNAs w/seed UCACAGU)	1.27	TargetScan Human	Moderate (predicted)		SOX11		Wnt/β-catenin Signaling
mmu-mir-149	miR-149-5p (miRNAs w/seed CUGGCUC)	1.45	TargetScan Human	Moderate (predicted)		APPL2		Wnt/β-catenin Signaling
mmu-mir-132	miR-132-3p (and other miRNAs w/seed AACAGUC)	1.22	TargetScan Human	High (predicted)		SOX5		Wnt/β-catenin Signaling
mmu-mir-132	miR-132-3p (and other miRNAs w/seed AACAGUC)	1.22	Ingenuity Expert Findings,TargetScan Human	Experimentally Observed,Moderate (predicted)		SOX4		Wnt/β-catenin Signaling
hsa-mir-1287-5p	miR-1287-5p (miRNAs w/seed GCUGGAU)	1.2	TargetScan Human	Moderate (predicted)		SOX12		Wnt/β-catenin Signaling
hsa-mir-1284	miR-1284 (and other miRNAs w/seed CUAUACA)	1.31	TargetScan Human	Moderate (predicted)		SOX21		Wnt/β-catenin Signaling
hsa-mir-10b-5p	miR-10b-5p (and other miRNAs w/seed ACCCUGU)	1.35	TargetScan Human	Moderate (predicted)		SOX1		Wnt/β-catenin Signaling
hsa-mir-3178	miR-10394-3p (and other miRNAs w/seed GGGCGCG)	1.21	TargetScan Human	Moderate (predicted)		SOX1		Wnt/β-catenin Signaling
hsa-let-7f-5p	let-7e-5p (and other miRNAs w/seed GAGGUAG)	-1.471	TargetScan Human	Moderate (predicted)		SOX13		Wnt/β-catenin Signaling
hsa-let-7f-5p	let-7e-5p (and other miRNAs w/seed GAGGUAG)	-1.471	TargetScan Human	Moderate (predicted)		KREMEN1		Wnt/β-catenin Signaling
mmu-mir-425-5p	miR-425-5p (and other miRNAs w/seed AUGACAC)	1.26	TargetScan Human	High (predicted)		SLC16A1		White Adipose Tissue Browning Pathway
hsa-mir-331	miR-331-3p (miRNAs w/seed CCCCUGG)	1.21	TargetScan Human	Moderate (predicted)		FNDC5		White Adipose Tissue Browning Pathway
hsa-mir-27b	miR-27b-3p (and other miRNAs w/seed UCACAGU)	1.27	TargetScan Human	Moderate (predicted)		SLC16A1		White Adipose Tissue Browning Pathway
mmu-mir-149	miR-149-5p (miRNAs w/seed CUGGCUC)	1.45	TargetScan Human	High (predicted)		FNDC5		White Adipose Tissue Browning Pathway
hsa-mir-1282	miR-1282 (miRNAs w/seed CGUUUGC)	1.38	TargetScan Human	High (predicted)		SLC16A1		White Adipose Tissue Browning Pathway
hsa-mir-3178	miR-10394-3p (and other miRNAs w/seed GGGCGCG)	1.21	TargetScan Human	Moderate (predicted)		VGF		White Adipose Tissue Browning Pathway
hsa-mir-504	miR-504-5p (and other miRNAs w/seed GACCCUG)	1.3	TargetScan Human	Moderate (predicted)		LRRC8A		Vitamin-C Transport
hsa-mir-4487	miR-4487 (miRNAs w/seed GAGCUGG)	-1.299	TargetScan Human	Moderate (predicted)		LRRC8E		Vitamin-C Transport
hsa-mir-3910	miR-3910 (miRNAs w/seed AAGGCAU)	1.4	TargetScan Human	Moderate (predicted)		LRRC8C		Vitamin-C Transport
mmu-mir-31	miR-31-5p (and other miRNAs w/seed GGCAAGA)	1.44	TargetScan Human	Moderate (predicted)		STOM		Vitamin-C Transport
hsa-mir-30c-5p	miR-30c-5p (and other miRNAs w/seed GUAAACA)	1.24	TargetScan Human	High (predicted)		LRRC8D		Vitamin-C Transport
hsa-mir-30c-5p	miR-30c-5p (and other miRNAs w/seed GUAAACA)	1.24	TarBase	Experimentally Observed		LRRC8C		Vitamin-C Transport
hsa-mir-1284	miR-1284 (and other miRNAs w/seed CUAUACA)	1.31	TargetScan Human	Moderate (predicted)		STOM		Vitamin-C Transport
hsa-mir-1224-5p	miR-1224-5p (and other miRNAs w/seed UGAGGAC)	1.26	TargetScan Human	Moderate (predicted)		LRRC8A		Vitamin-C Transport
hsa-mir-10b-5p	miR-10b-5p (and other miRNAs w/seed ACCCUGU)	1.35	TargetScan Human	Moderate (predicted)		LRRC8B		Vitamin-C Transport
hsa-mir-100-5p	miR-100-5p (and other miRNAs w/seed ACCCGUA)	1.32	TargetScan Human	High (predicted)		LRRC8B		Vitamin-C Transport
hsa-let-7f-5p	let-7e-5p (and other miRNAs w/seed GAGGUAG)	-1.471	TargetScan Human	Moderate (predicted)		LRRC8B		Vitamin-C Transport
hsa-mir-4443	miR-4443 (miRNAs w/seed UGGAGGC)	1.22	TargetScan Human	Moderate (predicted)		CXADR		Virus Entry via Endocytic Pathways
hsa-mir-27b	miR-27b-3p (and other miRNAs w/seed UCACAGU)	1.27	TargetScan Human	Moderate (predicted)		CXADR		Virus Entry via Endocytic Pathways
hsa-mir-1287-5p	miR-1287-5p (miRNAs w/seed GCUGGAU)	1.2	TargetScan Human	Moderate (predicted)		CXADR		Virus Entry via Endocytic Pathways
hsa-mir-1284	miR-1284 (and other miRNAs w/seed CUAUACA)	1.31	TargetScan Human	Moderate (predicted)		CXADR		Virus Entry via Endocytic Pathways
hsa-mir-874	miR-874-3p (miRNAs w/seed UGCCCUG)	1.21	TargetScan Human	Moderate (predicted)		CYP24A1		VDR/RXR Activation
hsa-mir-548ae-3p	miR-548ae-3p (and other miRNAs w/seed AAAAACU)	1.36	TargetScan Human	Moderate (predicted)		SERPINB1		VDR/RXR Activation
hsa-mir-504	miR-504-5p (and other miRNAs w/seed GACCCUG)	1.3	TargetScan Human	Moderate (predicted)		TRPV5		VDR/RXR Activation
hsa-mir-4706	miR-4706 (and other miRNAs w/seed GCGGGGA)	-1.351	TargetScan Human	Moderate (predicted)		HR		VDR/RXR Activation
hsa-mir-4745-5p	miR-4481 (and other miRNAs w/seed GAGUGGG)	1.32	TargetScan Human	High (predicted)		HR		VDR/RXR Activation
hsa-mir-4443	miR-4443 (miRNAs w/seed UGGAGGC)	1.22	TargetScan Human	Moderate (predicted)		HR		VDR/RXR Activation
hsa-mir-3910	miR-3910 (miRNAs w/seed AAGGCAU)	1.4	TargetScan Human	High (predicted)		KLF4		VDR/RXR Activation
mmu-mir-335	miR-335-5p (and other miRNAs w/seed CAAGAGC)	1.35	TargetScan Human	Moderate (predicted)		TRPV5		VDR/RXR Activation
hsa-mir-30c-5p	miR-30c-5p (and other miRNAs w/seed GUAAACA)	1.24	TargetScan Human	High (predicted)		CYP24A1		VDR/RXR Activation
hsa-mir-135a-5p	miR-135a-5p (and other miRNAs w/seed AUGGCUU)	1.31	TargetScan Human	Moderate (predicted)		KLF4		VDR/RXR Activation
hsa-mir-1282	miR-1282 (miRNAs w/seed CGUUUGC)	1.38	TargetScan Human	Moderate (predicted)		KLF4		VDR/RXR Activation
hsa-mir-10b-5p	miR-10b-5p (and other miRNAs w/seed ACCCUGU)	1.35	miRecords	Experimentally Observed		KLF4		VDR/RXR Activation
hsa-mir-10b-5p	miR-10b-5p (and other miRNAs w/seed ACCCUGU)	1.35	TargetScan Human	Moderate (predicted)		CYP24A1		VDR/RXR Activation
hsa-mir-135a-5p	miR-135a-5p (and other miRNAs w/seed AUGGCUU)	1.31	TargetScan Human	Moderate (predicted)		HIBADH		Valine Degradation I
mmu-mir-132	miR-132-3p (and other miRNAs w/seed AACAGUC)	1.22	TargetScan Human	Moderate (predicted)	Bt.24614.1.S1_at	INSIG1	1.782	Unfolded protein response
hsa-mir-504	miR-504-5p (and other miRNAs w/seed GACCCUG)	1.3	TargetScan Human	Moderate (predicted)		EDEM1		Unfolded protein response
hsa-mir-4706	miR-4706 (and other miRNAs w/seed GCGGGGA)	-1.351	TargetScan Human	Moderate (predicted)		SEL1L		Unfolded protein response
hsa-mir-4487	miR-4487 (miRNAs w/seed GAGCUGG)	-1.299	TargetScan Human	Moderate (predicted)		SYVN1		Unfolded protein response
hsa-mir-4445	miR-4445-5p (miRNAs w/seed GAUUGUU)	1.47	TargetScan Human	Moderate (predicted)		OS9		Unfolded protein response
hsa-mir-4443	miR-4443 (miRNAs w/seed UGGAGGC)	1.22	TargetScan Human	Moderate (predicted)		UBXN4		Unfolded protein response
hsa-mir-3910	miR-3910 (miRNAs w/seed AAGGCAU)	1.4	TargetScan Human	Moderate (predicted)		UBXN4		Unfolded protein response
hsa-mir-3910	miR-3910 (miRNAs w/seed AAGGCAU)	1.4	TargetScan Human	Moderate (predicted)		SEL1L		Unfolded protein response
hsa-mir-27b	miR-27b-3p (and other miRNAs w/seed UCACAGU)	1.27	TargetScan Human	Moderate (predicted)		ERO1B		Unfolded protein response
hsa-mir-1224-5p	miR-1224-5p (and other miRNAs w/seed UGAGGAC)	1.26	TargetScan Human	Moderate (predicted)		UBXN4		Unfolded protein response
hsa-mir-10b-5p	miR-10b-5p (and other miRNAs w/seed ACCCUGU)	1.35	TargetScan Human	Moderate (predicted)		EDEM1		Unfolded protein response
hsa-mir-3178	miR-10394-3p (and other miRNAs w/seed GGGCGCG)	1.21	TargetScan Human	Moderate (predicted)		SYVN1		Unfolded protein response
hsa-let-7f-5p	let-7e-5p (and other miRNAs w/seed GAGGUAG)	-1.471	TargetScan Human	Moderate (predicted)		UBXN4		Unfolded protein response
hsa-mir-4745-5p	miR-4481 (and other miRNAs w/seed GAGUGGG)	1.32	TargetScan Human	Moderate (predicted)		GFPT1		UDP-N-acetyl-D-glucosamine Biosynthesis II
hsa-mir-30c-5p	miR-30c-5p (and other miRNAs w/seed GUAAACA)	1.24	TargetScan Human	Moderate (predicted)		GFPT2		UDP-N-acetyl-D-glucosamine Biosynthesis II
hsa-mir-27b	miR-27b-3p (and other miRNAs w/seed UCACAGU)	1.27	TargetScan Human	Moderate (predicted)		GFPT2		UDP-N-acetyl-D-glucosamine Biosynthesis II
mmu-mir-421	miR-421-3p (and other miRNAs w/seed UCAACAG)	1.25	TargetScan Human	Moderate (predicted)		UAP1		UDP-N-acetyl-D-galactosamine Biosynthesis II,UDP-N-acetyl-D-glucosamine Biosynthesis II
hsa-mir-30c-5p	miR-30c-5p (and other miRNAs w/seed GUAAACA)	1.24	TarBase	Experimentally Observed		UAP1		UDP-N-acetyl-D-galactosamine Biosynthesis II,UDP-N-acetyl-D-glucosamine Biosynthesis II
hsa-mir-27b	miR-27b-3p (and other miRNAs w/seed UCACAGU)	1.27	TargetScan Human	High (predicted)		UAP1		UDP-N-acetyl-D-galactosamine Biosynthesis II,UDP-N-acetyl-D-glucosamine Biosynthesis II
hsa-mir-10b-5p	miR-10b-5p (and other miRNAs w/seed ACCCUGU)	1.35	TargetScan Human	Moderate (predicted)		UAP1		UDP-N-acetyl-D-galactosamine Biosynthesis II,UDP-N-acetyl-D-glucosamine Biosynthesis II
hsa-mir-548ae-3p	miR-548ae-3p (and other miRNAs w/seed AAAAACU)	1.36	TargetScan Human	Moderate (predicted)		UXS1		UDP-D-xylose and UDP-D-glucuronate Biosynthesis
mmu-mir-425-5p	miR-425-5p (and other miRNAs w/seed AUGACAC)	1.26	TargetScan Human	Moderate (predicted)		UXS1		UDP-D-xylose and UDP-D-glucuronate Biosynthesis
hsa-mir-4487	miR-4487 (miRNAs w/seed GAGCUGG)	-1.299	TargetScan Human	High (predicted)		URAD		Ubiquinol-10 Biosynthesis (Eukaryotic)
hsa-mir-27b	miR-27b-3p (and other miRNAs w/seed UCACAGU)	1.27	TargetScan Human	Moderate (predicted)		COQ3		Ubiquinol-10 Biosynthesis (Eukaryotic)
hsa-mir-1287-5p	miR-1287-5p (miRNAs w/seed GCUGGAU)	1.2	TargetScan Human	Moderate (predicted)		URAD		Ubiquinol-10 Biosynthesis (Eukaryotic)
hsa-mir-135a-5p	miR-135a-5p (and other miRNAs w/seed AUGGCUU)	1.31	TargetScan Human	Moderate (predicted)		FAH		Tyrosine Degradation I
hsa-mir-4706	miR-4706 (and other miRNAs w/seed GCGGGGA)	-1.351	TargetScan Human	High (predicted)		MAFA		Type II Diabetes Mellitus Signaling
mmu-mir-149	miR-149-5p (miRNAs w/seed CUGGCUC)	1.45	TargetScan Human	Moderate (predicted)		MAFA		Type II Diabetes Mellitus Signaling
hsa-mir-504	miR-504-5p (and other miRNAs w/seed GACCCUG)	1.3	TargetScan Human	Moderate (predicted)		ICA1		Type I Diabetes Mellitus Signaling
hsa-mir-877	miR-877-5p (and other miRNAs w/seed UAGAGGA)	-1.299	TargetScan Human	High (predicted)		SERPINB9		Tumoricidal Function of Hepatic Natural Killer Cells
hsa-mir-504	miR-504-5p (and other miRNAs w/seed GACCCUG)	1.3	TargetScan Human	Moderate (predicted)		LYVE1		Tumoricidal Function of Hepatic Natural Killer Cells
hsa-mir-4487	miR-4487 (miRNAs w/seed GAGCUGG)	-1.299	TargetScan Human	Moderate (predicted)		LYVE1		Tumoricidal Function of Hepatic Natural Killer Cells
hsa-mir-1224-5p	miR-1224-5p (and other miRNAs w/seed UGAGGAC)	1.26	TargetScan Human	Moderate (predicted)		LYVE1		Tumoricidal Function of Hepatic Natural Killer Cells
hsa-mir-10b-5p	miR-10b-5p (and other miRNAs w/seed ACCCUGU)	1.35	TargetScan Human	Moderate (predicted)		SRGN		Tumoricidal Function of Hepatic Natural Killer Cells
hsa-mir-3178	miR-10394-3p (and other miRNAs w/seed GGGCGCG)	1.21	TargetScan Human	Moderate (predicted)		SERPINB9		Tumoricidal Function of Hepatic Natural Killer Cells
hsa-let-7f-5p	let-7e-5p (and other miRNAs w/seed GAGGUAG)	-1.471	TargetScan Human	Moderate (predicted)		SRGN		Tumoricidal Function of Hepatic Natural Killer Cells
hsa-let-7f-5p	let-7e-5p (and other miRNAs w/seed GAGGUAG)	-1.471	TargetScan Human	Moderate (predicted)		SERPINB9		Tumoricidal Function of Hepatic Natural Killer Cells
hsa-let-7f-5p	let-7e-5p (and other miRNAs w/seed GAGGUAG)	-1.471	TargetScan Human	Moderate (predicted)		LYVE1		Tumoricidal Function of Hepatic Natural Killer Cells
hsa-mir-4487	miR-4487 (miRNAs w/seed GAGCUGG)	-1.299	TargetScan Human	Moderate (predicted)		TSEN34		tRNA Splicing
hsa-mir-4487	miR-4487 (miRNAs w/seed GAGCUGG)	-1.299	TargetScan Human	High (predicted)		TSEN15		tRNA Splicing
hsa-mir-30c-5p	miR-30c-5p (and other miRNAs w/seed GUAAACA)	1.24	TargetScan Human	Moderate (predicted)		TSEN15		tRNA Splicing
hsa-mir-135a-5p	miR-135a-5p (and other miRNAs w/seed AUGGCUU)	1.31	TargetScan Human	High (predicted)		TSEN54		tRNA Splicing
hsa-mir-10b-5p	miR-10b-5p (and other miRNAs w/seed ACCCUGU)	1.35	TargetScan Human	Moderate (predicted)		TSEN34		tRNA Splicing
hsa-let-7f-5p	let-7e-5p (and other miRNAs w/seed GAGGUAG)	-1.471	TarBase,TargetScan Human	Experimentally Observed,High (predicted)	Bt.27064.1.A1_at	MARS2	1.11	tRNA Charging
hsa-mir-548a-3p	miR-548f-3p (and other miRNAs w/seed AAAACUG)	1.27	TargetScan Human	Moderate (predicted)		FARS2		tRNA Charging
hsa-mir-504	miR-504-5p (and other miRNAs w/seed GACCCUG)	1.3	TargetScan Human	High (predicted)		CARS2		tRNA Charging
hsa-mir-4706	miR-4706 (and other miRNAs w/seed GCGGGGA)	-1.351	TargetScan Human	Moderate (predicted)		HARS1		tRNA Charging
hsa-mir-4445	miR-4445-5p (miRNAs w/seed GAUUGUU)	1.47	TargetScan Human	Moderate (predicted)		RARS1		tRNA Charging
hsa-mir-4445	miR-4445-5p (miRNAs w/seed GAUUGUU)	1.47	TargetScan Human	Moderate (predicted)		DARS2		tRNA Charging
hsa-mir-4443	miR-4443 (miRNAs w/seed UGGAGGC)	1.22	TargetScan Human	Moderate (predicted)		LARS2		tRNA Charging
mmu-mir-335	miR-335-5p (and other miRNAs w/seed CAAGAGC)	1.35	TargetScan Human	Moderate (predicted)		FARS2		tRNA Charging
hsa-mir-331	miR-331-3p (miRNAs w/seed CCCCUGG)	1.21	TargetScan Human	Moderate (predicted)		EARS2		tRNA Charging
hsa-mir-3128	miR-3128 (and other miRNAs w/seed CUGGCAA)	1.3	TargetScan Human	High (predicted)		LARS2		tRNA Charging
hsa-mir-3128	miR-3128 (and other miRNAs w/seed CUGGCAA)	1.3	TargetScan Human	Moderate (predicted)		HARS2		tRNA Charging
mmu-mir-31	miR-31-5p (and other miRNAs w/seed GGCAAGA)	1.44	TargetScan Human	Moderate (predicted)		WARS2		tRNA Charging
hsa-mir-30c-5p	miR-30c-5p (and other miRNAs w/seed GUAAACA)	1.24	TargetScan Human	High (predicted)		CARS1		tRNA Charging
mmu-mir-149	miR-149-5p (miRNAs w/seed CUGGCUC)	1.45	TargetScan Human	Moderate (predicted)		LARS2		tRNA Charging
hsa-let-7f-5p	let-7e-5p (and other miRNAs w/seed GAGGUAG)	-1.471	TargetScan Human	Moderate (predicted)		WARS2		tRNA Charging
hsa-let-7f-5p	let-7e-5p (and other miRNAs w/seed GAGGUAG)	-1.471	TargetScan Human	High (predicted)		QARS1		tRNA Charging
hsa-let-7f-5p	let-7e-5p (and other miRNAs w/seed GAGGUAG)	-1.471	TargetScan Human	High (predicted)		PARS2		tRNA Charging
hsa-let-7f-5p	let-7e-5p (and other miRNAs w/seed GAGGUAG)	-1.471	TargetScan Human	Moderate (predicted)		NARS2		tRNA Charging
hsa-mir-877	miR-877-5p (and other miRNAs w/seed UAGAGGA)	-1.299	TargetScan Human	Moderate (predicted)		ABHD2		Triacylglycerol Degradation
hsa-mir-4745-5p	miR-4481 (and other miRNAs w/seed GAGUGGG)	1.32	TargetScan Human	Moderate (predicted)		ABHD12		Triacylglycerol Degradation
hsa-mir-548ac	miR-548d-3p (and other miRNAs w/seed AAAAACC)	1.3	TargetScan Human	Moderate (predicted)		PLPP2		Triacylglycerol Biosynthesis
hsa-mir-4706	miR-4706 (and other miRNAs w/seed GCGGGGA)	-1.351	TargetScan Human	Moderate (predicted)		MOGAT3		Triacylglycerol Biosynthesis
hsa-mir-4706	miR-4706 (and other miRNAs w/seed GCGGGGA)	-1.351	TargetScan Human	Moderate (predicted)		LPIN3		Triacylglycerol Biosynthesis
hsa-mir-4745-5p	miR-4481 (and other miRNAs w/seed GAGUGGG)	1.32	TargetScan Human	Moderate (predicted)		PLPPR2		Triacylglycerol Biosynthesis
hsa-mir-4443	miR-4443 (miRNAs w/seed UGGAGGC)	1.22	TargetScan Human	High (predicted)		MOGAT3		Triacylglycerol Biosynthesis
mmu-mir-425-5p	miR-425-5p (and other miRNAs w/seed AUGACAC)	1.26	TargetScan Human	Moderate (predicted)		DGAT2		Triacylglycerol Biosynthesis
hsa-mir-3128	miR-3128 (and other miRNAs w/seed CUGGCAA)	1.3	TargetScan Human	Moderate (predicted)		PLPP3		Triacylglycerol Biosynthesis
hsa-mir-3128	miR-3128 (and other miRNAs w/seed CUGGCAA)	1.3	TargetScan Human	Moderate (predicted)		DGAT1		Triacylglycerol Biosynthesis
hsa-mir-30c-5p	miR-30c-5p (and other miRNAs w/seed GUAAACA)	1.24	TargetScan Human	Moderate (predicted)		PLPPR4		Triacylglycerol Biosynthesis
hsa-mir-27b	miR-27b-3p (and other miRNAs w/seed UCACAGU)	1.27	TargetScan Human	Moderate (predicted)		PLPP3		Triacylglycerol Biosynthesis
hsa-mir-27b	miR-27b-3p (and other miRNAs w/seed UCACAGU)	1.27	TargetScan Human	Moderate (predicted)		LPIN2		Triacylglycerol Biosynthesis
mmu-mir-149	miR-149-5p (miRNAs w/seed CUGGCUC)	1.45	TargetScan Human	Moderate (predicted)		PLPP3		Triacylglycerol Biosynthesis
hsa-mir-3178	miR-10394-3p (and other miRNAs w/seed GGGCGCG)	1.21	TargetScan Human	Moderate (predicted)		PLPPR2		Triacylglycerol Biosynthesis
hsa-mir-100-5p	miR-100-5p (and other miRNAs w/seed ACCCGUA)	1.32	TargetScan Human	Moderate (predicted)		PLPPR4		Triacylglycerol Biosynthesis
hsa-mir-4745-5p	miR-4481 (and other miRNAs w/seed GAGUGGG)	1.32	TargetScan Human	High (predicted)		NLRP5		TREM1 Signaling
hsa-mir-27b	miR-27b-3p (and other miRNAs w/seed UCACAGU)	1.27	TargetScan Human	Moderate (predicted)		NLRP10		TREM1 Signaling
hsa-mir-100-5p	miR-100-5p (and other miRNAs w/seed ACCCGUA)	1.32	TargetScan Human	High (predicted)		NLRP2		TREM1 Signaling
hsa-mir-100-5p	miR-100-5p (and other miRNAs w/seed ACCCGUA)	1.32	TargetScan Human	Moderate (predicted)		NLRC3		TREM1 Signaling
hsa-mir-504	miR-504-5p (and other miRNAs w/seed GACCCUG)	1.3	TargetScan Human	Moderate (predicted)		TREH		Trehalose Degradation II (Trehalase)
hsa-let-7f-5p	let-7e-5p (and other miRNAs w/seed GAGGUAG)	-1.471	TargetScan Human	High (predicted)	Bt.9878.1.A1_at	SMARCAD1	-1.302	Transcriptional Regulatory Network in Embryonic Stem Cells
hsa-mir-4487	miR-4487 (miRNAs w/seed GAGCUGG)	-1.299	TargetScan Human	Moderate (predicted)	Bt.25390.1.A1_at	MEIS1	-1.226	Transcriptional Regulatory Network in Embryonic Stem Cells
mmu-mir-425-5p	miR-425-5p (and other miRNAs w/seed AUGACAC)	1.26	TargetScan Human	High (predicted)	Bt.25390.1.A1_at	MEIS1	-1.226	Transcriptional Regulatory Network in Embryonic Stem Cells
hsa-mir-101-5p	miR-101-5p (miRNAs w/seed AGUUAUC)	1.48	TargetScan Human	Moderate (predicted)	Bt.25390.1.A1_at	MEIS1	-1.226	Transcriptional Regulatory Network in Embryonic Stem Cells
hsa-let-7f-5p	let-7e-5p (and other miRNAs w/seed GAGGUAG)	-1.471	TargetScan Human	Moderate (predicted)	Bt.25390.1.A1_at	MEIS1	-1.226	Transcriptional Regulatory Network in Embryonic Stem Cells
hsa-mir-548a-3p	miR-548f-3p (and other miRNAs w/seed AAAACUG)	1.27	TargetScan Human	High (predicted)		SKIL		Transcriptional Regulatory Network in Embryonic Stem Cells
hsa-mir-548a-3p	miR-548f-3p (and other miRNAs w/seed AAAACUG)	1.27	TargetScan Human	Moderate (predicted)		ESX1		Transcriptional Regulatory Network in Embryonic Stem Cells
hsa-mir-548ae-3p	miR-548ae-3p (and other miRNAs w/seed AAAAACU)	1.36	TargetScan Human	Moderate (predicted)		ZFHX3		Transcriptional Regulatory Network in Embryonic Stem Cells
hsa-mir-4706	miR-4706 (and other miRNAs w/seed GCGGGGA)	-1.351	TargetScan Human	Moderate (predicted)		SIX3		Transcriptional Regulatory Network in Embryonic Stem Cells
hsa-mir-4706	miR-4706 (and other miRNAs w/seed GCGGGGA)	-1.351	TargetScan Human	High (predicted)		GBX2		Transcriptional Regulatory Network in Embryonic Stem Cells
hsa-mir-4487	miR-4487 (miRNAs w/seed GAGCUGG)	-1.299	TargetScan Human	Moderate (predicted)		ZFHX3		Transcriptional Regulatory Network in Embryonic Stem Cells
hsa-mir-4487	miR-4487 (miRNAs w/seed GAGCUGG)	-1.299	TargetScan Human	Moderate (predicted)		FOXC1		Transcriptional Regulatory Network in Embryonic Stem Cells
hsa-mir-4745-5p	miR-4481 (and other miRNAs w/seed GAGUGGG)	1.32	TargetScan Human	High (predicted)		SIX3		Transcriptional Regulatory Network in Embryonic Stem Cells
mmu-mir-421	miR-421-3p (and other miRNAs w/seed UCAACAG)	1.25	TargetScan Human	Moderate (predicted)		OTX1		Transcriptional Regulatory Network in Embryonic Stem Cells
mmu-mir-421	miR-421-3p (and other miRNAs w/seed UCAACAG)	1.25	TargetScan Human	Moderate (predicted)		FOXC1		Transcriptional Regulatory Network in Embryonic Stem Cells
hsa-mir-3128	miR-3128 (and other miRNAs w/seed CUGGCAA)	1.3	TargetScan Human	Moderate (predicted)		ESX1		Transcriptional Regulatory Network in Embryonic Stem Cells
mmu-mir-31	miR-31-5p (and other miRNAs w/seed GGCAAGA)	1.44	TargetScan Human	Moderate (predicted)		MYF5		Transcriptional Regulatory Network in Embryonic Stem Cells
mmu-mir-31	miR-31-5p (and other miRNAs w/seed GGCAAGA)	1.44	TargetScan Human	Moderate (predicted)		FOXC1		Transcriptional Regulatory Network in Embryonic Stem Cells
hsa-mir-30c-5p	miR-30c-5p (and other miRNAs w/seed GUAAACA)	1.24	TargetScan Human	Moderate (predicted)		SKIL		Transcriptional Regulatory Network in Embryonic Stem Cells
hsa-mir-30c-5p	miR-30c-5p (and other miRNAs w/seed GUAAACA)	1.24	TargetScan Human	Moderate (predicted)		NEUROG1		Transcriptional Regulatory Network in Embryonic Stem Cells
hsa-mir-30c-5p	miR-30c-5p (and other miRNAs w/seed GUAAACA)	1.24	TargetScan Human	Moderate (predicted)		LHX5		Transcriptional Regulatory Network in Embryonic Stem Cells
hsa-mir-10b-5p	miR-10b-5p (and other miRNAs w/seed ACCCUGU)	1.35	TargetScan Human	Moderate (predicted)		OTX1		Transcriptional Regulatory Network in Embryonic Stem Cells
hsa-mir-10b-5p	miR-10b-5p (and other miRNAs w/seed ACCCUGU)	1.35	TargetScan Human	Moderate (predicted)		GSX2		Transcriptional Regulatory Network in Embryonic Stem Cells
hsa-let-7f-5p	let-7e-5p (and other miRNAs w/seed GAGGUAG)	-1.471	TargetScan Human	High (predicted)		SKIL		Transcriptional Regulatory Network in Embryonic Stem Cells
hsa-mir-874	miR-874-3p (miRNAs w/seed UGCCCUG)	1.21	TargetScan Human	High (predicted)		THRA		TR/RXR Activation,White Adipose Tissue Browning Pathway
hsa-mir-4487	miR-4487 (miRNAs w/seed GAGCUGG)	-1.299	TargetScan Human	Moderate (predicted)		THRA		TR/RXR Activation,White Adipose Tissue Browning Pathway
mmu-mir-425-5p	miR-425-5p (and other miRNAs w/seed AUGACAC)	1.26	TargetScan Human	Moderate (predicted)		THRB		TR/RXR Activation,White Adipose Tissue Browning Pathway
hsa-mir-27b	miR-27b-3p (and other miRNAs w/seed UCACAGU)	1.27	Ingenuity Expert Findings	Experimentally Observed		THRB		TR/RXR Activation,White Adipose Tissue Browning Pathway
hsa-mir-135a-5p	miR-135a-5p (and other miRNAs w/seed AUGGCUU)	1.31	TargetScan Human	Moderate (predicted)		THRB		TR/RXR Activation,White Adipose Tissue Browning Pathway
hsa-let-7f-5p	let-7e-5p (and other miRNAs w/seed GAGGUAG)	-1.471	TargetScan Human	High (predicted)		THRA		TR/RXR Activation,White Adipose Tissue Browning Pathway
hsa-mir-4443	miR-4443 (miRNAs w/seed UGGAGGC)	1.22	TargetScan Human	Moderate (predicted)		SREBF2		TR/RXR Activation,Unfolded protein response
hsa-mir-331	miR-331-3p (miRNAs w/seed CCCCUGG)	1.21	TargetScan Human	Moderate (predicted)		SREBF2		TR/RXR Activation,Unfolded protein response
hsa-let-7f-5p	let-7e-5p (and other miRNAs w/seed GAGGUAG)	-1.471	TargetScan Human	High (predicted)	Bt.15842.1.S1_at	THRSP	6.056	TR/RXR Activation
hsa-mir-4487	miR-4487 (miRNAs w/seed GAGCUGG)	-1.299	TargetScan Human	High (predicted)		SLC16A2		TR/RXR Activation
hsa-mir-4487	miR-4487 (miRNAs w/seed GAGCUGG)	-1.299	TargetScan Human	Moderate (predicted)		RAB3B		TR/RXR Activation
hsa-mir-4487	miR-4487 (miRNAs w/seed GAGCUGG)	-1.299	TargetScan Human	Moderate (predicted)		NXPH2		TR/RXR Activation
hsa-mir-4487	miR-4487 (miRNAs w/seed GAGCUGG)	-1.299	TargetScan Human	Moderate (predicted)		NRGN		TR/RXR Activation
hsa-mir-4745-5p	miR-4481 (and other miRNAs w/seed GAGUGGG)	1.32	TargetScan Human	High (predicted)		SLC16A2		TR/RXR Activation
hsa-mir-4745-5p	miR-4481 (and other miRNAs w/seed GAGUGGG)	1.32	TargetScan Human	Moderate (predicted)		RAB3B		TR/RXR Activation
hsa-mir-4445	miR-4445-5p (miRNAs w/seed GAUUGUU)	1.47	TargetScan Human	Moderate (predicted)		RAB3B		TR/RXR Activation
mmu-mir-335	miR-335-5p (and other miRNAs w/seed CAAGAGC)	1.35	TargetScan Human	Moderate (predicted)		RAB3B		TR/RXR Activation
mmu-mir-335	miR-335-5p (and other miRNAs w/seed CAAGAGC)	1.35	TargetScan Human	Moderate (predicted)		NXPH2		TR/RXR Activation
mmu-mir-31	miR-31-5p (and other miRNAs w/seed GGCAAGA)	1.44	TargetScan Human	Moderate (predicted)		SLC16A2		TR/RXR Activation
hsa-mir-30c-5p	miR-30c-5p (and other miRNAs w/seed GUAAACA)	1.24	TargetScan Human	High (predicted)		UCP3		TR/RXR Activation
hsa-mir-1287-5p	miR-1287-5p (miRNAs w/seed GCUGGAU)	1.2	TargetScan Human	Moderate (predicted)		TRH		TR/RXR Activation
hsa-mir-1284	miR-1284 (and other miRNAs w/seed CUAUACA)	1.31	TargetScan Human	Moderate (predicted)		STRBP		TR/RXR Activation
hsa-mir-1282	miR-1282 (miRNAs w/seed CGUUUGC)	1.38	TargetScan Human	Moderate (predicted)		NRGN		TR/RXR Activation
hsa-let-7f-5p	let-7e-5p (and other miRNAs w/seed GAGGUAG)	-1.471	TargetScan Human	Moderate (predicted)		STRBP		TR/RXR Activation
hsa-mir-1224-5p	miR-1224-5p (and other miRNAs w/seed UGAGGAC)	1.26	TargetScan Human	High (predicted)		MADD		TNFR1 Signaling
hsa-mir-874	miR-874-3p (miRNAs w/seed UGCCCUG)	1.21	TargetScan Human	High (predicted)		RAB13		Tight Junction Signaling
hsa-mir-504	miR-504-5p (and other miRNAs w/seed GACCCUG)	1.3	TargetScan Human	Moderate (predicted)		RAB13		Tight Junction Signaling
hsa-mir-4745-5p	miR-4481 (and other miRNAs w/seed GAGUGGG)	1.32	TargetScan Human	Moderate (predicted)		VAPA		Tight Junction Signaling
mmu-mir-335	miR-335-5p (and other miRNAs w/seed CAAGAGC)	1.35	TargetScan Human	Moderate (predicted)		VAPA		Tight Junction Signaling
hsa-mir-331	miR-331-3p (miRNAs w/seed CCCCUGG)	1.21	TargetScan Human	Moderate (predicted)		RAB13		Tight Junction Signaling
hsa-mir-331	miR-331-3p (miRNAs w/seed CCCCUGG)	1.21	TargetScan Human	Moderate (predicted)		CASK		Tight Junction Signaling
hsa-mir-30c-5p	miR-30c-5p (and other miRNAs w/seed GUAAACA)	1.24	TargetScan Human	Moderate (predicted)		VAPA		Tight Junction Signaling
hsa-mir-101-5p	miR-101-5p (miRNAs w/seed AGUUAUC)	1.48	TargetScan Human	Moderate (predicted)		CASK		Tight Junction Signaling
mmu-mir-421	miR-421-3p (and other miRNAs w/seed UCAACAG)	1.25	TargetScan Human	High (predicted)		DIO1		Thyroid Hormone Metabolism I (via Deiodination),Thyroid Hormone Metabolism II (via Conjugation and/or Degradation),Thyronamine and Iodothyronamine Metabolism,TR/RXR Activation
hsa-mir-3178	miR-10394-3p (and other miRNAs w/seed GGGCGCG)	1.21	TargetScan Human	Moderate (predicted)		DIO3		Thyroid Hormone Metabolism I (via Deiodination),Thyroid Hormone Metabolism II (via Conjugation and/or Degradation),Thyronamine and Iodothyronamine Metabolism,TR/RXR Activation
hsa-let-7f-5p	let-7e-5p (and other miRNAs w/seed GAGGUAG)	-1.471	TargetScan Human	Moderate (predicted)		DIO3		Thyroid Hormone Metabolism I (via Deiodination),Thyroid Hormone Metabolism II (via Conjugation and/or Degradation),Thyronamine and Iodothyronamine Metabolism,TR/RXR Activation
hsa-mir-874	miR-874-3p (miRNAs w/seed UGCCCUG)	1.21	TargetScan Human	Moderate (predicted)		IYD		Thyroid Hormone Biosynthesis
hsa-mir-1224-5p	miR-1224-5p (and other miRNAs w/seed UGAGGAC)	1.26	TargetScan Human	Moderate (predicted)		IYD		Thyroid Hormone Biosynthesis
hsa-mir-4487	miR-4487 (miRNAs w/seed GAGCUGG)	-1.299	TargetScan Human	Moderate (predicted)		UPB1		Thymine Degradation,Uracil Degradation II (Reductive)
mmu-mir-425-5p	miR-425-5p (and other miRNAs w/seed AUGACAC)	1.26	TargetScan Human	Moderate (predicted)		DPYD		Thymine Degradation,Uracil Degradation II (Reductive)
hsa-let-7f-5p	let-7e-5p (and other miRNAs w/seed GAGGUAG)	-1.471	TargetScan Human	Moderate (predicted)		UPB1		Thymine Degradation,Uracil Degradation II (Reductive)
hsa-mir-4443	miR-4443 (miRNAs w/seed UGGAGGC)	1.22	TargetScan Human	High (predicted)		MPL		Thrombopoietin Signaling
hsa-mir-10b-5p	miR-10b-5p (and other miRNAs w/seed ACCCUGU)	1.35	TargetScan Human	Moderate (predicted)		MPL		Thrombopoietin Signaling
hsa-mir-4443	miR-4443 (miRNAs w/seed UGGAGGC)	1.22	TargetScan Human	Moderate (predicted)		GATA1		Thrombin Signaling
mmu-mir-335	miR-335-5p (and other miRNAs w/seed CAAGAGC)	1.35	TargetScan Human	Moderate (predicted)		GATA2		Thrombin Signaling
hsa-mir-331	miR-331-3p (miRNAs w/seed CCCCUGG)	1.21	TargetScan Human	Moderate (predicted)		GATA5		Thrombin Signaling
hsa-mir-30c-5p	miR-30c-5p (and other miRNAs w/seed GUAAACA)	1.24	TargetScan Human	Moderate (predicted)		GATA5		Thrombin Signaling
hsa-mir-27b	miR-27b-3p (and other miRNAs w/seed UCACAGU)	1.27	TargetScan Human	Moderate (predicted)		GATA2		Thrombin Signaling
hsa-mir-504	miR-504-5p (and other miRNAs w/seed GACCCUG)	1.3	TargetScan Human	Moderate (predicted)		MOCOS		Thio-molybdenum Cofactor Biosynthesis
hsa-mir-4443	miR-4443 (miRNAs w/seed UGGAGGC)	1.22	TargetScan Human	Moderate (predicted)		MOCOS		Thio-molybdenum Cofactor Biosynthesis
hsa-mir-1287-5p	miR-1287-5p (miRNAs w/seed GCUGGAU)	1.2	TargetScan Human	Moderate (predicted)		MOCOS		Thio-molybdenum Cofactor Biosynthesis
hsa-mir-4745-5p	miR-4481 (and other miRNAs w/seed GAGUGGG)	1.32	TargetScan Human	Moderate (predicted)		TPK1		Thiamin Salvage III
mmu-mir-421	miR-421-3p (and other miRNAs w/seed UCAACAG)	1.25	TargetScan Human	High (predicted)		TPK1		Thiamin Salvage III
hsa-let-7f-5p	let-7e-5p (and other miRNAs w/seed GAGGUAG)	-1.471	TargetScan Human	Moderate (predicted)		TPK1		Thiamin Salvage III
hsa-mir-4445	miR-4445-5p (miRNAs w/seed GAUUGUU)	1.47	TargetScan Human	Moderate (predicted)		DEFB132		Th17 Activation Pathway
hsa-mir-4443	miR-4443 (miRNAs w/seed UGGAGGC)	1.22	TargetScan Human	Moderate (predicted)		DEFB132		Th17 Activation Pathway
mmu-mir-421	miR-421-3p (and other miRNAs w/seed UCAACAG)	1.25	TargetScan Human	Moderate (predicted)		DEFB110		Th17 Activation Pathway
hsa-mir-331	miR-331-3p (miRNAs w/seed CCCCUGG)	1.21	TargetScan Human	Moderate (predicted)		DEFB132		Th17 Activation Pathway
hsa-mir-3128	miR-3128 (and other miRNAs w/seed CUGGCAA)	1.3	TargetScan Human	High (predicted)		DEFB127		Th17 Activation Pathway
mmu-mir-31	miR-31-5p (and other miRNAs w/seed GGCAAGA)	1.44	TargetScan Human	Moderate (predicted)		DEFB106A/DEFB106B		Th17 Activation Pathway
hsa-mir-135a-5p	miR-135a-5p (and other miRNAs w/seed AUGGCUU)	1.31	TargetScan Human	High (predicted)		DEFB123		Th17 Activation Pathway
hsa-mir-1224-5p	miR-1224-5p (and other miRNAs w/seed UGAGGAC)	1.26	TargetScan Human	Moderate (predicted)		DEFB118		Th17 Activation Pathway
hsa-mir-874	miR-874-3p (miRNAs w/seed UGCCCUG)	1.21	TargetScan Human	Moderate (predicted)		IKZF1		Th1 and Th2 Activation Pathway,Th2 Pathway
hsa-mir-4706	miR-4706 (and other miRNAs w/seed GCGGGGA)	-1.351	TargetScan Human	Moderate (predicted)		IKZF1		Th1 and Th2 Activation Pathway,Th2 Pathway
hsa-mir-4443	miR-4443 (miRNAs w/seed UGGAGGC)	1.22	TargetScan Human	High (predicted)		HAVCR1		Th1 and Th2 Activation Pathway,Th2 Pathway
hsa-mir-4443	miR-4443 (miRNAs w/seed UGGAGGC)	1.22	TargetScan Human	Moderate (predicted)		GFI1		Th1 and Th2 Activation Pathway,Th2 Pathway
mmu-mir-335	miR-335-5p (and other miRNAs w/seed CAAGAGC)	1.35	TargetScan Human	Moderate (predicted)		HAVCR1		Th1 and Th2 Activation Pathway,Th2 Pathway
hsa-mir-331	miR-331-3p (miRNAs w/seed CCCCUGG)	1.21	TargetScan Human	Moderate (predicted)		HAVCR1		Th1 and Th2 Activation Pathway,Th2 Pathway
mmu-mir-31	miR-31-5p (and other miRNAs w/seed GGCAAGA)	1.44	TargetScan Human	Moderate (predicted)		GFI1		Th1 and Th2 Activation Pathway,Th2 Pathway
hsa-mir-1284	miR-1284 (and other miRNAs w/seed CUAUACA)	1.31	TargetScan Human	Moderate (predicted)		HAVCR1		Th1 and Th2 Activation Pathway,Th2 Pathway
hsa-mir-10b-5p	miR-10b-5p (and other miRNAs w/seed ACCCUGU)	1.35	TargetScan Human	Moderate (predicted)		HAVCR1		Th1 and Th2 Activation Pathway,Th2 Pathway
hsa-mir-3178	miR-10394-3p (and other miRNAs w/seed GGGCGCG)	1.21	TargetScan Human	Moderate (predicted)		HAVCR1		Th1 and Th2 Activation Pathway,Th2 Pathway
hsa-mir-27b	miR-27b-3p (and other miRNAs w/seed UCACAGU)	1.27	TargetScan Human	Moderate (predicted)		NFIL3		Th1 and Th2 Activation Pathway,Th1 Pathway
hsa-mir-3128	miR-3128 (and other miRNAs w/seed CUGGCAA)	1.3	TargetScan Human	Moderate (predicted)		VDR		TGF-β Signaling,VDR/RXR Activation
hsa-mir-10b-5p	miR-10b-5p (and other miRNAs w/seed ACCCUGU)	1.35	TargetScan Human	Moderate (predicted)		VDR		TGF-β Signaling,VDR/RXR Activation
hsa-mir-4706	miR-4706 (and other miRNAs w/seed GCGGGGA)	-1.351	TargetScan Human	Moderate (predicted)		RUNX3		TGF-β Signaling,Th1 and Th2 Activation Pathway,Th1 Pathway,Th2 Pathway
hsa-mir-4487	miR-4487 (miRNAs w/seed GAGCUGG)	-1.299	TargetScan Human	High (predicted)		RUNX3		TGF-β Signaling,Th1 and Th2 Activation Pathway,Th1 Pathway,Th2 Pathway
hsa-mir-4706	miR-4706 (and other miRNAs w/seed GCGGGGA)	-1.351	TargetScan Human	Moderate (predicted)	Bt.668.1.S1_at	PMEPA1	1.286	TGF-β Signaling
hsa-mir-4487	miR-4487 (miRNAs w/seed GAGCUGG)	-1.299	TargetScan Human	Moderate (predicted)		INHBC		TGF-β Signaling
hsa-mir-4745-5p	miR-4481 (and other miRNAs w/seed GAGUGGG)	1.32	TargetScan Human	High (predicted)		INHBC		TGF-β Signaling
hsa-mir-4745-5p	miR-4481 (and other miRNAs w/seed GAGUGGG)	1.32	TargetScan Human	Moderate (predicted)		INHBB		TGF-β Signaling
hsa-mir-4745-5p	miR-4481 (and other miRNAs w/seed GAGUGGG)	1.32	TargetScan Human	Moderate (predicted)		INHA		TGF-β Signaling
mmu-mir-425-5p	miR-425-5p (and other miRNAs w/seed AUGACAC)	1.26	TargetScan Human	Moderate (predicted)		AMHR2		TGF-β Signaling
hsa-mir-3178	miR-10394-3p (and other miRNAs w/seed GGGCGCG)	1.21	TargetScan Human	High (predicted)		AMH		TGF-β Signaling
hsa-mir-100-5p	miR-100-5p (and other miRNAs w/seed ACCCGUA)	1.32	TargetScan Human	Moderate (predicted)		SKI		TGF-β Signaling
hsa-mir-3178	miR-10394-3p (and other miRNAs w/seed GGGCGCG)	1.21	TargetScan Human	Moderate (predicted)		PINX1		Telomere Extension by Telomerase
hsa-mir-4745-5p	miR-4481 (and other miRNAs w/seed GAGUGGG)	1.32	TargetScan Human	Moderate (predicted)		TINF2		Telomerase Signaling,Telomere Extension by Telomerase
hsa-mir-4443	miR-4443 (miRNAs w/seed UGGAGGC)	1.22	TargetScan Human	High (predicted)		TINF2		Telomerase Signaling,Telomere Extension by Telomerase
mmu-mir-425-5p	miR-425-5p (and other miRNAs w/seed AUGACAC)	1.26	TargetScan Human	Moderate (predicted)		TERF1		Telomerase Signaling,Telomere Extension by Telomerase
hsa-mir-331	miR-331-3p (miRNAs w/seed CCCCUGG)	1.21	TargetScan Human	Moderate (predicted)		TINF2		Telomerase Signaling,Telomere Extension by Telomerase
hsa-mir-10b-5p	miR-10b-5p (and other miRNAs w/seed ACCCUGU)	1.35	TargetScan Human	Moderate (predicted)		DKC1		Telomerase Signaling
hsa-let-7f-5p	let-7e-5p (and other miRNAs w/seed GAGGUAG)	-1.471	TargetScan Human	Moderate (predicted)		GTF2I		Tec Kinase Signaling
hsa-mir-874	miR-874-3p (miRNAs w/seed UGCCCUG)	1.21	TargetScan Human	Moderate (predicted)		SLC35G3		TCA Cycle II (Eukaryotic)
hsa-mir-3128	miR-3128 (and other miRNAs w/seed CUGGCAA)	1.3	TargetScan Human	Moderate (predicted)		SUCLA2		TCA Cycle II (Eukaryotic)
mmu-mir-149	miR-149-5p (miRNAs w/seed CUGGCUC)	1.45	TargetScan Human	Moderate (predicted)		SLC35G3		TCA Cycle II (Eukaryotic)
mmu-mir-149	miR-149-5p (miRNAs w/seed CUGGCUC)	1.45	TargetScan Human	Moderate (predicted)		OGDHL		TCA Cycle II (Eukaryotic)
hsa-mir-135a-5p	miR-135a-5p (and other miRNAs w/seed AUGGCUU)	1.31	TargetScan Human	Moderate (predicted)		SLC35G3		TCA Cycle II (Eukaryotic)
mmu-mir-132	miR-132-3p (and other miRNAs w/seed AACAGUC)	1.22	TargetScan Human	Moderate (predicted)		SUCLA2		TCA Cycle II (Eukaryotic)
hsa-mir-30c-5p	miR-30c-5p (and other miRNAs w/seed GUAAACA)	1.24	TargetScan Human	High (predicted)		CSAD		Taurine Biosynthesis
hsa-mir-504	miR-504-5p (and other miRNAs w/seed GACCCUG)	1.3	TargetScan Human	Moderate (predicted)		GATA3		T Helper Cell Differentiation,Th1 and Th2 Activation Pathway,Th1 Pathway,Th2 Pathway,Thrombin Signaling
hsa-mir-27b	miR-27b-3p (and other miRNAs w/seed UCACAGU)	1.27	TargetScan Human	Moderate (predicted)		GATA3		T Helper Cell Differentiation,Th1 and Th2 Activation Pathway,Th1 Pathway,Th2 Pathway,Thrombin Signaling
hsa-mir-135a-5p	miR-135a-5p (and other miRNAs w/seed AUGGCUU)	1.31	TargetScan Human	Moderate (predicted)		GATA3		T Helper Cell Differentiation,Th1 and Th2 Activation Pathway,Th1 Pathway,Th2 Pathway,Thrombin Signaling
hsa-mir-10b-5p	miR-10b-5p (and other miRNAs w/seed ACCCUGU)	1.35	TargetScan Human	Moderate (predicted)		GATA3		T Helper Cell Differentiation,Th1 and Th2 Activation Pathway,Th1 Pathway,Th2 Pathway,Thrombin Signaling
hsa-mir-27b	miR-27b-3p (and other miRNAs w/seed UCACAGU)	1.27	TargetScan Human	Moderate (predicted)		SHB		T Cell Receptor Signaling
hsa-mir-3178	miR-10394-3p (and other miRNAs w/seed GGGCGCG)	1.21	TargetScan Human	Moderate (predicted)		BATF		T Cell Exhaustion Signaling Pathway,Th17 Activation Pathway
hsa-mir-4443	miR-4443 (miRNAs w/seed UGGAGGC)	1.22	TargetScan Human	Moderate (predicted)		LGALS9		T Cell Exhaustion Signaling Pathway,Th1 and Th2 Activation Pathway,Th1 Pathway
mmu-mir-132	miR-132-3p (and other miRNAs w/seed AACAGUC)	1.22	TargetScan Human	Moderate (predicted)		HAVCR2		T Cell Exhaustion Signaling Pathway,Th1 and Th2 Activation Pathway,Th1 Pathway
hsa-mir-874	miR-874-3p (miRNAs w/seed UGCCCUG)	1.21	TargetScan Human	Moderate (predicted)		PRDM1		T Cell Exhaustion Signaling Pathway
hsa-mir-874	miR-874-3p (miRNAs w/seed UGCCCUG)	1.21	TargetScan Human	High (predicted)		MGAT5		T Cell Exhaustion Signaling Pathway
hsa-mir-874	miR-874-3p (miRNAs w/seed UGCCCUG)	1.21	TargetScan Human	Moderate (predicted)		BTLA		T Cell Exhaustion Signaling Pathway
hsa-mir-4706	miR-4706 (and other miRNAs w/seed GCGGGGA)	-1.351	TargetScan Human	High (predicted)		MGAT5		T Cell Exhaustion Signaling Pathway
hsa-mir-4487	miR-4487 (miRNAs w/seed GAGCUGG)	-1.299	TargetScan Human	Moderate (predicted)		PRDM1		T Cell Exhaustion Signaling Pathway
hsa-mir-4487	miR-4487 (miRNAs w/seed GAGCUGG)	-1.299	TargetScan Human	Moderate (predicted)		MGAT5		T Cell Exhaustion Signaling Pathway
mmu-mir-31	miR-31-5p (and other miRNAs w/seed GGCAAGA)	1.44	TargetScan Human	Moderate (predicted)		MGAT5		T Cell Exhaustion Signaling Pathway
mmu-mir-31	miR-31-5p (and other miRNAs w/seed GGCAAGA)	1.44	TargetScan Human	Moderate (predicted)		BTLA		T Cell Exhaustion Signaling Pathway
hsa-mir-30c-5p	miR-30c-5p (and other miRNAs w/seed GUAAACA)	1.24	TargetScan Human	High (predicted)		PRDM1		T Cell Exhaustion Signaling Pathway
hsa-mir-100-5p	miR-100-5p (and other miRNAs w/seed ACCCGUA)	1.32	TargetScan Human	Moderate (predicted)		PRDM1		T Cell Exhaustion Signaling Pathway
hsa-let-7f-5p	let-7e-5p (and other miRNAs w/seed GAGGUAG)	-1.471	Ingenuity Expert Findings,TargetScan Human,miRecords	Experimentally Observed,Moderate (predicted)		PRDM1		T Cell Exhaustion Signaling Pathway
hsa-mir-3910	miR-3910 (miRNAs w/seed AAGGCAU)	1.4	TargetScan Human	Moderate (predicted)		HNRNPA2B1		Systemic Lupus Erythematosus Signaling,Telomere Extension by Telomerase
hsa-mir-30c-5p	miR-30c-5p (and other miRNAs w/seed GUAAACA)	1.24	TarBase,TargetScan Human	Experimentally Observed,High (predicted)	Bt.8755.1.S1_at	PRPF40A	-1.296	Systemic Lupus Erythematosus Signaling
hsa-mir-877	miR-877-5p (and other miRNAs w/seed UAGAGGA)	-1.299	TargetScan Human	Moderate (predicted)		HNRNPC		Systemic Lupus Erythematosus Signaling
hsa-mir-874	miR-874-3p (miRNAs w/seed UGCCCUG)	1.21	TargetScan Human	Moderate (predicted)		SNRPD2		Systemic Lupus Erythematosus Signaling
hsa-mir-874	miR-874-3p (miRNAs w/seed UGCCCUG)	1.21	TargetScan Human	Moderate (predicted)		LSM4		Systemic Lupus Erythematosus Signaling
hsa-mir-874	miR-874-3p (miRNAs w/seed UGCCCUG)	1.21	TargetScan Human	Moderate (predicted)		LSM2		Systemic Lupus Erythematosus Signaling
hsa-mir-874	miR-874-3p (miRNAs w/seed UGCCCUG)	1.21	TargetScan Human	Moderate (predicted)		LSM14B		Systemic Lupus Erythematosus Signaling
hsa-mir-548a-3p	miR-548f-3p (and other miRNAs w/seed AAAACUG)	1.27	TargetScan Human	Moderate (predicted)		SNRPD1		Systemic Lupus Erythematosus Signaling
hsa-mir-548a-3p	miR-548f-3p (and other miRNAs w/seed AAAACUG)	1.27	TargetScan Human	Moderate (predicted)		SNRPC		Systemic Lupus Erythematosus Signaling
hsa-mir-548a-3p	miR-548f-3p (and other miRNAs w/seed AAAACUG)	1.27	TargetScan Human	Moderate (predicted)		PRPF38A		Systemic Lupus Erythematosus Signaling
hsa-mir-548ac	miR-548d-3p (and other miRNAs w/seed AAAAACC)	1.3	TargetScan Human	Moderate (predicted)		SNRPA		Systemic Lupus Erythematosus Signaling
hsa-mir-548ac	miR-548d-3p (and other miRNAs w/seed AAAAACC)	1.3	TargetScan Human	Moderate (predicted)		LSM2		Systemic Lupus Erythematosus Signaling
hsa-mir-548ac	miR-548d-3p (and other miRNAs w/seed AAAAACC)	1.3	TargetScan Human	Moderate (predicted)		LSM1		Systemic Lupus Erythematosus Signaling
hsa-mir-548ac	miR-548d-3p (and other miRNAs w/seed AAAAACC)	1.3	TargetScan Human	Moderate (predicted)		HNRNPC		Systemic Lupus Erythematosus Signaling
hsa-mir-548ae-3p	miR-548ae-3p (and other miRNAs w/seed AAAAACU)	1.36	TargetScan Human	Moderate (predicted)		SNRPD1		Systemic Lupus Erythematosus Signaling
hsa-mir-548ae-3p	miR-548ae-3p (and other miRNAs w/seed AAAAACU)	1.36	TargetScan Human	Moderate (predicted)		PRPF6		Systemic Lupus Erythematosus Signaling
hsa-mir-548ae-3p	miR-548ae-3p (and other miRNAs w/seed AAAAACU)	1.36	TargetScan Human	Moderate (predicted)		PRPF38A		Systemic Lupus Erythematosus Signaling
hsa-mir-548ae-3p	miR-548ae-3p (and other miRNAs w/seed AAAAACU)	1.36	TargetScan Human	Moderate (predicted)		PPIH		Systemic Lupus Erythematosus Signaling
hsa-mir-548ae-3p	miR-548ae-3p (and other miRNAs w/seed AAAAACU)	1.36	TargetScan Human	Moderate (predicted)		LSM8		Systemic Lupus Erythematosus Signaling
hsa-mir-504	miR-504-5p (and other miRNAs w/seed GACCCUG)	1.3	TargetScan Human	Moderate (predicted)		PRPF40B		Systemic Lupus Erythematosus Signaling
hsa-mir-504	miR-504-5p (and other miRNAs w/seed GACCCUG)	1.3	TargetScan Human	Moderate (predicted)		PRPF38A		Systemic Lupus Erythematosus Signaling
hsa-mir-4706	miR-4706 (and other miRNAs w/seed GCGGGGA)	-1.351	TargetScan Human	Moderate (predicted)		SNRNP200		Systemic Lupus Erythematosus Signaling
hsa-mir-4745-5p	miR-4481 (and other miRNAs w/seed GAGUGGG)	1.32	TargetScan Human	Moderate (predicted)		SNRPA1		Systemic Lupus Erythematosus Signaling
hsa-mir-4745-5p	miR-4481 (and other miRNAs w/seed GAGUGGG)	1.32	TargetScan Human	Moderate (predicted)		SF3B4		Systemic Lupus Erythematosus Signaling
hsa-mir-4745-5p	miR-4481 (and other miRNAs w/seed GAGUGGG)	1.32	TargetScan Human	Moderate (predicted)		PRPF4		Systemic Lupus Erythematosus Signaling
hsa-mir-4745-5p	miR-4481 (and other miRNAs w/seed GAGUGGG)	1.32	TargetScan Human	Moderate (predicted)		LSM12		Systemic Lupus Erythematosus Signaling
hsa-mir-4445	miR-4445-5p (miRNAs w/seed GAUUGUU)	1.47	TargetScan Human	Moderate (predicted)		ZCRB1		Systemic Lupus Erythematosus Signaling
hsa-mir-4445	miR-4445-5p (miRNAs w/seed GAUUGUU)	1.47	TargetScan Human	Moderate (predicted)		RNPC3		Systemic Lupus Erythematosus Signaling
hsa-mir-4443	miR-4443 (miRNAs w/seed UGGAGGC)	1.22	TargetScan Human	Moderate (predicted)		PRPF38A		Systemic Lupus Erythematosus Signaling
hsa-mir-4443	miR-4443 (miRNAs w/seed UGGAGGC)	1.22	TargetScan Human	Moderate (predicted)		EFTUD2		Systemic Lupus Erythematosus Signaling
mmu-mir-425-5p	miR-425-5p (and other miRNAs w/seed AUGACAC)	1.26	TargetScan Human	Moderate (predicted)		LSM6		Systemic Lupus Erythematosus Signaling
mmu-mir-421	miR-421-3p (and other miRNAs w/seed UCAACAG)	1.25	TargetScan Human	Moderate (predicted)		SNRPD2		Systemic Lupus Erythematosus Signaling
mmu-mir-421	miR-421-3p (and other miRNAs w/seed UCAACAG)	1.25	TargetScan Human	Moderate (predicted)		SNRNP70		Systemic Lupus Erythematosus Signaling
mmu-mir-421	miR-421-3p (and other miRNAs w/seed UCAACAG)	1.25	TargetScan Human	Moderate (predicted)		RNPC3		Systemic Lupus Erythematosus Signaling
hsa-mir-3910	miR-3910 (miRNAs w/seed AAGGCAU)	1.4	TargetScan Human	Moderate (predicted)		SNRNP40		Systemic Lupus Erythematosus Signaling
hsa-mir-3910	miR-3910 (miRNAs w/seed AAGGCAU)	1.4	TargetScan Human	Moderate (predicted)		RNPC3		Systemic Lupus Erythematosus Signaling
hsa-mir-3910	miR-3910 (miRNAs w/seed AAGGCAU)	1.4	TargetScan Human	Moderate (predicted)		PRPF4		Systemic Lupus Erythematosus Signaling
hsa-mir-3910	miR-3910 (miRNAs w/seed AAGGCAU)	1.4	TargetScan Human	Moderate (predicted)		PRPF31		Systemic Lupus Erythematosus Signaling
mmu-mir-335	miR-335-5p (and other miRNAs w/seed CAAGAGC)	1.35	TargetScan Human	Moderate (predicted)		PRPF38B		Systemic Lupus Erythematosus Signaling
mmu-mir-335	miR-335-5p (and other miRNAs w/seed CAAGAGC)	1.35	TargetScan Human	High (predicted)		LSM1		Systemic Lupus Erythematosus Signaling
mmu-mir-335	miR-335-5p (and other miRNAs w/seed CAAGAGC)	1.35	TargetScan Human	Moderate (predicted)		HNRNPC		Systemic Lupus Erythematosus Signaling
hsa-mir-331	miR-331-3p (miRNAs w/seed CCCCUGG)	1.21	TargetScan Human	Moderate (predicted)		SNRPD3		Systemic Lupus Erythematosus Signaling
hsa-mir-331	miR-331-3p (miRNAs w/seed CCCCUGG)	1.21	TargetScan Human	Moderate (predicted)		LSM4		Systemic Lupus Erythematosus Signaling
mmu-mir-31	miR-31-5p (and other miRNAs w/seed GGCAAGA)	1.44	TargetScan Human	High (predicted)		SNRNP27		Systemic Lupus Erythematosus Signaling
hsa-mir-30c-5p	miR-30c-5p (and other miRNAs w/seed GUAAACA)	1.24	TargetScan Human	High (predicted)		ZCRB1		Systemic Lupus Erythematosus Signaling
hsa-mir-30c-5p	miR-30c-5p (and other miRNAs w/seed GUAAACA)	1.24	TargetScan Human	Moderate (predicted)		LSM14B		Systemic Lupus Erythematosus Signaling
hsa-mir-30c-5p	miR-30c-5p (and other miRNAs w/seed GUAAACA)	1.24	TargetScan Human	Moderate (predicted)		LSM1		Systemic Lupus Erythematosus Signaling
hsa-mir-27b	miR-27b-3p (and other miRNAs w/seed UCACAGU)	1.27	TargetScan Human	High (predicted)		SNRNP27		Systemic Lupus Erythematosus Signaling
hsa-mir-27b	miR-27b-3p (and other miRNAs w/seed UCACAGU)	1.27	TargetScan Human	Moderate (predicted)		PRPF19		Systemic Lupus Erythematosus Signaling
mmu-mir-149	miR-149-5p (miRNAs w/seed CUGGCUC)	1.45	TargetScan Human	Moderate (predicted)		SNRNP25		Systemic Lupus Erythematosus Signaling
mmu-mir-149	miR-149-5p (miRNAs w/seed CUGGCUC)	1.45	TargetScan Human	Moderate (predicted)		LSM4		Systemic Lupus Erythematosus Signaling
mmu-mir-149	miR-149-5p (miRNAs w/seed CUGGCUC)	1.45	TargetScan Human	Moderate (predicted)		LSM11		Systemic Lupus Erythematosus Signaling
hsa-mir-135a-5p	miR-135a-5p (and other miRNAs w/seed AUGGCUU)	1.31	TargetScan Human	Moderate (predicted)		LSM11		Systemic Lupus Erythematosus Signaling
mmu-mir-132	miR-132-3p (and other miRNAs w/seed AACAGUC)	1.22	TargetScan Human	Moderate (predicted)		SNRNP40		Systemic Lupus Erythematosus Signaling
mmu-mir-132	miR-132-3p (and other miRNAs w/seed AACAGUC)	1.22	TargetScan Human	Moderate (predicted)		LSM11		Systemic Lupus Erythematosus Signaling
hsa-mir-1287-5p	miR-1287-5p (miRNAs w/seed GCUGGAU)	1.2	TargetScan Human	Moderate (predicted)		PRPF38A		Systemic Lupus Erythematosus Signaling
hsa-mir-1287-5p	miR-1287-5p (miRNAs w/seed GCUGGAU)	1.2	TargetScan Human	Moderate (predicted)		LSM6		Systemic Lupus Erythematosus Signaling
hsa-mir-1287-5p	miR-1287-5p (miRNAs w/seed GCUGGAU)	1.2	TargetScan Human	Moderate (predicted)		LSM12		Systemic Lupus Erythematosus Signaling
hsa-mir-1284	miR-1284 (and other miRNAs w/seed CUAUACA)	1.31	TargetScan Human	Moderate (predicted)		RNPC3		Systemic Lupus Erythematosus Signaling
hsa-mir-1284	miR-1284 (and other miRNAs w/seed CUAUACA)	1.31	TargetScan Human	Moderate (predicted)		LSM7		Systemic Lupus Erythematosus Signaling
hsa-mir-1284	miR-1284 (and other miRNAs w/seed CUAUACA)	1.31	TargetScan Human	Moderate (predicted)		LSM14A		Systemic Lupus Erythematosus Signaling
hsa-mir-1282	miR-1282 (miRNAs w/seed CGUUUGC)	1.38	TargetScan Human	Moderate (predicted)		LSM12		Systemic Lupus Erythematosus Signaling
hsa-mir-1224-5p	miR-1224-5p (and other miRNAs w/seed UGAGGAC)	1.26	TargetScan Human	Moderate (predicted)		HNRNPC		Systemic Lupus Erythematosus Signaling
hsa-mir-10b-5p	miR-10b-5p (and other miRNAs w/seed ACCCUGU)	1.35	TargetScan Human	Moderate (predicted)		SNRNP25		Systemic Lupus Erythematosus Signaling
hsa-mir-10b-5p	miR-10b-5p (and other miRNAs w/seed ACCCUGU)	1.35	TargetScan Human	Moderate (predicted)		LSM10		Systemic Lupus Erythematosus Signaling
hsa-mir-3178	miR-10394-3p (and other miRNAs w/seed GGGCGCG)	1.21	TargetScan Human	Moderate (predicted)		SNRPB		Systemic Lupus Erythematosus Signaling
hsa-mir-101-5p	miR-101-5p (miRNAs w/seed AGUUAUC)	1.48	TargetScan Human	Moderate (predicted)		LSM3		Systemic Lupus Erythematosus Signaling
hsa-let-7f-5p	let-7e-5p (and other miRNAs w/seed GAGGUAG)	-1.471	TargetScan Human	High (predicted)		PRPF38B		Systemic Lupus Erythematosus Signaling
hsa-let-7f-5p	let-7e-5p (and other miRNAs w/seed GAGGUAG)	-1.471	TargetScan Human	Moderate (predicted)		LSM11		Systemic Lupus Erythematosus Signaling
hsa-mir-874	miR-874-3p (miRNAs w/seed UGCCCUG)	1.21	TargetScan Human	Moderate (predicted)		IRF5		Systemic Lupus Erythematosus In B Cell Signaling Pathway
hsa-mir-4745-5p	miR-4481 (and other miRNAs w/seed GAGUGGG)	1.32	TargetScan Human	Moderate (predicted)		IRF5		Systemic Lupus Erythematosus In B Cell Signaling Pathway
hsa-mir-4445	miR-4445-5p (miRNAs w/seed GAUUGUU)	1.47	TargetScan Human	Moderate (predicted)		LILRB3		Systemic Lupus Erythematosus In B Cell Signaling Pathway
hsa-mir-100-5p	miR-100-5p (and other miRNAs w/seed ACCCGUA)	1.32	TargetScan Human	High (predicted)		RASGRP3		Systemic Lupus Erythematosus In B Cell Signaling Pathway
hsa-mir-4745-5p	miR-4481 (and other miRNAs w/seed GAGUGGG)	1.32	TargetScan Human	High (predicted)		SYT2		Synaptogenesis Signaling Pathway,TR/RXR Activation
hsa-mir-4745-5p	miR-4481 (and other miRNAs w/seed GAGUGGG)	1.32	TargetScan Human	Moderate (predicted)		SYT12		Synaptogenesis Signaling Pathway,TR/RXR Activation
hsa-mir-4443	miR-4443 (miRNAs w/seed UGGAGGC)	1.22	TargetScan Human	Moderate (predicted)		SYT2		Synaptogenesis Signaling Pathway,TR/RXR Activation
hsa-mir-331	miR-331-3p (miRNAs w/seed CCCCUGG)	1.21	TargetScan Human	Moderate (predicted)		SYT12		Synaptogenesis Signaling Pathway,TR/RXR Activation
mmu-mir-149	miR-149-5p (miRNAs w/seed CUGGCUC)	1.45	TargetScan Human	High (predicted)		SYT2		Synaptogenesis Signaling Pathway,TR/RXR Activation
hsa-mir-135a-5p	miR-135a-5p (and other miRNAs w/seed AUGGCUU)	1.31	TargetScan Human	High (predicted)		SYT2		Synaptogenesis Signaling Pathway,TR/RXR Activation
hsa-let-7f-5p	let-7e-5p (and other miRNAs w/seed GAGGUAG)	-1.471	TargetScan Human	Moderate (predicted)		SYT2		Synaptogenesis Signaling Pathway,TR/RXR Activation
hsa-mir-874	miR-874-3p (miRNAs w/seed UGCCCUG)	1.21	TargetScan Human	Moderate (predicted)		SYT15		Synaptogenesis Signaling Pathway
hsa-mir-874	miR-874-3p (miRNAs w/seed UGCCCUG)	1.21	TargetScan Human	Moderate (predicted)		LRRTM2		Synaptogenesis Signaling Pathway
hsa-mir-874	miR-874-3p (miRNAs w/seed UGCCCUG)	1.21	TargetScan Human	Moderate (predicted)		CPLX4		Synaptogenesis Signaling Pathway
hsa-mir-874	miR-874-3p (miRNAs w/seed UGCCCUG)	1.21	TargetScan Human	Moderate (predicted)		CPLX3		Synaptogenesis Signaling Pathway
hsa-mir-874	miR-874-3p (miRNAs w/seed UGCCCUG)	1.21	TargetScan Human	Moderate (predicted)		CNTNAP2		Synaptogenesis Signaling Pathway
hsa-mir-4706	miR-4706 (and other miRNAs w/seed GCGGGGA)	-1.351	TargetScan Human	High (predicted)		SYT8		Synaptogenesis Signaling Pathway
hsa-mir-4706	miR-4706 (and other miRNAs w/seed GCGGGGA)	-1.351	TargetScan Human	High (predicted)		SYT15		Synaptogenesis Signaling Pathway
hsa-mir-4706	miR-4706 (and other miRNAs w/seed GCGGGGA)	-1.351	TargetScan Human	High (predicted)		STX1B		Synaptogenesis Signaling Pathway
hsa-mir-4706	miR-4706 (and other miRNAs w/seed GCGGGGA)	-1.351	TargetScan Human	Moderate (predicted)		NRXN3		Synaptogenesis Signaling Pathway
hsa-mir-4487	miR-4487 (miRNAs w/seed GAGCUGG)	-1.299	TargetScan Human	Moderate (predicted)		UNC13A		Synaptogenesis Signaling Pathway
hsa-mir-4487	miR-4487 (miRNAs w/seed GAGCUGG)	-1.299	TargetScan Human	High (predicted)		SYT8		Synaptogenesis Signaling Pathway
hsa-mir-4487	miR-4487 (miRNAs w/seed GAGCUGG)	-1.299	TargetScan Human	Moderate (predicted)		SYT7		Synaptogenesis Signaling Pathway
hsa-mir-4487	miR-4487 (miRNAs w/seed GAGCUGG)	-1.299	TargetScan Human	Moderate (predicted)		SYN1		Synaptogenesis Signaling Pathway
hsa-mir-4487	miR-4487 (miRNAs w/seed GAGCUGG)	-1.299	TargetScan Human	High (predicted)		CPLX3		Synaptogenesis Signaling Pathway
hsa-mir-4745-5p	miR-4481 (and other miRNAs w/seed GAGUGGG)	1.32	TargetScan Human	Moderate (predicted)		SYT8		Synaptogenesis Signaling Pathway
hsa-mir-4745-5p	miR-4481 (and other miRNAs w/seed GAGUGGG)	1.32	TargetScan Human	Moderate (predicted)		SYT11		Synaptogenesis Signaling Pathway
hsa-mir-4745-5p	miR-4481 (and other miRNAs w/seed GAGUGGG)	1.32	TargetScan Human	High (predicted)		SYN1		Synaptogenesis Signaling Pathway
hsa-mir-4745-5p	miR-4481 (and other miRNAs w/seed GAGUGGG)	1.32	TargetScan Human	High (predicted)		SNCG		Synaptogenesis Signaling Pathway
hsa-mir-4745-5p	miR-4481 (and other miRNAs w/seed GAGUGGG)	1.32	TargetScan Human	Moderate (predicted)		LRRTM2		Synaptogenesis Signaling Pathway
hsa-mir-4443	miR-4443 (miRNAs w/seed UGGAGGC)	1.22	TargetScan Human	Moderate (predicted)		SYT7		Synaptogenesis Signaling Pathway
hsa-mir-4443	miR-4443 (miRNAs w/seed UGGAGGC)	1.22	TargetScan Human	High (predicted)		SYT15		Synaptogenesis Signaling Pathway
hsa-mir-4443	miR-4443 (miRNAs w/seed UGGAGGC)	1.22	TargetScan Human	Moderate (predicted)		SYN3		Synaptogenesis Signaling Pathway
hsa-mir-4443	miR-4443 (miRNAs w/seed UGGAGGC)	1.22	TargetScan Human	Moderate (predicted)		STXBP1		Synaptogenesis Signaling Pathway
hsa-mir-4443	miR-4443 (miRNAs w/seed UGGAGGC)	1.22	TargetScan Human	Moderate (predicted)		CNTNAP2		Synaptogenesis Signaling Pathway
mmu-mir-421	miR-421-3p (and other miRNAs w/seed UCAACAG)	1.25	TargetScan Human	Moderate (predicted)		STXBP3		Synaptogenesis Signaling Pathway
hsa-mir-3910	miR-3910 (miRNAs w/seed AAGGCAU)	1.4	TargetScan Human	Moderate (predicted)		SYT15		Synaptogenesis Signaling Pathway
mmu-mir-335	miR-335-5p (and other miRNAs w/seed CAAGAGC)	1.35	TargetScan Human	Moderate (predicted)		NRXN1		Synaptogenesis Signaling Pathway
mmu-mir-335	miR-335-5p (and other miRNAs w/seed CAAGAGC)	1.35	TargetScan Human	Moderate (predicted)		NAP1L1		Synaptogenesis Signaling Pathway
hsa-mir-3128	miR-3128 (and other miRNAs w/seed CUGGCAA)	1.3	TargetScan Human	High (predicted)		SYT4		Synaptogenesis Signaling Pathway
hsa-mir-3128	miR-3128 (and other miRNAs w/seed CUGGCAA)	1.3	TargetScan Human	High (predicted)		NRXN1		Synaptogenesis Signaling Pathway
hsa-mir-3128	miR-3128 (and other miRNAs w/seed CUGGCAA)	1.3	TargetScan Human	Moderate (predicted)		NLGN1		Synaptogenesis Signaling Pathway
hsa-mir-3128	miR-3128 (and other miRNAs w/seed CUGGCAA)	1.3	TargetScan Human	Moderate (predicted)		CNTNAP2		Synaptogenesis Signaling Pathway
hsa-mir-3128	miR-3128 (and other miRNAs w/seed CUGGCAA)	1.3	TargetScan Human	Moderate (predicted)		CLASP2		Synaptogenesis Signaling Pathway
mmu-mir-31	miR-31-5p (and other miRNAs w/seed GGCAAGA)	1.44	TargetScan Human	Moderate (predicted)		SYT6		Synaptogenesis Signaling Pathway
mmu-mir-31	miR-31-5p (and other miRNAs w/seed GGCAAGA)	1.44	TargetScan Human	Moderate (predicted)		NAP1L4		Synaptogenesis Signaling Pathway
mmu-mir-31	miR-31-5p (and other miRNAs w/seed GGCAAGA)	1.44	TargetScan Human	Moderate (predicted)		CLASP2		Synaptogenesis Signaling Pathway
hsa-mir-30c-5p	miR-30c-5p (and other miRNAs w/seed GUAAACA)	1.24	miRecords	Experimentally Observed		SYT4		Synaptogenesis Signaling Pathway
hsa-mir-30c-5p	miR-30c-5p (and other miRNAs w/seed GUAAACA)	1.24	TargetScan Human	Moderate (predicted)		STXBP5		Synaptogenesis Signaling Pathway
hsa-mir-30c-5p	miR-30c-5p (and other miRNAs w/seed GUAAACA)	1.24	TargetScan Human	Moderate (predicted)		NRXN3		Synaptogenesis Signaling Pathway
hsa-mir-30c-5p	miR-30c-5p (and other miRNAs w/seed GUAAACA)	1.24	TargetScan Human	Moderate (predicted)		NLGN1		Synaptogenesis Signaling Pathway
hsa-mir-27b	miR-27b-3p (and other miRNAs w/seed UCACAGU)	1.27	TargetScan Human	Moderate (predicted)		SYT4		Synaptogenesis Signaling Pathway
hsa-mir-27b	miR-27b-3p (and other miRNAs w/seed UCACAGU)	1.27	TargetScan Human	Moderate (predicted)		SNCG		Synaptogenesis Signaling Pathway
hsa-mir-27b	miR-27b-3p (and other miRNAs w/seed UCACAGU)	1.27	TargetScan Human	Moderate (predicted)		NRXN1		Synaptogenesis Signaling Pathway
mmu-mir-149	miR-149-5p (miRNAs w/seed CUGGCUC)	1.45	TargetScan Human	Moderate (predicted)		SYT7		Synaptogenesis Signaling Pathway
mmu-mir-149	miR-149-5p (miRNAs w/seed CUGGCUC)	1.45	TargetScan Human	Moderate (predicted)		SYT14		Synaptogenesis Signaling Pathway
mmu-mir-149	miR-149-5p (miRNAs w/seed CUGGCUC)	1.45	TargetScan Human	High (predicted)		SNCB		Synaptogenesis Signaling Pathway
mmu-mir-149	miR-149-5p (miRNAs w/seed CUGGCUC)	1.45	TargetScan Human	High (predicted)		SGTA		Synaptogenesis Signaling Pathway
mmu-mir-149	miR-149-5p (miRNAs w/seed CUGGCUC)	1.45	TargetScan Human	Moderate (predicted)		LRRTM2		Synaptogenesis Signaling Pathway
mmu-mir-149	miR-149-5p (miRNAs w/seed CUGGCUC)	1.45	TargetScan Human	Moderate (predicted)		CPLX4		Synaptogenesis Signaling Pathway
mmu-mir-149	miR-149-5p (miRNAs w/seed CUGGCUC)	1.45	TargetScan Human	Moderate (predicted)		CNTNAP2		Synaptogenesis Signaling Pathway
hsa-mir-135a-5p	miR-135a-5p (and other miRNAs w/seed AUGGCUU)	1.31	TargetScan Human	High (predicted)		SYT3		Synaptogenesis Signaling Pathway
hsa-mir-135a-5p	miR-135a-5p (and other miRNAs w/seed AUGGCUU)	1.31	TargetScan Human	Moderate (predicted)		SYT1		Synaptogenesis Signaling Pathway
hsa-mir-135a-5p	miR-135a-5p (and other miRNAs w/seed AUGGCUU)	1.31	TargetScan Human	High (predicted)		CPLX1		Synaptogenesis Signaling Pathway
hsa-mir-135a-5p	miR-135a-5p (and other miRNAs w/seed AUGGCUU)	1.31	TargetScan Human	Moderate (predicted)		CNTNAP1		Synaptogenesis Signaling Pathway
mmu-mir-132	miR-132-3p (and other miRNAs w/seed AACAGUC)	1.22	TargetScan Human	Moderate (predicted)		NAP1L1		Synaptogenesis Signaling Pathway
hsa-mir-1287-5p	miR-1287-5p (miRNAs w/seed GCUGGAU)	1.2	TargetScan Human	High (predicted)		SYT9		Synaptogenesis Signaling Pathway
hsa-mir-1287-5p	miR-1287-5p (miRNAs w/seed GCUGGAU)	1.2	TargetScan Human	High (predicted)		CHN1		Synaptogenesis Signaling Pathway
hsa-mir-1284	miR-1284 (and other miRNAs w/seed CUAUACA)	1.31	TargetScan Human	High (predicted)		NRXN1		Synaptogenesis Signaling Pathway
hsa-mir-1282	miR-1282 (miRNAs w/seed CGUUUGC)	1.38	TargetScan Human	Moderate (predicted)		SYT1		Synaptogenesis Signaling Pathway
hsa-mir-1224-5p	miR-1224-5p (and other miRNAs w/seed UGAGGAC)	1.26	TargetScan Human	Moderate (predicted)		SYN1		Synaptogenesis Signaling Pathway
hsa-mir-10b-5p	miR-10b-5p (and other miRNAs w/seed ACCCUGU)	1.35	TargetScan Human	Moderate (predicted)		SYT13		Synaptogenesis Signaling Pathway
hsa-mir-10b-5p	miR-10b-5p (and other miRNAs w/seed ACCCUGU)	1.35	TargetScan Human	Moderate (predicted)		CPLX4		Synaptogenesis Signaling Pathway
hsa-mir-10b-5p	miR-10b-5p (and other miRNAs w/seed ACCCUGU)	1.35	TargetScan Human	Moderate (predicted)		CLASP2		Synaptogenesis Signaling Pathway
hsa-mir-3178	miR-10394-3p (and other miRNAs w/seed GGGCGCG)	1.21	TargetScan Human	High (predicted)		CPLX1		Synaptogenesis Signaling Pathway
hsa-mir-101-5p	miR-101-5p (miRNAs w/seed AGUUAUC)	1.48	TargetScan Human	Moderate (predicted)		SYT17		Synaptogenesis Signaling Pathway
hsa-let-7f-5p	let-7e-5p (and other miRNAs w/seed GAGGUAG)	-1.471	TargetScan Human	Moderate (predicted)		SYT15		Synaptogenesis Signaling Pathway
hsa-let-7f-5p	let-7e-5p (and other miRNAs w/seed GAGGUAG)	-1.471	TargetScan Human	Moderate (predicted)		SYT1		Synaptogenesis Signaling Pathway
hsa-let-7f-5p	let-7e-5p (and other miRNAs w/seed GAGGUAG)	-1.471	TargetScan Human	Moderate (predicted)		STXBP5		Synaptogenesis Signaling Pathway
hsa-let-7f-5p	let-7e-5p (and other miRNAs w/seed GAGGUAG)	-1.471	TargetScan Human	Moderate (predicted)		CLASP2		Synaptogenesis Signaling Pathway
hsa-mir-331	miR-331-3p (miRNAs w/seed CCCCUGG)	1.21	TargetScan Human	Moderate (predicted)		PPP1R17		Synaptic Long Term Depression
hsa-mir-3128	miR-3128 (and other miRNAs w/seed CUGGCAA)	1.3	TargetScan Human	High (predicted)		PPP1R17		Synaptic Long Term Depression
hsa-mir-135a-5p	miR-135a-5p (and other miRNAs w/seed AUGGCUU)	1.31	TargetScan Human	Moderate (predicted)		PPP1R17		Synaptic Long Term Depression
hsa-mir-874	miR-874-3p (miRNAs w/seed UGCCCUG)	1.21	TargetScan Human	Moderate (predicted)		SUMO2		Sumoylation Pathway
hsa-mir-874	miR-874-3p (miRNAs w/seed UGCCCUG)	1.21	TargetScan Human	Moderate (predicted)		RNF4		Sumoylation Pathway
hsa-mir-548a-3p	miR-548f-3p (and other miRNAs w/seed AAAACUG)	1.27	TargetScan Human	Moderate (predicted)		UBA2		Sumoylation Pathway
hsa-mir-548a-3p	miR-548f-3p (and other miRNAs w/seed AAAACUG)	1.27	TargetScan Human	Moderate (predicted)		SUMO2		Sumoylation Pathway
hsa-mir-4706	miR-4706 (and other miRNAs w/seed GCGGGGA)	-1.351	TargetScan Human	Moderate (predicted)		CBX4		Sumoylation Pathway
hsa-mir-4487	miR-4487 (miRNAs w/seed GAGCUGG)	-1.299	TargetScan Human	Moderate (predicted)		SENP7		Sumoylation Pathway
hsa-mir-4745-5p	miR-4481 (and other miRNAs w/seed GAGUGGG)	1.32	TargetScan Human	Moderate (predicted)		SAE1		Sumoylation Pathway
hsa-mir-4445	miR-4445-5p (miRNAs w/seed GAUUGUU)	1.47	TargetScan Human	Moderate (predicted)		SERBP1		Sumoylation Pathway
hsa-mir-4443	miR-4443 (miRNAs w/seed UGGAGGC)	1.22	TargetScan Human	Moderate (predicted)		RNF4		Sumoylation Pathway
mmu-mir-421	miR-421-3p (and other miRNAs w/seed UCAACAG)	1.25	TargetScan Human	Moderate (predicted)		SUMO3		Sumoylation Pathway
hsa-mir-3910	miR-3910 (miRNAs w/seed AAGGCAU)	1.4	TargetScan Human	Moderate (predicted)		UBA2		Sumoylation Pathway
hsa-mir-27b	miR-27b-3p (and other miRNAs w/seed UCACAGU)	1.27	TargetScan Human	Moderate (predicted)		SUMO4		Sumoylation Pathway
hsa-mir-27b	miR-27b-3p (and other miRNAs w/seed UCACAGU)	1.27	TargetScan Human	Moderate (predicted)		SUMO2		Sumoylation Pathway
hsa-mir-27b	miR-27b-3p (and other miRNAs w/seed UCACAGU)	1.27	TargetScan Human	Moderate (predicted)		SERBP1		Sumoylation Pathway
mmu-mir-132	miR-132-3p (and other miRNAs w/seed AACAGUC)	1.22	TargetScan Human	Moderate (predicted)		RNF4		Sumoylation Pathway
mmu-mir-132	miR-132-3p (and other miRNAs w/seed AACAGUC)	1.22	TargetScan Human	Moderate (predicted)		MYB		Sumoylation Pathway
hsa-mir-1287-5p	miR-1287-5p (miRNAs w/seed GCUGGAU)	1.2	TargetScan Human	Moderate (predicted)		SENP6		Sumoylation Pathway
hsa-mir-1287-5p	miR-1287-5p (miRNAs w/seed GCUGGAU)	1.2	TargetScan Human	Moderate (predicted)		SENP5		Sumoylation Pathway
hsa-mir-1287-5p	miR-1287-5p (miRNAs w/seed GCUGGAU)	1.2	TargetScan Human	Moderate (predicted)		SENP1		Sumoylation Pathway
hsa-mir-1284	miR-1284 (and other miRNAs w/seed CUAUACA)	1.31	TargetScan Human	Moderate (predicted)		SENP6		Sumoylation Pathway
hsa-mir-100-5p	miR-100-5p (and other miRNAs w/seed ACCCGUA)	1.32	TargetScan Human	Moderate (predicted)		SAE1		Sumoylation Pathway
hsa-let-7f-5p	let-7e-5p (and other miRNAs w/seed GAGGUAG)	-1.471	TargetScan Human	Moderate (predicted)		SENP5		Sumoylation Pathway
hsa-mir-3128	miR-3128 (and other miRNAs w/seed CUGGCAA)	1.3	TargetScan Human	Moderate (predicted)		SUOX		Sulfite Oxidation IV,Superpathway of Methionine Degradation
hsa-mir-135a-5p	miR-135a-5p (and other miRNAs w/seed AUGGCUU)	1.31	TargetScan Human	Moderate (predicted)		SUOX		Sulfite Oxidation IV,Superpathway of Methionine Degradation
hsa-let-7f-5p	let-7e-5p (and other miRNAs w/seed GAGGUAG)	-1.471	TargetScan Human	Moderate (predicted)		SUOX		Sulfite Oxidation IV,Superpathway of Methionine Degradation
mmu-mir-425-5p	miR-425-5p (and other miRNAs w/seed AUGACAC)	1.26	TargetScan Human	Moderate (predicted)		PAPSS1		Sulfate Activation for Sulfonation
hsa-mir-4487	miR-4487 (miRNAs w/seed GAGCUGG)	-1.299	TargetScan Human	Moderate (predicted)		TKFC		Sucrose Degradation V (Mammalian)
hsa-mir-1287-5p	miR-1287-5p (miRNAs w/seed GCUGGAU)	1.2	TargetScan Human	Moderate (predicted)		KHK		Sucrose Degradation V (Mammalian)
hsa-mir-504	miR-504-5p (and other miRNAs w/seed GACCCUG)	1.3	TargetScan Human	High (predicted)		ELOVL6		Stearate Biosynthesis I (Animals),Triacylglycerol Biosynthesis
hsa-mir-4706	miR-4706 (and other miRNAs w/seed GCGGGGA)	-1.351	TargetScan Human	Moderate (predicted)		PORCN		Stearate Biosynthesis I (Animals),Triacylglycerol Biosynthesis
hsa-mir-4745-5p	miR-4481 (and other miRNAs w/seed GAGUGGG)	1.32	TargetScan Human	Moderate (predicted)		ELOVL2		Stearate Biosynthesis I (Animals),Triacylglycerol Biosynthesis
mmu-mir-425-5p	miR-425-5p (and other miRNAs w/seed AUGACAC)	1.26	TargetScan Human	Moderate (predicted)		LIPT2		Stearate Biosynthesis I (Animals),Triacylglycerol Biosynthesis
hsa-mir-30c-5p	miR-30c-5p (and other miRNAs w/seed GUAAACA)	1.24	TargetScan Human	Moderate (predicted)		ELOVL2		Stearate Biosynthesis I (Animals),Triacylglycerol Biosynthesis
hsa-mir-27b	miR-27b-3p (and other miRNAs w/seed UCACAGU)	1.27	TargetScan Human	High (predicted)		LIPT2		Stearate Biosynthesis I (Animals),Triacylglycerol Biosynthesis
hsa-mir-135a-5p	miR-135a-5p (and other miRNAs w/seed AUGGCUU)	1.31	TargetScan Human	High (predicted)		ELOVL6		Stearate Biosynthesis I (Animals),Triacylglycerol Biosynthesis
hsa-mir-135a-5p	miR-135a-5p (and other miRNAs w/seed AUGGCUU)	1.31	TargetScan Human	Moderate (predicted)		ELOVL2		Stearate Biosynthesis I (Animals),Triacylglycerol Biosynthesis
hsa-mir-10b-5p	miR-10b-5p (and other miRNAs w/seed ACCCUGU)	1.35	TargetScan Human	Moderate (predicted)		ELOVL6		Stearate Biosynthesis I (Animals),Triacylglycerol Biosynthesis
hsa-mir-10b-5p	miR-10b-5p (and other miRNAs w/seed ACCCUGU)	1.35	TargetScan Human	High (predicted)		ELOVL2		Stearate Biosynthesis I (Animals),Triacylglycerol Biosynthesis
hsa-mir-3178	miR-10394-3p (and other miRNAs w/seed GGGCGCG)	1.21	TargetScan Human	Moderate (predicted)		ELOVL1		Stearate Biosynthesis I (Animals),Triacylglycerol Biosynthesis
hsa-let-7f-5p	let-7e-5p (and other miRNAs w/seed GAGGUAG)	-1.471	TargetScan Human	High (predicted)		LIPT2		Stearate Biosynthesis I (Animals),Triacylglycerol Biosynthesis
hsa-mir-3178	miR-10394-3p (and other miRNAs w/seed GGGCGCG)	1.21	TargetScan Human	Moderate (predicted)		U2AF2		Spliceosomal Cycle
hsa-mir-30c-5p	miR-30c-5p (and other miRNAs w/seed GUAAACA)	1.24	TargetScan Human	Moderate (predicted)		CPE		SPINK1 Pancreatic Cancer Pathway,Type I Diabetes Mellitus Signaling
hsa-mir-1284	miR-1284 (and other miRNAs w/seed CUAUACA)	1.31	TargetScan Human	Moderate (predicted)		CPE		SPINK1 Pancreatic Cancer Pathway,Type I Diabetes Mellitus Signaling
hsa-mir-504	miR-504-5p (and other miRNAs w/seed GACCCUG)	1.3	TargetScan Human	Moderate (predicted)		CTRC		SPINK1 Pancreatic Cancer Pathway
hsa-mir-4706	miR-4706 (and other miRNAs w/seed GCGGGGA)	-1.351	TargetScan Human	High (predicted)		CTRC		SPINK1 Pancreatic Cancer Pathway
hsa-mir-4745-5p	miR-4481 (and other miRNAs w/seed GAGUGGG)	1.32	TargetScan Human	Moderate (predicted)		CTRC		SPINK1 Pancreatic Cancer Pathway
hsa-mir-3910	miR-3910 (miRNAs w/seed AAGGCAU)	1.4	TargetScan Human	Moderate (predicted)		CTRB2		SPINK1 Pancreatic Cancer Pathway
mmu-mir-335	miR-335-5p (and other miRNAs w/seed CAAGAGC)	1.35	TargetScan Human	High (predicted)		CPZ		SPINK1 Pancreatic Cancer Pathway
mmu-mir-335	miR-335-5p (and other miRNAs w/seed CAAGAGC)	1.35	TargetScan Human	Moderate (predicted)		CPA4		SPINK1 Pancreatic Cancer Pathway
hsa-mir-331	miR-331-3p (miRNAs w/seed CCCCUGG)	1.21	TargetScan Human	Moderate (predicted)		CTRC		SPINK1 Pancreatic Cancer Pathway
hsa-mir-3128	miR-3128 (and other miRNAs w/seed CUGGCAA)	1.3	TargetScan Human	Moderate (predicted)		CTRC		SPINK1 Pancreatic Cancer Pathway
mmu-mir-149	miR-149-5p (miRNAs w/seed CUGGCUC)	1.45	TargetScan Human	High (predicted)		CTRC		SPINK1 Pancreatic Cancer Pathway
mmu-mir-132	miR-132-3p (and other miRNAs w/seed AACAGUC)	1.22	TargetScan Human	Moderate (predicted)		CELA2B		SPINK1 Pancreatic Cancer Pathway
hsa-mir-1287-5p	miR-1287-5p (miRNAs w/seed GCUGGAU)	1.2	TargetScan Human	Moderate (predicted)		ELANE		SPINK1 Pancreatic Cancer Pathway
hsa-mir-1287-5p	miR-1287-5p (miRNAs w/seed GCUGGAU)	1.2	TargetScan Human	Moderate (predicted)		CPB2		SPINK1 Pancreatic Cancer Pathway
hsa-mir-1282	miR-1282 (miRNAs w/seed CGUUUGC)	1.38	TargetScan Human	Moderate (predicted)		CPM		SPINK1 Pancreatic Cancer Pathway
hsa-mir-1224-5p	miR-1224-5p (and other miRNAs w/seed UGAGGAC)	1.26	TargetScan Human	Moderate (predicted)		CTRC		SPINK1 Pancreatic Cancer Pathway
hsa-mir-10b-5p	miR-10b-5p (and other miRNAs w/seed ACCCUGU)	1.35	TargetScan Human	Moderate (predicted)		CTRC		SPINK1 Pancreatic Cancer Pathway
hsa-let-7f-5p	let-7e-5p (and other miRNAs w/seed GAGGUAG)	-1.471	TargetScan Human	Moderate (predicted)		CTRC		SPINK1 Pancreatic Cancer Pathway
hsa-let-7f-5p	let-7e-5p (and other miRNAs w/seed GAGGUAG)	-1.471	TargetScan Human	Moderate (predicted)		CPD		SPINK1 Pancreatic Cancer Pathway
hsa-let-7f-5p	let-7e-5p (and other miRNAs w/seed GAGGUAG)	-1.471	TargetScan Human	High (predicted)		CPA4		SPINK1 Pancreatic Cancer Pathway
mmu-mir-421	miR-421-3p (and other miRNAs w/seed UCAACAG)	1.25	TargetScan Human	Moderate (predicted)		SPINK1		SPINK1 General Cancer Pathway,SPINK1 Pancreatic Cancer Pathway
hsa-mir-27b	miR-27b-3p (and other miRNAs w/seed UCACAGU)	1.27	TargetScan Human	Moderate (predicted)		MT1H		SPINK1 General Cancer Pathway
hsa-mir-27b	miR-27b-3p (and other miRNAs w/seed UCACAGU)	1.27	TargetScan Human	Moderate (predicted)		MT1F		SPINK1 General Cancer Pathway
mmu-mir-149	miR-149-5p (miRNAs w/seed CUGGCUC)	1.45	TargetScan Human	Moderate (predicted)		MT1H		SPINK1 General Cancer Pathway
hsa-mir-27b	miR-27b-3p (and other miRNAs w/seed UCACAGU)	1.27	TargetScan Human	Moderate (predicted)		SGPP1		Sphingosine and Sphingosine-1-phosphate Metabolism
mmu-mir-149	miR-149-5p (miRNAs w/seed CUGGCUC)	1.45	TargetScan Human	Moderate (predicted)		SGPP2		Sphingosine and Sphingosine-1-phosphate Metabolism
mmu-mir-31	miR-31-5p (and other miRNAs w/seed GGCAAGA)	1.44	TargetScan Human	Moderate (predicted)		SGMS2		Sphingomyelin Metabolism
mmu-mir-31	miR-31-5p (and other miRNAs w/seed GGCAAGA)	1.44	TargetScan Human	High (predicted)		SGMS1		Sphingomyelin Metabolism
hsa-mir-30c-5p	miR-30c-5p (and other miRNAs w/seed GUAAACA)	1.24	TargetScan Human	Moderate (predicted)		SGMS2		Sphingomyelin Metabolism
hsa-mir-135a-5p	miR-135a-5p (and other miRNAs w/seed AUGGCUU)	1.31	TargetScan Human	Moderate (predicted)		SGMS1		Sphingomyelin Metabolism
hsa-mir-4745-5p	miR-4481 (and other miRNAs w/seed GAGUGGG)	1.32	TargetScan Human	Moderate (predicted)		SMS		Spermine Biosynthesis
hsa-mir-4706	miR-4706 (and other miRNAs w/seed GCGGGGA)	-1.351	TargetScan Human	High (predicted)		PAOX		Spermine and Spermidine Degradation I
mmu-mir-149	miR-149-5p (miRNAs w/seed CUGGCUC)	1.45	TargetScan Human	Moderate (predicted)		PAOX		Spermine and Spermidine Degradation I
hsa-mir-3178	miR-10394-3p (and other miRNAs w/seed GGGCGCG)	1.21	TargetScan Human	High (predicted)		PAOX		Spermine and Spermidine Degradation I
hsa-mir-3128	miR-3128 (and other miRNAs w/seed CUGGCAA)	1.3	TargetScan Human	Moderate (predicted)		AMD1		Spermidine Biosynthesis I,Spermine Biosynthesis
hsa-mir-27b	miR-27b-3p (and other miRNAs w/seed UCACAGU)	1.27	TargetScan Human	Moderate (predicted)		AMD1		Spermidine Biosynthesis I,Spermine Biosynthesis
hsa-mir-27b	miR-27b-3p (and other miRNAs w/seed UCACAGU)	1.27	miRecords	Experimentally Observed		SRM		Spermidine Biosynthesis I
hsa-mir-548ae-3p	miR-548ae-3p (and other miRNAs w/seed AAAAACU)	1.36	TargetScan Human	Moderate (predicted)		CATSPER1		Sperm Motility
hsa-mir-4706	miR-4706 (and other miRNAs w/seed GCGGGGA)	-1.351	TargetScan Human	Moderate (predicted)		ATP1A4		Sperm Motility
hsa-mir-4487	miR-4487 (miRNAs w/seed GAGCUGG)	-1.299	TargetScan Human	High (predicted)		ZAN		Sperm Motility
hsa-mir-4443	miR-4443 (miRNAs w/seed UGGAGGC)	1.22	TargetScan Human	High (predicted)		NPPC		Sperm Motility
hsa-mir-27b	miR-27b-3p (and other miRNAs w/seed UCACAGU)	1.27	TargetScan Human	High (predicted)		SLC16A10		Sperm Motility
hsa-let-7f-5p	let-7e-5p (and other miRNAs w/seed GAGGUAG)	-1.471	TargetScan Human	Moderate (predicted)		SLC16A10		Sperm Motility
hsa-mir-504	miR-504-5p (and other miRNAs w/seed GACCCUG)	1.3	TargetScan Human	Moderate (predicted)		SORD		Sorbitol Degradation I
hsa-mir-30c-5p	miR-30c-5p (and other miRNAs w/seed GUAAACA)	1.24	TargetScan Human	Moderate (predicted)		SORD		Sorbitol Degradation I
hsa-mir-135a-5p	miR-135a-5p (and other miRNAs w/seed AUGGCUU)	1.31	TargetScan Human	Moderate (predicted)		DYRK1B		Sonic Hedgehog Signaling
hsa-mir-4706	miR-4706 (and other miRNAs w/seed GCGGGGA)	-1.351	TargetScan Human	Moderate (predicted)		MRI1		S-methyl-5-thio-α-D-ribose 1-phosphate Degradation
hsa-mir-4487	miR-4487 (miRNAs w/seed GAGCUGG)	-1.299	TargetScan Human	Moderate (predicted)		MRI1		S-methyl-5-thio-α-D-ribose 1-phosphate Degradation
hsa-mir-874	miR-874-3p (miRNAs w/seed UGCCCUG)	1.21	TargetScan Human	Moderate (predicted)		CPS1		Sirtuin Signaling Pathway,Superpathway of Citrulline Metabolism,Urea Cycle
hsa-mir-3910	miR-3910 (miRNAs w/seed AAGGCAU)	1.4	TargetScan Human	Moderate (predicted)		CPS1		Sirtuin Signaling Pathway,Superpathway of Citrulline Metabolism,Urea Cycle
hsa-mir-101-5p	miR-101-5p (miRNAs w/seed AGUUAUC)	1.48	TargetScan Human	Moderate (predicted)		CPS1		Sirtuin Signaling Pathway,Superpathway of Citrulline Metabolism,Urea Cycle
hsa-mir-874	miR-874-3p (miRNAs w/seed UGCCCUG)	1.21	TargetScan Human	Moderate (predicted)		ESRRA		Sirtuin Signaling Pathway
hsa-mir-874	miR-874-3p (miRNAs w/seed UGCCCUG)	1.21	TargetScan Human	Moderate (predicted)		AGTRAP		Sirtuin Signaling Pathway
hsa-mir-504	miR-504-5p (and other miRNAs w/seed GACCCUG)	1.3	TargetScan Human	Moderate (predicted)		AGTRAP		Sirtuin Signaling Pathway
hsa-mir-4706	miR-4706 (and other miRNAs w/seed GCGGGGA)	-1.351	TargetScan Human	High (predicted)		ZIC2		Sirtuin Signaling Pathway
hsa-mir-4706	miR-4706 (and other miRNAs w/seed GCGGGGA)	-1.351	TargetScan Human	Moderate (predicted)		NDRG1		Sirtuin Signaling Pathway
hsa-mir-4487	miR-4487 (miRNAs w/seed GAGCUGG)	-1.299	TargetScan Human	Moderate (predicted)		AGTRAP		Sirtuin Signaling Pathway
hsa-mir-4745-5p	miR-4481 (and other miRNAs w/seed GAGUGGG)	1.32	TargetScan Human	Moderate (predicted)		ATG2A		Sirtuin Signaling Pathway
mmu-mir-421	miR-421-3p (and other miRNAs w/seed UCAACAG)	1.25	TargetScan Human	Moderate (predicted)		ZIC2		Sirtuin Signaling Pathway
hsa-mir-3910	miR-3910 (miRNAs w/seed AAGGCAU)	1.4	TargetScan Human	Moderate (predicted)		SIRT4		Sirtuin Signaling Pathway
hsa-mir-3128	miR-3128 (and other miRNAs w/seed CUGGCAA)	1.3	TargetScan Human	Moderate (predicted)		ATG101		Sirtuin Signaling Pathway
mmu-mir-149	miR-149-5p (miRNAs w/seed CUGGCUC)	1.45	TargetScan Human	Moderate (predicted)		NDRG1		Sirtuin Signaling Pathway
hsa-mir-135a-5p	miR-135a-5p (and other miRNAs w/seed AUGGCUU)	1.31	TargetScan Human	Moderate (predicted)		GABPB2		Sirtuin Signaling Pathway
hsa-mir-135a-5p	miR-135a-5p (and other miRNAs w/seed AUGGCUU)	1.31	TargetScan Human	High (predicted)		ESRRA		Sirtuin Signaling Pathway
hsa-mir-1284	miR-1284 (and other miRNAs w/seed CUAUACA)	1.31	TargetScan Human	Moderate (predicted)		SIRT4		Sirtuin Signaling Pathway
hsa-mir-1282	miR-1282 (miRNAs w/seed CGUUUGC)	1.38	TargetScan Human	Moderate (predicted)		NDRG1		Sirtuin Signaling Pathway
hsa-mir-1224-5p	miR-1224-5p (and other miRNAs w/seed UGAGGAC)	1.26	TargetScan Human	Moderate (predicted)		GABARAPL2		Sirtuin Signaling Pathway
hsa-mir-3178	miR-10394-3p (and other miRNAs w/seed GGGCGCG)	1.21	TargetScan Human	Moderate (predicted)		SIRT7		Sirtuin Signaling Pathway
hsa-mir-101-5p	miR-101-5p (miRNAs w/seed AGUUAUC)	1.48	TargetScan Human	Moderate (predicted)		ZBTB14		Sirtuin Signaling Pathway
hsa-mir-100-5p	miR-100-5p (and other miRNAs w/seed ACCCGUA)	1.32	Ingenuity Expert Findings,TargetScan Human	Experimentally Observed,High (predicted)		SMARCA5		Sirtuin Signaling Pathway
hsa-mir-30c-5p	miR-30c-5p (and other miRNAs w/seed GUAAACA)	1.24	TargetScan Human	Moderate (predicted)		MAP3K21		Signaling by Rho Family GTPases,STAT3 Pathway
hsa-mir-1287-5p	miR-1287-5p (miRNAs w/seed GCUGGAU)	1.2	TargetScan Human	High (predicted)		MAP3K21		Signaling by Rho Family GTPases,STAT3 Pathway
hsa-mir-4706	miR-4706 (and other miRNAs w/seed GCGGGGA)	-1.351	TargetScan Human	Moderate (predicted)		DES		Signaling by Rho Family GTPases
mmu-mir-421	miR-421-3p (and other miRNAs w/seed UCAACAG)	1.25	TargetScan Human	Moderate (predicted)		WASF3		Signaling by Rho Family GTPases
hsa-mir-1224-5p	miR-1224-5p (and other miRNAs w/seed UGAGGAC)	1.26	TargetScan Human	Moderate (predicted)		DES		Signaling by Rho Family GTPases
hsa-mir-548ac	miR-548d-3p (and other miRNAs w/seed AAAAACC)	1.3	TargetScan Human	Moderate (predicted)		YBX3		Sertoli Cell-Sertoli Cell Junction Signaling,Tight Junction Signaling
hsa-mir-504	miR-504-5p (and other miRNAs w/seed GACCCUG)	1.3	TargetScan Human	Moderate (predicted)		IGSF5		Sertoli Cell-Sertoli Cell Junction Signaling,Tight Junction Signaling
hsa-mir-504	miR-504-5p (and other miRNAs w/seed GACCCUG)	1.3	TargetScan Human	High (predicted)		EPB41		Sertoli Cell-Sertoli Cell Junction Signaling,Tight Junction Signaling
hsa-mir-4745-5p	miR-4481 (and other miRNAs w/seed GAGUGGG)	1.32	TargetScan Human	Moderate (predicted)		EPB41		Sertoli Cell-Sertoli Cell Junction Signaling,Tight Junction Signaling
mmu-mir-425-5p	miR-425-5p (and other miRNAs w/seed AUGACAC)	1.26	TargetScan Human	Moderate (predicted)		YBX3		Sertoli Cell-Sertoli Cell Junction Signaling,Tight Junction Signaling
hsa-mir-3910	miR-3910 (miRNAs w/seed AAGGCAU)	1.4	TargetScan Human	Moderate (predicted)		IGSF5		Sertoli Cell-Sertoli Cell Junction Signaling,Tight Junction Signaling
hsa-mir-30c-5p	miR-30c-5p (and other miRNAs w/seed GUAAACA)	1.24	TargetScan Human	Moderate (predicted)		EPB41		Sertoli Cell-Sertoli Cell Junction Signaling,Tight Junction Signaling
hsa-mir-27b	miR-27b-3p (and other miRNAs w/seed UCACAGU)	1.27	TargetScan Human	Moderate (predicted)		EPB41		Sertoli Cell-Sertoli Cell Junction Signaling,Tight Junction Signaling
mmu-mir-149	miR-149-5p (miRNAs w/seed CUGGCUC)	1.45	TargetScan Human	Moderate (predicted)		EPB41		Sertoli Cell-Sertoli Cell Junction Signaling,Tight Junction Signaling
hsa-mir-135a-5p	miR-135a-5p (and other miRNAs w/seed AUGGCUU)	1.31	TargetScan Human	Moderate (predicted)		EPB41		Sertoli Cell-Sertoli Cell Junction Signaling,Tight Junction Signaling
hsa-mir-1287-5p	miR-1287-5p (miRNAs w/seed GCUGGAU)	1.2	TargetScan Human	Moderate (predicted)		YBX3		Sertoli Cell-Sertoli Cell Junction Signaling,Tight Junction Signaling
hsa-mir-4487	miR-4487 (miRNAs w/seed GAGCUGG)	-1.299	TargetScan Human	Moderate (predicted)		SPTBN2		Sertoli Cell-Sertoli Cell Junction Signaling
mmu-mir-132	miR-132-3p (and other miRNAs w/seed AACAGUC)	1.22	TargetScan Human	High (predicted)		TJAP1		Sertoli Cell-Sertoli Cell Junction Signaling
hsa-mir-1287-5p	miR-1287-5p (miRNAs w/seed GCUGGAU)	1.2	TargetScan Human	Moderate (predicted)		SPTBN1		Sertoli Cell-Sertoli Cell Junction Signaling
hsa-mir-4745-5p	miR-4481 (and other miRNAs w/seed GAGUGGG)	1.32	TargetScan Human	High (predicted)		HTR3D		Serotonin Receptor Signaling
hsa-mir-4443	miR-4443 (miRNAs w/seed UGGAGGC)	1.22	TargetScan Human	Moderate (predicted)		SLC6A4		Serotonin Receptor Signaling
[truncated: 7,159 more rows]

## Sheet: Filtered list
miRNA	Gene Symbol	Pathway
hsa-mir-1224-5p	A1BG	FXR/RXR Activation,LXR/RXR Activation
[truncated: 1,874 more rows]

## Sheet: Final miRNA gene targets
Gene targets
A1BG
[truncated: 1,328 more rows]
